# Supplementary material for: Time dynamics of the Bacillus cereus exoproteome are shaped by cellular oxidation
Source: Front Microbiol. 2015 Apr 22;6:342. doi: 10.3389/fmicb.2015.00342 (PMC4406070; doi:10.3389/fmicb.2015.00342)
Supplement: Supplementary file 2 [file Table2.XLSX]

## Sheet: Table S2
Table S2. List of assigned spectra from the cellular proteomes
Query	Observed	Mr (expt)	Mr (calc)	delta	miss	score	score (prot)	start	stop		sequence		modifications	#hits	R.T.	Query title	Charge	Accession	Description	Sample	Label Sample & Protein	Comptage SC colonne V	Label Sample & Spectre	modifications	Nombre d'oxydations	Cumul nombre d'OX
1805	495.249	1482.73	1482.72	0.174004	0	24.11	24.11	357	370	K	SALGHNLTANPNMK	L	Oxidation (M) [13]	1	661.15	ECH1_130416074636.1008.1008.3.dta	3	gi|30018972|ref|NP_830603.1|	enterotoxin / cell-wall binding protein [Bacillus cereus ATCC 14579],	ECH1	ECH1$gi|30018972|ref|NP_830603.1|	83	ECH1$1805	M	1	1
1808	495.249	1482.73	1482.72	0.801228	0	15.58	15.58	357	370	K	SALGHNLTANPNMK	L	Oxidation (M) [13]	1	663.273	ECH1_130416074636.1013.1013.3.dta	3	gi|30018972|ref|NP_830603.1|	enterotoxin / cell-wall binding protein [Bacillus cereus ATCC 14579],	ECH1	ECH1$gi|30018972|ref|NP_830603.1|	83	ECH1$1808	M	1	2
2013	511.951	1532.83	1532.83	-0.804394	1	22.78	22.78	62	75	K	VGDFSQRPASITKK	T		1	671.525	ECH1_130416074636.1032.1032.3.dta	3	gi|30018742|ref|NP_830373.1|	collagenase [Bacillus cereus ATCC 14579],	ECH1	ECH1$gi|30018742|ref|NP_830373.1|	16	ECH1$2013		0	2
1807	742.37	1482.73	1482.72	0.704109	0	34.58	34.58	357	370	K	SALGHNLTANPNMK	L	Oxidation (M) [13]	1	672.764	ECH1_130416074636.1035.1035.2.dta	2	gi|30018972|ref|NP_830603.1|	enterotoxin / cell-wall binding protein [Bacillus cereus ATCC 14579],	ECH1	ECH1$gi|30018972|ref|NP_830603.1|	83	ECH1$1807	M	1	3
2012	511.95	1532.83	1532.83	-1.03925	1	25.29	25.29	62	75	K	VGDFSQRPASITKK	T		1	673.119	ECH1_130416074636.1036.1036.3.dta	3	gi|30018742|ref|NP_830373.1|	collagenase [Bacillus cereus ATCC 14579],	ECH1	ECH1$gi|30018742|ref|NP_830373.1|	16	ECH1$2012		0	3
1806	742.37	1482.73	1482.72	0.366892	0	43.9	43.9	357	370	K	SALGHNLTANPNMK	L	Oxidation (M) [13]	1	674.042	ECH1_130416074636.1038.1038.2.dta	2	gi|30018972|ref|NP_830603.1|	enterotoxin / cell-wall binding protein [Bacillus cereus ATCC 14579],	ECH1	ECH1$gi|30018972|ref|NP_830603.1|	83	ECH1$1806	M	1	4
1566	473.21	1416.61	1416.61	0.211773	0	23.02	23.02	271	283	R	YGPHTMAGDDPTR	Y		1	679.164	ECH1_130416074636.1050.1050.3.dta	3	gi|30022061|ref|NP_833692.1|	pyruvate dehydrogenase E1 component alpha subunit [Bacillus cereus ATCC 14579],	ECH1	ECH1$gi|30022061|ref|NP_833692.1|	5	ECH1$1566		0	4
1565	473.21	1416.61	1416.61	-1.01651	0	43.28	43.28	271	283	R	YGPHTMAGDDPTR	Y		1	681.115	ECH1_130416074636.1055.1055.3.dta	3	gi|30022061|ref|NP_833692.1|	pyruvate dehydrogenase E1 component alpha subunit [Bacillus cereus ATCC 14579],	ECH1	ECH1$gi|30022061|ref|NP_833692.1|	5	ECH1$1565		0	4
2238	400.723	1598.86	1598.86	-0.0531628	2	22.64	22.64	263	278	R	AKAEAAAKAEQEALAK	A		1	683.674	ECH1_130416074636.1061.1061.4.dta	4	gi|30018861|ref|NP_830492.1|	cell wall-binding protein [Bacillus cereus ATCC 14579],	ECH1	ECH1$gi|30018861|ref|NP_830492.1|	37	ECH1$2238		0	4
2241	400.723	1598.86	1598.86	0.0969439	2	37.16	37.16	263	278	R	AKAEAAAKAEQEALAK	A		1	684.532	ECH1_130416074636.1063.1063.4.dta	4	gi|30018861|ref|NP_830492.1|	cell wall-binding protein [Bacillus cereus ATCC 14579],	ECH1	ECH1$gi|30018861|ref|NP_830492.1|	37	ECH1$2241		0	4
1519	467.936	1400.79	1400.79	-0.31982	2	21.41	21.41	85	96	K	KVADTEQLIEKK	N		1	686.12	ECH1_130416074636.1067.1067.3.dta	3	gi|30023229|ref|NP_834860.1|	N-acetylmuramoyl-L-alanine amidase [Bacillus cereus ATCC 14579],	ECH1	ECH1$gi|30023229|ref|NP_834860.1|	33	ECH1$1519		0	4
1520	467.936	1400.79	1400.79	-0.255571	2	32.65	32.65	85	96	K	KVADTEQLIEKK	N		1	687.697	ECH1_130416074636.1071.1071.3.dta	3	gi|30023229|ref|NP_834860.1|	N-acetylmuramoyl-L-alanine amidase [Bacillus cereus ATCC 14579],	ECH1	ECH1$gi|30023229|ref|NP_834860.1|	33	ECH1$1520		0	4
3214	624.326	1869.96	1869.95	1.04067	2	32.76	29.6587	204	221	K	AREAAEAQAEVKAQEAAK	A		1	688.053	ECH1_130416074636.1072.1072.3.dta	3	gi|30018972|ref|NP_830603.1|	enterotoxin / cell-wall binding protein [Bacillus cereus ATCC 14579],	ECH1	ECH1$gi|30018972|ref|NP_830603.1|	83	ECH1$3214		0	4
3213	624.326	1869.96	1869.95	0.75189	2	27.06	23.9587	204	221	K	AREAAEAQAEVKAQEAAK	A		1	689.294	ECH1_130416074636.1075.1075.3.dta	3	gi|30018972|ref|NP_830603.1|	enterotoxin / cell-wall binding protein [Bacillus cereus ATCC 14579],	ECH1	ECH1$gi|30018972|ref|NP_830603.1|	83	ECH1$3213		0	4
2239	533.961	1598.86	1598.86	-0.0369012	2	29.71	29.71	263	278	R	AKAEAAAKAEQEALAK	A		1	690.535	ECH1_130416074636.1078.1078.3.dta	3	gi|30018861|ref|NP_830492.1|	cell wall-binding protein [Bacillus cereus ATCC 14579],	ECH1	ECH1$gi|30018861|ref|NP_830492.1|	37	ECH1$2239		0	4
2891	595.995	1784.96	1784.96	0.516537	2	18.32	18.32	288	305	R	EAIEKSKQGEIAAAAAAK	T		1	690.841	ECH1_130416074636.1079.1079.3.dta	3	gi|30021216|ref|NP_832847.1|	hemolysin BL lytic component L2 [Bacillus cereus ATCC 14579],	ECH1	ECH1$gi|30021216|ref|NP_832847.1|	109	ECH1$2891		0	4
2240	533.962	1598.86	1598.86	0.0756788	2	36.63	36.63	263	278	R	AKAEAAAKAEQEALAK	A		1	692.058	ECH1_130416074636.1082.1082.3.dta	3	gi|30018861|ref|NP_830492.1|	cell wall-binding protein [Bacillus cereus ATCC 14579],	ECH1	ECH1$gi|30018861|ref|NP_830492.1|	37	ECH1$2240		0	4
3097	615.303	1842.89	1842.89	-1.16285	0	17.74	17.74	222	237	R	ITHTPTNTVVTCQSER	S		1	692.785	ECH1_130416074636.1084.1084.3.dta	3	gi|30023221|ref|NP_834852.1|	peptide chain release factor 2 [Bacillus cereus ATCC 14579],	ECH1	ECH1$gi|30023221|ref|NP_834852.1|	1	ECH1$3097		0	4
1969	762.382	1522.75	1522.75	1.00016	0	58.39	58.39	199	215	K	VVGADAAGGANPGTNPR	A		1	697.134	ECH1_130416074636.1094.1094.2.dta	2	gi|30020035|ref|NP_831666.1|	scaffold protein [Bacillus cereus ATCC 14579],	ECH1	ECH1$gi|30020035|ref|NP_831666.1|	2	ECH1$1969		0	4
1970	762.383	1522.75	1522.75	1.07897	0	38.67	38.67	199	215	K	VVGADAAGGANPGTNPR	A		1	698.346	ECH1_130416074636.1097.1097.2.dta	2	gi|30020035|ref|NP_831666.1|	scaffold protein [Bacillus cereus ATCC 14579],	ECH1	ECH1$gi|30020035|ref|NP_831666.1|	2	ECH1$1970		0	4
2011	767.392	1532.77	1532.77	0.704608	1	57.93	57.93	71	84	K	SVQENAAKLDETTK	K		1	706.625	ECH1_130416074636.1117.1117.2.dta	2	gi|30023229|ref|NP_834860.1|	N-acetylmuramoyl-L-alanine amidase [Bacillus cereus ATCC 14579],	ECH1	ECH1$gi|30023229|ref|NP_834860.1|	33	ECH1$2011		0	4
885	403.216	1206.63	1206.62	1.31524	1	20.17	20.17	324	333	K	YIEKDAALER	R		1	707.483	ECH1_130416074636.1119.1119.3.dta	3	gi|30018352|ref|NP_829983.1|	negative regulator of genetic competence clpC/mecB [Bacillus cereus ATCC 14579],	ECH1	ECH1$gi|30018352|ref|NP_829983.1|	42	ECH1$885		0	4
2010	767.392	1532.77	1532.77	0.45669	1	50.13	50.13	71	84	K	SVQENAAKLDETTK	K		1	708.686	ECH1_130416074636.1122.1122.2.dta	2	gi|30023229|ref|NP_834860.1|	N-acetylmuramoyl-L-alanine amidase [Bacillus cereus ATCC 14579],	ECH1	ECH1$gi|30023229|ref|NP_834860.1|	33	ECH1$2010		0	4
2534	418.956	1671.79	1671.8	-0.759064	2	22.16	22.16	337	350	R	YKQSMDGTMQDIKK	V		1	710.394	ECH1_130416074636.1126.1126.4.dta	4	gi|30020129|ref|NP_831760.1|	putative murein endopeptidase [Bacillus cereus ATCC 14579],	ECH1	ECH1$gi|30020129|ref|NP_831760.1|	73	ECH1$2534		0	4
2409	548.613	1642.82	1642.82	0.121742	1	28.82	28.82	206	221	R	EAAEAQAEVKAQEAAK	A		1	719.625	ECH1_130416074636.1149.1149.3.dta	3	gi|30018972|ref|NP_830603.1|	enterotoxin / cell-wall binding protein [Bacillus cereus ATCC 14579],	ECH1	ECH1$gi|30018972|ref|NP_830603.1|	83	ECH1$2409		0	4
1480	463.582	1387.73	1387.72	0.406421	0	18.93	18.93	564	575	K	AFEAHGYKPLQK	V		1	721.189	ECH1_130416074636.1153.1153.3.dta	3	gi|30023381|ref|NP_835012.1|	bacillolysin [Bacillus cereus ATCC 14579],	ECH1	ECH1$gi|30023381|ref|NP_835012.1|	38	ECH1$1480		0	4
2410	548.613	1642.82	1642.82	0.340878	1	40.94	40.94	206	221	R	EAAEAQAEVKAQEAAK	A		1	721.523	ECH1_130416074636.1154.1154.3.dta	3	gi|30018972|ref|NP_830603.1|	enterotoxin / cell-wall binding protein [Bacillus cereus ATCC 14579],	ECH1	ECH1$gi|30018972|ref|NP_830603.1|	83	ECH1$2410		0	4
1479	463.582	1387.73	1387.72	0.276712	0	18.37	18.37	564	575	K	AFEAHGYKPLQK	V		1	722.74	ECH1_130416074636.1157.1157.3.dta	3	gi|30023381|ref|NP_835012.1|	bacillolysin [Bacillus cereus ATCC 14579],	ECH1	ECH1$gi|30023381|ref|NP_835012.1|	38	ECH1$1479		0	4
3026	457.745	1826.95	1826.95	0.319111	2	17.56	17.56	83	99	R	KGRNPQTGEEIEIAASK	V		1	723.083	ECH1_130416074636.1158.1158.4.dta	4	gi|30019658|ref|NP_831289.1|	DNA-binding protein HU [Bacillus cereus ATCC 14579],	ECH1	ECH1$gi|30019658|ref|NP_831289.1|	7	ECH1$3026		0	4
2411	822.416	1642.82	1642.82	0.42975	1	61.88	61.88	206	221	R	EAAEAQAEVKAQEAAK	A		1	726.311	ECH1_130416074636.1166.1166.2.dta	2	gi|30018972|ref|NP_830603.1|	enterotoxin / cell-wall binding protein [Bacillus cereus ATCC 14579],	ECH1	ECH1$gi|30018972|ref|NP_830603.1|	83	ECH1$2411		0	4
2412	822.416	1642.82	1642.82	0.880196	1	73.3	73.3	206	221	R	EAAEAQAEVKAQEAAK	A		1	727.503	ECH1_130416074636.1169.1169.2.dta	2	gi|30018972|ref|NP_830603.1|	enterotoxin / cell-wall binding protein [Bacillus cereus ATCC 14579],	ECH1	ECH1$gi|30018972|ref|NP_830603.1|	83	ECH1$2412		0	4
3025	457.744	1826.95	1826.95	-0.228249	2	24.1	24.1	83	99	R	KGRNPQTGEEIEIAASK	V		1	727.865	ECH1_130416074636.1170.1170.4.dta	4	gi|30019658|ref|NP_831289.1|	DNA-binding protein HU [Bacillus cereus ATCC 14579],	ECH1	ECH1$gi|30019658|ref|NP_831289.1|	7	ECH1$3025		0	4
599	374.536	1120.59	1120.59	-0.137428	1	15.22	15.22	270	279	R	YAVGEGIEKR	E		1	731.354	ECH1_130416074636.1179.1179.3.dta	3	gi|30021914|ref|NP_833545.1|	elongation factor Ts [Bacillus cereus ATCC 14579],	ECH1	ECH1$gi|30021914|ref|NP_833545.1|	17	ECH1$599		0	4
600	374.536	1120.59	1120.59	0.0232021	1	26.58	26.58	270	279	R	YAVGEGIEKR	E		1	732.937	ECH1_130416074636.1183.1183.3.dta	3	gi|30021914|ref|NP_833545.1|	elongation factor Ts [Bacillus cereus ATCC 14579],	ECH1	ECH1$gi|30021914|ref|NP_833545.1|	17	ECH1$600		0	4
2638	568.984	1703.93	1703.93	-0.441332	0	19.34	19.34	44	59	K	HSKPSQLNPQGGIITK	E		1	737.561	ECH1_130416074636.1195.1195.3.dta	3	gi|30018391|ref|NP_830022.1|	50S ribosomal protein L24 [Bacillus cereus ATCC 14579],	ECH1	ECH1$gi|30018391|ref|NP_830022.1|	5	ECH1$2638		0	4
2639	568.984	1703.93	1703.93	-0.441332	0	34.18	34.18	44	59	K	HSKPSQLNPQGGIITK	E		1	740.212	ECH1_130416074636.1202.1202.3.dta	3	gi|30018391|ref|NP_830022.1|	50S ribosomal protein L24 [Bacillus cereus ATCC 14579],	ECH1	ECH1$gi|30018391|ref|NP_830022.1|	5	ECH1$2639		0	4
1823	742.887	1483.76	1483.76	-2.67159	0	52.42	52.42	147	161	R	TGPSTSHTVLGSVNK	G		1	743.241	ECH1_130416074636.1210.1210.2.dta	2	gi|30020092|ref|NP_831723.1|	enterotoxin [Bacillus cereus ATCC 14579],	ECH1	ECH1$gi|30020092|ref|NP_831723.1|	24	ECH1$1823		0	4
2058	515.954	1544.84	1544.84	-0.916599	1	19.64	19.64	311	325	K	IGEVTSGTQSPTLKK	S		1	743.598	ECH1_130416074636.1211.1211.3.dta	3	gi|30022309|ref|NP_833940.1|	glycine cleavage system aminomethyltransferase T [Bacillus cereus ATCC 14579],	ECH1	ECH1$gi|30022309|ref|NP_833940.1|	12	ECH1$2058		0	4
1826	742.888	1483.76	1483.76	-0.865367	0	50.94	50.94	147	161	R	TGPSTSHTVLGSVNK	G		1	744.418	ECH1_130416074636.1213.1213.2.dta	2	gi|30020092|ref|NP_831723.1|	enterotoxin [Bacillus cereus ATCC 14579],	ECH1	ECH1$gi|30020092|ref|NP_831723.1|	24	ECH1$1826		0	4
1661	724.856	1447.7	1447.7	0.460041	0	40.14	40.14	193	207	R	AAAENMIPTSTGAAK	A	Oxidation (M) [6]	1	744.771	ECH1_130416074636.1214.1214.2.dta	2	gi|30023174|ref|NP_834805.1|	glyceraldehyde-3-phosphate dehydrogenase [Bacillus cereus ATCC 14579],	ECH1	ECH1$gi|30023174|ref|NP_834805.1|	18	ECH1$1661	M	1	5
2059	515.954	1544.84	1544.84	-0.567049	1	24.2	24.2	311	325	K	IGEVTSGTQSPTLKK	S		1	745.949	ECH1_130416074636.1217.1217.3.dta	3	gi|30022309|ref|NP_833940.1|	glycine cleavage system aminomethyltransferase T [Bacillus cereus ATCC 14579],	ECH1	ECH1$gi|30022309|ref|NP_833940.1|	12	ECH1$2059		0	5
1660	724.856	1447.7	1447.7	0.460041	0	43.95	43.95	193	207	R	AAAENMIPTSTGAAK	A	Oxidation (M) [6]	1	746.31	ECH1_130416074636.1218.1218.2.dta	2	gi|30023174|ref|NP_834805.1|	glyceraldehyde-3-phosphate dehydrogenase [Bacillus cereus ATCC 14579],	ECH1	ECH1$gi|30023174|ref|NP_834805.1|	18	ECH1$1660	M	1	6
1135	647.362	1292.71	1292.71	0.650572	0	23.17	23.17	115	126	R	HQITTAPLTPSK	T		1	751.49	ECH1_130416074636.1231.1231.2.dta	2	gi|30019785|ref|NP_831416.1|	flagellar capping protein [Bacillus cereus ATCC 14579],	ECH1	ECH1$gi|30019785|ref|NP_831416.1|	13	ECH1$1135		0	6
3036	610.306	1827.9	1827.9	0.520817	1	46.83	44.8733	228	245	K	AQEAAKAQADAEAQAEVK	A		1	752.29	ECH1_130416074636.1233.1233.3.dta	3	gi|30018972|ref|NP_830603.1|	enterotoxin / cell-wall binding protein [Bacillus cereus ATCC 14579],	ECH1	ECH1$gi|30018972|ref|NP_830603.1|	83	ECH1$3036		0	6
1506	466.553	1396.64	1396.64	-0.131029	0	18.15	18.15	387	398	R	HAENPVEDPAYR	D		1	752.668	ECH1_130416074636.1234.1234.3.dta	3	gi|30019310|ref|NP_830941.1|	catalase [Bacillus cereus ATCC 14579],	ECH1	ECH1$gi|30019310|ref|NP_830941.1|	40	ECH1$1506		0	6
3035	610.306	1827.9	1827.9	0.520817	1	55.43	53.4733	228	245	K	AQEAAKAQADAEAQAEVK	A		1	753.842	ECH1_130416074636.1237.1237.3.dta	3	gi|30018972|ref|NP_830603.1|	enterotoxin / cell-wall binding protein [Bacillus cereus ATCC 14579],	ECH1	ECH1$gi|30018972|ref|NP_830603.1|	83	ECH1$3035		0	6
1505	466.553	1396.64	1396.64	-0.25991	0	20.3	20.3	387	398	R	HAENPVEDPAYR	D		1	754.199	ECH1_130416074636.1238.1238.3.dta	3	gi|30019310|ref|NP_830941.1|	catalase [Bacillus cereus ATCC 14579],	ECH1	ECH1$gi|30019310|ref|NP_830941.1|	40	ECH1$1505		0	6
1865	498.241	1491.7	1491.7	-0.168934	1	22.76	22.76	70	82	R	HMGTDYKVEVEGK	D		1	754.556	ECH1_130416074636.1239.1239.3.dta	3	gi|30022393|ref|NP_834024.1|	molecular chaperone DnaK [Bacillus cereus ATCC 14579],	ECH1	ECH1$gi|30022393|ref|NP_834024.1|	37	ECH1$1865		0	6
1508	699.326	1396.64	1396.64	0.839875	0	38.13	38.13	387	398	R	HAENPVEDPAYR	D		1	756.14	ECH1_130416074636.1243.1243.2.dta	2	gi|30019310|ref|NP_830941.1|	catalase [Bacillus cereus ATCC 14579],	ECH1	ECH1$gi|30019310|ref|NP_830941.1|	40	ECH1$1508		0	6
1507	699.326	1396.64	1396.64	0.0522684	0	38.41	38.41	387	398	R	HAENPVEDPAYR	D		1	757.327	ECH1_130416074636.1246.1246.2.dta	2	gi|30019310|ref|NP_830941.1|	catalase [Bacillus cereus ATCC 14579],	ECH1	ECH1$gi|30019310|ref|NP_830941.1|	40	ECH1$1507		0	6
2143	524.958	1571.85	1571.85	-0.578935	2	34.15	34.15	251	264	K	GKEINNSILEAEKK	A		1	758.484	ECH1_130416074636.1249.1249.3.dta	3	gi|30021216|ref|NP_832847.1|	hemolysin BL lytic component L2 [Bacillus cereus ATCC 14579],	ECH1	ECH1$gi|30021216|ref|NP_832847.1|	109	ECH1$2143		0	6
2144	393.97	1571.85	1571.85	-0.512771	2	22.92	22.92	251	264	K	GKEINNSILEAEKK	A		1	758.79	ECH1_130416074636.1250.1250.4.dta	4	gi|30021216|ref|NP_832847.1|	hemolysin BL lytic component L2 [Bacillus cereus ATCC 14579],	ECH1	ECH1$gi|30021216|ref|NP_832847.1|	109	ECH1$2144		0	6
3039	914.957	1827.9	1827.9	1.60731	1	73.5	71.5433	228	245	K	AQEAAKAQADAEAQAEVK	A		1	759.123	ECH1_130416074636.1251.1251.2.dta	2	gi|30018972|ref|NP_830603.1|	enterotoxin / cell-wall binding protein [Bacillus cereus ATCC 14579],	ECH1	ECH1$gi|30018972|ref|NP_830603.1|	83	ECH1$3039		0	6
2145	524.958	1571.85	1571.85	-0.349906	2	30.43	30.43	251	264	K	GKEINNSILEAEKK	A		1	759.953	ECH1_130416074636.1253.1253.3.dta	3	gi|30021216|ref|NP_832847.1|	hemolysin BL lytic component L2 [Bacillus cereus ATCC 14579],	ECH1	ECH1$gi|30021216|ref|NP_832847.1|	109	ECH1$2145		0	6
2146	393.97	1571.85	1571.85	-0.283742	2	24.29	24.29	251	264	K	GKEINNSILEAEKK	A		1	760.286	ECH1_130416074636.1254.1254.4.dta	4	gi|30021216|ref|NP_832847.1|	hemolysin BL lytic component L2 [Bacillus cereus ATCC 14579],	ECH1	ECH1$gi|30021216|ref|NP_832847.1|	109	ECH1$2146		0	6
3037	914.956	1827.9	1827.9	0.731989	1	74.69	72.7333	228	245	K	AQEAAKAQADAEAQAEVK	A		1	760.644	ECH1_130416074636.1255.1255.2.dta	2	gi|30018972|ref|NP_830603.1|	enterotoxin / cell-wall binding protein [Bacillus cereus ATCC 14579],	ECH1	ECH1$gi|30018972|ref|NP_830603.1|	83	ECH1$3037		0	6
1411	343.692	1370.74	1370.74	-0.98195	1	19.65	19.65	88	99	K	VGYVVLGHSERR	E		1	763.406	ECH1_130416074636.1262.1262.4.dta	4	gi|XX|ref|AE016877_ATCC14579_4_pos5041359@5040922|	Triose phosphate isomerase,	ECH1	ECH1$gi|XX|ref|AE016877_ATCC14579_4_pos5041359@5040922|	5	ECH1$1411		0	6
1413	457.921	1370.74	1370.74	-0.0802485	1	22.56	22.56	88	99	K	VGYVVLGHSERR	E		1	764.629	ECH1_130416074636.1265.1265.3.dta	3	gi|XX|ref|AE016877_ATCC14579_4_pos5041359@5040922|	Triose phosphate isomerase,	ECH1	ECH1$gi|XX|ref|AE016877_ATCC14579_4_pos5041359@5040922|	5	ECH1$1413		0	6
1412	457.921	1370.74	1370.74	-0.34288	1	35.98	35.98	88	99	K	VGYVVLGHSERR	E		1	766.211	ECH1_130416074636.1269.1269.3.dta	3	gi|XX|ref|AE016877_ATCC14579_4_pos5041359@5040922|	Triose phosphate isomerase,	ECH1	ECH1$gi|XX|ref|AE016877_ATCC14579_4_pos5041359@5040922|	5	ECH1$1412		0	6
2248	534.609	1600.81	1600.81	0.498499	1	18.49	18.49	52	65	K	VVKVDVDENQETAR	Q		1	766.932	ECH1_130416074636.1271.1271.3.dta	3	gi|30022599|ref|NP_834230.1|	thioredoxin [Bacillus cereus ATCC 14579],	ECH1	ECH1$gi|30022599|ref|NP_834230.1|	2	ECH1$2248		0	6
595	559.807	1117.6	1117.6	0.633502	0	17.23	17.23	160	171	K	VESVAAGSGTLK	D		1	775.51	ECH1_130416074636.1293.1293.2.dta	2	gi|30019390|ref|NP_831021.1|	tryptophan synthase subunit beta [Bacillus cereus ATCC 14579],	ECH1	ECH1$gi|30019390|ref|NP_831021.1|	22	ECH1$595		0	6
1648	481.584	1441.73	1441.73	-0.54934	1	18.82	18.82	292	304	K	FADGDHVVEVAKR	A		1	782.079	ECH1_130416074636.1310.1310.3.dta	3	gi|30022227|ref|NP_833858.1|	peptidase T [Bacillus cereus ATCC 14579],	ECH1	ECH1$gi|30022227|ref|NP_833858.1|	3	ECH1$1648		0	6
917	608.809	1215.6	1215.6	-0.303553	0	40.41	40.41	105	116	K	NVTAGANPMGLR	K	Oxidation (M) [9]	1	783.33	ECH1_130416074636.1313.1313.2.dta	2	gi|30018515|ref|NP_830146.1|	chaperonin GroEL [Bacillus cereus ATCC 14579],	ECH1	ECH1$gi|30018515|ref|NP_830146.1|	69	ECH1$917	M	1	7
918	608.809	1215.6	1215.6	0.206482	0	41.79	41.79	105	116	K	NVTAGANPMGLR	K	Oxidation (M) [9]	1	784.879	ECH1_130416074636.1317.1317.2.dta	2	gi|30018515|ref|NP_830146.1|	chaperonin GroEL [Bacillus cereus ATCC 14579],	ECH1	ECH1$gi|30018515|ref|NP_830146.1|	69	ECH1$918	M	1	8
1509	699.8	1397.59	1397.58	0.985987	0	25.79	25.79	192	202	R	MQYTESMVYSK	S	Oxidation (M) [1], Oxidation (M) [7]	1	788	ECH1_130416074636.1325.1325.2.dta	2	gi|30023138|ref|NP_834769.1|	perfringolysin O precursor [Bacillus cereus ATCC 14579],	ECH1	ECH1$gi|30023138|ref|NP_834769.1|	20	ECH1$1509	MM	2	10
1842	744.863	1487.71	1487.71	0.947765	1	19.1	19.1	289	301	K	GTLPDTDEEVERK	S		1	790.288	ECH1_130416074636.1331.1331.2.dta	2	gi|30018377|ref|NP_830008.1|	elongation factor G [Bacillus cereus ATCC 14579],	ECH1	ECH1$gi|30018377|ref|NP_830008.1|	48	ECH1$1842		0	10
1643	720.84	1439.66	1439.66	0.406345	0	21.21	21.21	36	48	K	QGEPDPESNQALR	V		1	791.455	ECH1_130416074636.1334.1334.2.dta	2	gi|161511211|ref|NP_830359.2|	hypothetical protein BC0539 [Bacillus cereus ATCC 14579],	ECH1	ECH1$gi|161511211|ref|NP_830359.2|	1	ECH1$1643		0	10
1382	455.896	1364.67	1364.67	-0.00806058	1	24.17	24.17	1	11	-	MRINTNINSMR	T	Oxidation (M) [1]	3	795.778	ECH1_130416074636.1345.1345.3.dta	3	gi|30019803|ref|NP_831434.1|	flagellin [Bacillus cereus ATCC 14579],	ECH1	ECH1$gi|30019803|ref|NP_831434.1|	61	ECH1$1382	M	1	11
1190	436.228	1305.66	1305.66	2.07634	1	27.2	25.2433	86	96	K	KVIELSMDEAR	K	Oxidation (M) [7]	1	796.134	ECH1_130416074636.1346.1346.3.dta	3	gi|30018352|ref|NP_829983.1|	negative regulator of genetic competence clpC/mecB [Bacillus cereus ATCC 14579],	ECH1	ECH1$gi|30018352|ref|NP_829983.1|	42	ECH1$1190	M	1	12
1383	455.896	1364.67	1364.67	0.12384	1	35.28	35.28	1	11	-	MRINTNINSMR	T	Oxidation (M) [1]	3	797.332	ECH1_130416074636.1349.1349.3.dta	3	gi|30019803|ref|NP_831434.1|	flagellin [Bacillus cereus ATCC 14579],	ECH1	ECH1$gi|30019803|ref|NP_831434.1|	61	ECH1$1383	M	1	13
1189	436.227	1305.66	1305.66	0.0314017	1	19.95	17.9933	86	96	K	KVIELSMDEAR	K	Oxidation (M) [7]	1	799.6	ECH1_130416074636.1355.1355.3.dta	3	gi|30018352|ref|NP_829983.1|	negative regulator of genetic competence clpC/mecB [Bacillus cereus ATCC 14579],	ECH1	ECH1$gi|30018352|ref|NP_829983.1|	42	ECH1$1189	M	1	14
530	552.798	1103.58	1103.58	-0.11961	0	26.81	26.81	191	201	K	TLQGSSGDIVK	L		1	801.981	ECH1_130416074636.1361.1361.2.dta	2	gi|30019951|ref|NP_831582.1|	non-hemolytic enterotoxin lytic component L2 [Bacillus cereus ATCC 14579],	ECH1	ECH1$gi|30019951|ref|NP_831582.1|	40	ECH1$530		0	14
1563	708.87	1415.73	1415.73	-0.291723	0	34.04	34.04	72	83	K	LIQNQQETDLSK	I		1	802.315	ECH1_130416074636.1362.1362.2.dta	2	gi|30019953|ref|NP_831584.1|	enterotoxin C [Bacillus cereus ATCC 14579],	ECH1	ECH1$gi|30019953|ref|NP_831584.1|	4	ECH1$1563		0	14
531	552.798	1103.58	1103.58	-0.11961	0	26.82	26.82	191	201	K	TLQGSSGDIVK	L		1	803.468	ECH1_130416074636.1365.1365.2.dta	2	gi|30019951|ref|NP_831582.1|	non-hemolytic enterotoxin lytic component L2 [Bacillus cereus ATCC 14579],	ECH1	ECH1$gi|30019951|ref|NP_831582.1|	40	ECH1$531		0	14
2257	535.242	1602.7	1602.71	-0.542832	0	30.76	30.76	46	60	K	SSSSADANEVCAHIR	K		1	804.156	ECH1_130416074636.1367.1367.3.dta	3	gi|XX|ref|AE016877_ATCC14579_4_pos5040921@5040562|	Triosephosphate isomerase,	ECH1	ECH1$gi|XX|ref|AE016877_ATCC14579_4_pos5040921@5040562|	6	ECH1$2257		0	14
1564	708.87	1415.73	1415.73	0.315739	0	44.29	44.29	72	83	K	LIQNQQETDLSK	I		1	805.732	ECH1_130416074636.1371.1371.2.dta	2	gi|30019953|ref|NP_831584.1|	enterotoxin C [Bacillus cereus ATCC 14579],	ECH1	ECH1$gi|30019953|ref|NP_831584.1|	4	ECH1$1564		0	14
1466	463.222	1386.64	1386.64	0.017308	1	26.29	26.29	399	410	R	DSTMKVEGYVSR	E	Oxidation (M) [4]	1	806.914	ECH1_130416074636.1374.1374.3.dta	3	gi|30019310|ref|NP_830941.1|	catalase [Bacillus cereus ATCC 14579],	ECH1	ECH1$gi|30019310|ref|NP_830941.1|	40	ECH1$1466	M	1	15
1465	463.222	1386.64	1386.64	-0.307216	1	36.98	36.98	399	410	R	DSTMKVEGYVSR	E	Oxidation (M) [4]	1	808.074	ECH1_130416074636.1377.1377.3.dta	3	gi|30019310|ref|NP_830941.1|	catalase [Bacillus cereus ATCC 14579],	ECH1	ECH1$gi|30019310|ref|NP_830941.1|	40	ECH1$1465	M	1	16
1089	636.364	1270.71	1270.71	0.166048	1	57	57	365	375	K	ELKVETVTPQK	-		1	809.983	ECH1_130416074636.1382.1382.2.dta	2	gi|30021214|ref|NP_832845.1|	hemolysin BL binding component precursor [Bacillus cereus ATCC 14579],	ECH1	ECH1$gi|30021214|ref|NP_832845.1|	71	ECH1$1089		0	16
1090	636.364	1270.71	1270.71	0.748399	1	44.87	44.87	365	375	K	ELKVETVTPQK	-		1	811.135	ECH1_130416074636.1385.1385.2.dta	2	gi|30021214|ref|NP_832845.1|	hemolysin BL binding component precursor [Bacillus cereus ATCC 14579],	ECH1	ECH1$gi|30021214|ref|NP_832845.1|	71	ECH1$1090		0	16
1467	694.33	1386.65	1386.64	0.923091	1	28.36	28.36	399	410	R	DSTMKVEGYVSR	E	Oxidation (M) [4]	1	812.626	ECH1_130416074636.1389.1389.2.dta	2	gi|30019310|ref|NP_830941.1|	catalase [Bacillus cereus ATCC 14579],	ECH1	ECH1$gi|30019310|ref|NP_830941.1|	40	ECH1$1467	M	1	17
1213	438.898	1313.67	1313.67	-0.504692	2	29.19	29.19	2	11	M	SRYTKEDIFR	L		1	814.982	ECH1_130416074636.1395.1395.3.dta	3	gi|XX|ref|AE016877_ATCC14579_4_pos3670539@3669373|	Glutamine synthetase, type I,	ECH1	ECH1$gi|XX|ref|AE016877_ATCC14579_4_pos3670539@3669373|	30	ECH1$1213		0	17
1214	438.898	1313.67	1313.67	-0.230651	2	22.86	22.86	2	11	M	SRYTKEDIFR	L		1	816.21	ECH1_130416074636.1398.1398.3.dta	3	gi|XX|ref|AE016877_ATCC14579_4_pos3670539@3669373|	Glutamine synthetase, type I,	ECH1	ECH1$gi|XX|ref|AE016877_ATCC14579_4_pos3670539@3669373|	30	ECH1$1214		0	17
752	386.896	1157.67	1157.67	0.193493	1	17.34	15.3833	2	11	M	TKEQIIEAVK	S		1	819.678	ECH1_130416074636.1407.1407.3.dta	3	gi|30018370|ref|NP_830001.1|	50S ribosomal protein L7/L12 [Bacillus cereus ATCC 14579],	ECH1	ECH1$gi|30018370|ref|NP_830001.1|	9	ECH1$752		0	17
2211	530.287	1587.84	1587.84	0.20531	1	24.54	22.5833	56	69	R	QAITNPNTIMSVKR	H	Oxidation (M) [10]	1	821.19	ECH1_130416074636.1411.1411.3.dta	3	gi|30022393|ref|NP_834024.1|	molecular chaperone DnaK [Bacillus cereus ATCC 14579],	ECH1	ECH1$gi|30022393|ref|NP_834024.1|	37	ECH1$2211	M0	0	17
2846	443.502	1769.98	1769.98	-0.392095	1	16.46	16.46	322	336	K	LQQQFAAKPEKVEVR	Y		1	822.005	ECH1_130416074636.1413.1413.4.dta	4	gi|30020129|ref|NP_831760.1|	putative murein endopeptidase [Bacillus cereus ATCC 14579],	ECH1	ECH1$gi|30020129|ref|NP_831760.1|	73	ECH1$2846		0	17
2847	591	1769.98	1769.98	0.0576278	1	20.56	20.56	322	336	K	LQQQFAAKPEKVEVR	Y		1	822.331	ECH1_130416074636.1414.1414.3.dta	3	gi|30020129|ref|NP_831760.1|	putative murein endopeptidase [Bacillus cereus ATCC 14579],	ECH1	ECH1$gi|30020129|ref|NP_831760.1|	73	ECH1$2847		0	17
2210	530.287	1587.84	1587.84	-0.0214127	1	17.57	15.6133	56	69	R	QAITNPNTIMSVKR	H	Oxidation (M) [10]	1	822.707	ECH1_130416074636.1415.1415.3.dta	3	gi|30022393|ref|NP_834024.1|	molecular chaperone DnaK [Bacillus cereus ATCC 14579],	ECH1	ECH1$gi|30022393|ref|NP_834024.1|	37	ECH1$2210	M0	0	17
2849	591	1769.98	1769.98	0.379666	1	26.11	26.11	322	336	K	LQQQFAAKPEKVEVR	Y		1	823.81	ECH1_130416074636.1418.1418.3.dta	3	gi|30020129|ref|NP_831760.1|	putative murein endopeptidase [Bacillus cereus ATCC 14579],	ECH1	ECH1$gi|30020129|ref|NP_831760.1|	73	ECH1$2849		0	17
2782	582.284	1743.83	1743.83	0.285579	0	25.63	25.63	220	235	R	VLTAMGHDLTANPNMK	M	Oxidation (M) [5], Oxidation (M) [15]	2	824.137	ECH1_130416074636.1419.1419.3.dta	3	gi|30023271|ref|NP_834902.1|	enterotoxin / cell-wall binding protein [Bacillus cereus ATCC 14579],	ECH1	ECH1$gi|30023271|ref|NP_834902.1|	37	ECH1$2782	MM	2	19
2783	582.284	1743.83	1743.83	0.3888	0	32.34	32.34	220	235	R	VLTAMGHDLTANPNMK	M	Oxidation (M) [5], Oxidation (M) [15]	2	825.233	ECH1_130416074636.1422.1422.3.dta	3	gi|30023271|ref|NP_834902.1|	enterotoxin / cell-wall binding protein [Bacillus cereus ATCC 14579],	ECH1	ECH1$gi|30023271|ref|NP_834902.1|	37	ECH1$2783	MM	2	21
1050	629.817	1257.62	1257.62	-0.562968	0	46.54	46.54	290	300	K	ELDNAQAEIQK	I		1	826.719	ECH1_130416074636.1426.1426.2.dta	2	gi|30019952|ref|NP_831583.1|	non-hemolytic enterotoxin lytic component L1 [Bacillus cereus ATCC 14579],	ECH1	ECH1$gi|30019952|ref|NP_831583.1|	29	ECH1$1050		0	21
362	335.866	1004.58	1004.58	0.0955626	0	18.83	18.83	168	177	K	AGNIHVPIGK	V		1	827.068	ECH1_130416074636.1427.1427.3.dta	3	gi|161511215|ref|NP_829999.2|	50S ribosomal protein L1 [Bacillus cereus ATCC 14579],	ECH1	ECH1$gi|161511215|ref|NP_829999.2|	11	ECH1$362		0	21
1052	629.817	1257.62	1257.62	0.3117	0	56.03	56.03	290	300	K	ELDNAQAEIQK	I		1	828.24	ECH1_130416074636.1430.1430.2.dta	2	gi|30019952|ref|NP_831583.1|	non-hemolytic enterotoxin lytic component L1 [Bacillus cereus ATCC 14579],	ECH1	ECH1$gi|30019952|ref|NP_831583.1|	29	ECH1$1052		0	21
1181	652.835	1303.66	1303.66	0.207877	0	43.1	43.1	211	223	K	NVTVASTMGPGVR	V	Oxidation (M) [8]	1	829.76	ECH1_130416074636.1434.1434.2.dta	2	gi|161511215|ref|NP_829999.2|	50S ribosomal protein L1 [Bacillus cereus ATCC 14579],	ECH1	ECH1$gi|161511215|ref|NP_829999.2|	11	ECH1$1181	M	1	22
1245	661.851	1321.69	1321.69	0.0552324	1	39.75	39.75	135	147	K	FLSTDKGGAADIK	V		2	832.764	ECH1_130416074636.1442.1442.2.dta	2	gi|30019803|ref|NP_831434.1|	flagellin [Bacillus cereus ATCC 14579],	ECH1	ECH1$gi|30019803|ref|NP_831434.1|	61	ECH1$1245		0	22
2971	604.655	1810.94	1810.94	0.236341	1	26.35	26.35	46	62	R	SGELTQPSQKAPENVVK	D		1	833.111	ECH1_130416074636.1443.1443.3.dta	3	gi|30020857|ref|NP_832488.1|	bacillolysin [Bacillus cereus ATCC 14579],	ECH1	ECH1$gi|30020857|ref|NP_832488.1|	7	ECH1$2971		0	22
1247	661.852	1321.69	1321.69	0.872369	1	44.61	44.61	135	147	K	FLSTDKGGAADIK	V		2	833.926	ECH1_130416074636.1445.1445.2.dta	2	gi|30019803|ref|NP_831434.1|	flagellin [Bacillus cereus ATCC 14579],	ECH1	ECH1$gi|30019803|ref|NP_831434.1|	61	ECH1$1247		0	22
2972	604.655	1810.94	1810.94	0.534528	1	20.32	20.32	46	62	R	SGELTQPSQKAPENVVK	D		1	834.273	ECH1_130416074636.1446.1446.3.dta	3	gi|30020857|ref|NP_832488.1|	bacillolysin [Bacillus cereus ATCC 14579],	ECH1	ECH1$gi|30020857|ref|NP_832488.1|	7	ECH1$2972		0	22
2195	529.602	1585.79	1585.78	0.46034	0	22.19	22.19	93	107	R	FSTVIHGQGSPETAR	D		1	835.486	ECH1_130416074636.1449.1449.3.dta	3	gi|30019310|ref|NP_830941.1|	catalase [Bacillus cereus ATCC 14579],	ECH1	ECH1$gi|30019310|ref|NP_830941.1|	40	ECH1$2195		0	22
2784	872.923	1743.83	1743.83	1.65383	0	60.36	60.36	220	235	R	VLTAMGHDLTANPNMK	M	Oxidation (M) [5], Oxidation (M) [15]	2	836.228	ECH1_130416074636.1451.1451.2.dta	2	gi|30023271|ref|NP_834902.1|	enterotoxin / cell-wall binding protein [Bacillus cereus ATCC 14579],	ECH1	ECH1$gi|30023271|ref|NP_834902.1|	37	ECH1$2784	MM	2	24
2785	872.923	1743.83	1743.83	1.65383	0	42.76	42.76	220	235	R	VLTAMGHDLTANPNMK	M	Oxidation (M) [5], Oxidation (M) [15]	2	837.743	ECH1_130416074636.1455.1455.2.dta	2	gi|30023271|ref|NP_834902.1|	enterotoxin / cell-wall binding protein [Bacillus cereus ATCC 14579],	ECH1	ECH1$gi|30023271|ref|NP_834902.1|	37	ECH1$2785	MM	2	26
1248	441.57	1321.69	1321.69	0.935925	1	20.76	20.76	135	147	K	FLSTDKGGAADIK	V		2	838.546	ECH1_130416074636.1457.1457.3.dta	3	gi|30019803|ref|NP_831434.1|	flagellin [Bacillus cereus ATCC 14579],	ECH1	ECH1$gi|30019803|ref|NP_831434.1|	61	ECH1$1248		0	26
2194	529.602	1585.79	1585.78	0.214405	0	26.51	26.51	93	107	R	FSTVIHGQGSPETAR	D		1	838.812	ECH1_130416074636.1458.1458.3.dta	3	gi|30019310|ref|NP_830941.1|	catalase [Bacillus cereus ATCC 14579],	ECH1	ECH1$gi|30019310|ref|NP_830941.1|	40	ECH1$2194		0	26
1246	441.57	1321.69	1321.69	0.73164	1	21.98	21.98	135	147	K	FLSTDKGGAADIK	V		2	839.941	ECH1_130416074636.1461.1461.3.dta	3	gi|30019803|ref|NP_831434.1|	flagellin [Bacillus cereus ATCC 14579],	ECH1	ECH1$gi|30019803|ref|NP_831434.1|	61	ECH1$1246		0	26
4090	743.378	2227.11	2227.11	1.37443	2	48.43	48.43	224	245	R	EAAKAQEAAKAQADAEAQAEVK	A		1	840.202	ECH1_130416074636.1462.1462.3.dta	3	gi|30018972|ref|NP_830603.1|	enterotoxin / cell-wall binding protein [Bacillus cereus ATCC 14579],	ECH1	ECH1$gi|30018972|ref|NP_830603.1|	83	ECH1$4090		0	26
4089	743.377	2227.11	2227.11	0.808672	2	48.28	48.28	224	245	R	EAAKAQEAAKAQADAEAQAEVK	A		1	841.772	ECH1_130416074636.1466.1466.3.dta	3	gi|30018972|ref|NP_830603.1|	enterotoxin / cell-wall binding protein [Bacillus cereus ATCC 14579],	ECH1	ECH1$gi|30018972|ref|NP_830603.1|	83	ECH1$4089		0	26
3661	1012	2021.99	2021.99	1.09101	1	78.62	78.62	406	423	K	LSTNVDTTSEQSQKDTLR	Q		1	842.154	ECH1_130416074636.1467.1467.2.dta	2	gi|30021216|ref|NP_832847.1|	hemolysin BL lytic component L2 [Bacillus cereus ATCC 14579],	ECH1	ECH1$gi|30021216|ref|NP_832847.1|	109	ECH1$3661		0	26
3662	1012	2021.99	2021.99	1.2097	1	87.99	87.99	406	423	K	LSTNVDTTSEQSQKDTLR	Q		1	843.357	ECH1_130416074636.1470.1470.2.dta	2	gi|30021216|ref|NP_832847.1|	hemolysin BL lytic component L2 [Bacillus cereus ATCC 14579],	ECH1	ECH1$gi|30021216|ref|NP_832847.1|	109	ECH1$3662		0	26
1435	689.852	1377.69	1377.69	0.435512	0	81.55	81.55	547	559	K	YGANTAEVQAVQK	A		1	849.184	ECH1_130416074636.1485.1485.2.dta	2	gi|30020857|ref|NP_832488.1|	bacillolysin [Bacillus cereus ATCC 14579],	ECH1	ECH1$gi|30020857|ref|NP_832488.1|	7	ECH1$1435		0	26
1741	489.917	1466.73	1466.73	0.0729514	0	18.96	18.96	357	370	K	SALGHNLTANPNMK	L		1	849.88	ECH1_130416074636.1487.1487.3.dta	3	gi|30018972|ref|NP_830603.1|	enterotoxin / cell-wall binding protein [Bacillus cereus ATCC 14579],	ECH1	ECH1$gi|30018972|ref|NP_830603.1|	83	ECH1$1741		0	26
1742	489.917	1466.73	1466.73	0.134312	0	30.4	30.4	357	370	K	SALGHNLTANPNMK	L		1	850.661	ECH1_130416074636.1489.1489.3.dta	3	gi|30018972|ref|NP_830603.1|	enterotoxin / cell-wall binding protein [Bacillus cereus ATCC 14579],	ECH1	ECH1$gi|30018972|ref|NP_830603.1|	83	ECH1$1742		0	26
1436	689.852	1377.69	1377.69	0.609717	0	79.98	79.98	547	559	K	YGANTAEVQAVQK	A		1	850.986	ECH1_130416074636.1490.1490.2.dta	2	gi|30020857|ref|NP_832488.1|	bacillolysin [Bacillus cereus ATCC 14579],	ECH1	ECH1$gi|30020857|ref|NP_832488.1|	7	ECH1$1436		0	26
1744	734.373	1466.73	1466.73	0.902007	0	59.05	59.05	357	370	K	SALGHNLTANPNMK	L		1	853.897	ECH1_130416074636.1498.1498.2.dta	2	gi|30018972|ref|NP_830603.1|	enterotoxin / cell-wall binding protein [Bacillus cereus ATCC 14579],	ECH1	ECH1$gi|30018972|ref|NP_830603.1|	83	ECH1$1744		0	26
2583	561.641	1681.9	1681.9	0.327011	0	31.14	31.14	207	221	R	QVLTQQALNEGKPEK	I		1	854.253	ECH1_130416074636.1499.1499.3.dta	3	gi|30021914|ref|NP_833545.1|	elongation factor Ts [Bacillus cereus ATCC 14579],	ECH1	ECH1$gi|30021914|ref|NP_833545.1|	17	ECH1$2583		0	26
1743	734.373	1466.73	1466.73	0.411119	0	60.14	60.14	357	370	K	SALGHNLTANPNMK	L		1	855.058	ECH1_130416074636.1501.1501.2.dta	2	gi|30018972|ref|NP_830603.1|	enterotoxin / cell-wall binding protein [Bacillus cereus ATCC 14579],	ECH1	ECH1$gi|30018972|ref|NP_830603.1|	83	ECH1$1743		0	26
2582	561.641	1681.9	1681.9	-0.0118913	0	23.28	23.28	207	221	R	QVLTQQALNEGKPEK	I		1	855.392	ECH1_130416074636.1502.1502.3.dta	3	gi|30021914|ref|NP_833545.1|	elongation factor Ts [Bacillus cereus ATCC 14579],	ECH1	ECH1$gi|30021914|ref|NP_833545.1|	17	ECH1$2582		0	26
3660	675.003	2021.99	2021.99	1.02375	1	42.22	42.22	406	423	K	LSTNVDTTSEQSQKDTLR	Q		1	856.501	ECH1_130416074636.1505.1505.3.dta	3	gi|30021216|ref|NP_832847.1|	hemolysin BL lytic component L2 [Bacillus cereus ATCC 14579],	ECH1	ECH1$gi|30021216|ref|NP_832847.1|	109	ECH1$3660		0	26
782	587.838	1173.66	1173.66	1.13832	1	38.9	38.9	354	364	R	TDAVTLKEGIK	E		1	856.804	ECH1_130416074636.1506.1506.2.dta	2	gi|30021214|ref|NP_832845.1|	hemolysin BL binding component precursor [Bacillus cereus ATCC 14579],	ECH1	ECH1$gi|30021214|ref|NP_832845.1|	71	ECH1$782		0	26
3658	675.003	2021.99	2021.99	0.385759	1	30.65	30.65	406	423	K	LSTNVDTTSEQSQKDTLR	Q		1	857.987	ECH1_130416074636.1509.1509.3.dta	3	gi|30021216|ref|NP_832847.1|	hemolysin BL lytic component L2 [Bacillus cereus ATCC 14579],	ECH1	ECH1$gi|30021216|ref|NP_832847.1|	109	ECH1$3658		0	26
781	587.838	1173.66	1173.66	0.218121	1	47.58	47.58	354	364	R	TDAVTLKEGIK	E		1	858.652	ECH1_130416074636.1511.1511.2.dta	2	gi|30021214|ref|NP_832845.1|	hemolysin BL binding component precursor [Bacillus cereus ATCC 14579],	ECH1	ECH1$gi|30021214|ref|NP_832845.1|	71	ECH1$781		0	26
584	373.224	1116.65	1116.65	0.0743294	1	33.32	33.32	351	360	K	TLRTDAVTLK	E		1	859.431	ECH1_130416074636.1513.1513.3.dta	3	gi|30021214|ref|NP_832845.1|	hemolysin BL binding component precursor [Bacillus cereus ATCC 14579],	ECH1	ECH1$gi|30021214|ref|NP_832845.1|	71	ECH1$584		0	26
583	373.224	1116.65	1116.65	0.0743294	1	26.41	26.41	351	360	K	TLRTDAVTLK	E		1	860.859	ECH1_130416074636.1517.1517.3.dta	3	gi|30021214|ref|NP_832845.1|	hemolysin BL binding component precursor [Bacillus cereus ATCC 14579],	ECH1	ECH1$gi|30021214|ref|NP_832845.1|	71	ECH1$583		0	26
1621	478.265	1431.77	1431.77	-0.149465	0	16.66	16.66	77	89	R	IQYGGSVKPENIK	E		1	865.379	ECH1_130416074636.1529.1529.3.dta	3	gi|XX|ref|AE016877_ATCC14579_4_pos5040921@5040562|	Triosephosphate isomerase,	ECH1	ECH1$gi|XX|ref|AE016877_ATCC14579_4_pos5040921@5040562|	6	ECH1$1621		0	26
637	565.296	1128.58	1128.58	-0.0894932	0	30.3	30.3	198	207	K	AQAELQDNLK	K		1	867.264	ECH1_130416074636.1534.1534.2.dta	2	gi|30018861|ref|NP_830492.1|	cell wall-binding protein [Bacillus cereus ATCC 14579],	ECH1	ECH1$gi|30018861|ref|NP_830492.1|	37	ECH1$637		0	26
1787	493.581	1477.72	1477.72	-0.597541	1	17.03	17.03	304	315	K	HTIDKDMYQLSK	E		1	867.61	ECH1_130416074636.1535.1535.3.dta	3	gi|30022675|ref|NP_834306.1|	6-phosphofructokinase [Bacillus cereus ATCC 14579],	ECH1	ECH1$gi|30022675|ref|NP_834306.1|	10	ECH1$1787		0	26
582	559.332	1116.65	1116.65	-0.0188062	1	27.3	27.3	351	360	K	TLRTDAVTLK	E		1	868.408	ECH1_130416074636.1537.1537.2.dta	2	gi|30021214|ref|NP_832845.1|	hemolysin BL binding component precursor [Bacillus cereus ATCC 14579],	ECH1	ECH1$gi|30021214|ref|NP_832845.1|	71	ECH1$582		0	26
2775	581.627	1741.86	1741.86	0.304847	1	17.23	17.23	258	275	K	AQADAEAQAAAKAQEAAK	A		1	868.732	ECH1_130416074636.1538.1538.3.dta	3	gi|30018972|ref|NP_830603.1|	enterotoxin / cell-wall binding protein [Bacillus cereus ATCC 14579],	ECH1	ECH1$gi|30018972|ref|NP_830603.1|	83	ECH1$2775		0	26
638	565.296	1128.58	1128.58	0.229492	0	37.7	37.7	198	207	K	AQAELQDNLK	K		1	869.061	ECH1_130416074636.1539.1539.2.dta	2	gi|30018861|ref|NP_830492.1|	cell wall-binding protein [Bacillus cereus ATCC 14579],	ECH1	ECH1$gi|30018861|ref|NP_830492.1|	37	ECH1$638		0	26
585	559.333	1116.65	1116.65	0.196122	1	23.19	23.19	351	360	K	TLRTDAVTLK	E		1	869.846	ECH1_130416074636.1541.1541.2.dta	2	gi|30021214|ref|NP_832845.1|	hemolysin BL binding component precursor [Bacillus cereus ATCC 14579],	ECH1	ECH1$gi|30021214|ref|NP_832845.1|	71	ECH1$585		0	26
1874	498.928	1493.76	1493.76	-0.209538	0	18.36	18.36	154	167	R	THGVHAEPTTFGLK	L		1	873.177	ECH1_130416074636.1550.1550.3.dta	3	gi|30018533|ref|NP_830164.1|	adenylosuccinate lyase [Bacillus cereus ATCC 14579],	ECH1	ECH1$gi|30018533|ref|NP_830164.1|	11	ECH1$1874		0	26
783	588.299	1174.58	1174.58	-0.0800284	0	24.98	24.98	109	120	R	AGANTDSEILGK	L		2	873.537	ECH1_130416074636.1551.1551.2.dta	2	gi|30018972|ref|NP_830603.1|	enterotoxin / cell-wall binding protein [Bacillus cereus ATCC 14579],	ECH1	ECH1$gi|30018972|ref|NP_830603.1|	83	ECH1$783		0	26
784	588.299	1174.58	1174.58	0.0221355	0	32.78	32.78	109	120	R	AGANTDSEILGK	L		2	874.326	ECH1_130416074636.1553.1553.2.dta	2	gi|30018972|ref|NP_830603.1|	enterotoxin / cell-wall binding protein [Bacillus cereus ATCC 14579],	ECH1	ECH1$gi|30018972|ref|NP_830603.1|	83	ECH1$784		0	26
720	384.224	1149.65	1149.65	0.120036	0	20.08	20.08	61	71	R	LQEAAIGAIHK	Y		1	875.868	ECH1_130416074636.1557.1557.3.dta	3	gi|30018806|ref|NP_830437.1|	2-amino-3-ketobutyrate coenzyme A ligase [Bacillus cereus ATCC 14579],	ECH1	ECH1$gi|30018806|ref|NP_830437.1|	5	ECH1$720		0	26
721	384.224	1149.65	1149.65	0.198321	0	20.25	20.25	61	71	R	LQEAAIGAIHK	Y		1	878.114	ECH1_130416074636.1563.1563.3.dta	3	gi|30018806|ref|NP_830437.1|	2-amino-3-ketobutyrate coenzyme A ligase [Bacillus cereus ATCC 14579],	ECH1	ECH1$gi|30018806|ref|NP_830437.1|	5	ECH1$721		0	26
4483	817.736	2450.19	2450.18	0.659542	2	43.31	43.31	153	173	K	ILESDEDIMKTQQEDQASVKK	D	Oxidation (M) [9]	1	879.6	ECH1_130416074636.1567.1567.3.dta	3	gi|30023229|ref|NP_834860.1|	N-acetylmuramoyl-L-alanine amidase [Bacillus cereus ATCC 14579],	ECH1	ECH1$gi|30023229|ref|NP_834860.1|	33	ECH1$4483	M	1	27
87	398.755	795.496	795.497	-0.70522	0	34.7	34.7	527	534	K	IVGGVVPR	E		1	880.805	ECH1_130416074636.1570.1570.2.dta	2	gi|30018377|ref|NP_830008.1|	elongation factor G [Bacillus cereus ATCC 14579],	ECH1	ECH1$gi|30018377|ref|NP_830008.1|	48	ECH1$87		0	27
2045	515.575	1543.7	1543.7	0.441795	1	17.97	17.97	337	349	R	YKQSMDGTMQDIK	K		1	881.129	ECH1_130416074636.1571.1571.3.dta	3	gi|30020129|ref|NP_831760.1|	putative murein endopeptidase [Bacillus cereus ATCC 14579],	ECH1	ECH1$gi|30020129|ref|NP_831760.1|	73	ECH1$2045		0	27
2044	515.574	1543.7	1543.7	-0.627064	1	24.35	24.35	337	349	R	YKQSMDGTMQDIK	K		1	881.949	ECH1_130416074636.1573.1573.3.dta	3	gi|30020129|ref|NP_831760.1|	putative murein endopeptidase [Bacillus cereus ATCC 14579],	ECH1	ECH1$gi|30020129|ref|NP_831760.1|	73	ECH1$2044		0	27
88	398.755	795.496	795.497	-0.403521	0	20.41	20.41	527	534	K	IVGGVVPR	E		1	882.316	ECH1_130416074636.1574.1574.2.dta	2	gi|30018377|ref|NP_830008.1|	elongation factor G [Bacillus cereus ATCC 14579],	ECH1	ECH1$gi|30018377|ref|NP_830008.1|	48	ECH1$88		0	27
4484	817.736	2450.19	2450.18	0.879934	2	32.87	32.87	153	173	K	ILESDEDIMKTQQEDQASVKK	D	Oxidation (M) [9]	1	883.475	ECH1_130416074636.1577.1577.3.dta	3	gi|30023229|ref|NP_834860.1|	N-acetylmuramoyl-L-alanine amidase [Bacillus cereus ATCC 14579],	ECH1	ECH1$gi|30023229|ref|NP_834860.1|	33	ECH1$4484	M	1	28
939	408.554	1222.64	1222.64	-0.399136	0	23.8	23.8	94	103	K	NIHLNQELSR	I		1	885.48	ECH1_130416074636.1582.1582.3.dta	3	gi|30021215|ref|NP_832846.1|	hemolysin BL lytic component L1 [Bacillus cereus ATCC 14579],	ECH1	ECH1$gi|30021215|ref|NP_832846.1|	57	ECH1$939		0	28
938	408.554	1222.64	1222.64	-0.472747	0	18.75	18.75	94	103	K	NIHLNQELSR	I		1	886.666	ECH1_130416074636.1585.1585.3.dta	3	gi|30021215|ref|NP_832846.1|	hemolysin BL lytic component L1 [Bacillus cereus ATCC 14579],	ECH1	ECH1$gi|30021215|ref|NP_832846.1|	57	ECH1$938		0	28
3904	714.698	2141.07	2141.07	0.798666	2	48.53	48.53	254	275	R	EAAKAQADAEAQAAAKAQEAAK	A		1	886.995	ECH1_130416074636.1586.1586.3.dta	3	gi|30018972|ref|NP_830603.1|	enterotoxin / cell-wall binding protein [Bacillus cereus ATCC 14579],	ECH1	ECH1$gi|30018972|ref|NP_830603.1|	83	ECH1$3904		0	28
813	591.285	1180.55	1180.55	0.0220235	0	24.17	24.17	359	369	K	GYNLTANPGMK	L	Oxidation (M) [10]	1	887.379	ECH1_130416074636.1587.1587.2.dta	2	gi|30018861|ref|NP_830492.1|	cell wall-binding protein [Bacillus cereus ATCC 14579],	ECH1	ECH1$gi|30018861|ref|NP_830492.1|	37	ECH1$813	M0	0	28
3903	714.698	2141.07	2141.07	0.714596	2	70.54	70.54	254	275	R	EAAKAQADAEAQAAAKAQEAAK	A		1	888.538	ECH1_130416074636.1590.1590.3.dta	3	gi|30018972|ref|NP_830603.1|	enterotoxin / cell-wall binding protein [Bacillus cereus ATCC 14579],	ECH1	ECH1$gi|30018972|ref|NP_830603.1|	83	ECH1$3903		0	28
3508	657.02	1968.04	1968.04	1.0762	1	28.97	28.97	138	155	K	SIVGSIVKPGMDEHEKVK	A	Oxidation (M) [11]	1	889.774	ECH1_130416074636.1593.1593.3.dta	3	gi|30020129|ref|NP_831760.1|	putative murein endopeptidase [Bacillus cereus ATCC 14579],	ECH1	ECH1$gi|30020129|ref|NP_831760.1|	73	ECH1$3508	M	1	29
1336	451.917	1352.73	1352.73	-0.142674	0	18.51	18.51	58	69	R	VITEEHVTNLAK	W		1	890.161	ECH1_130416074636.1594.1594.3.dta	3	gi|30021715|ref|NP_833346.1|	aconitate hydratase [Bacillus cereus ATCC 14579],	ECH1	ECH1$gi|30021715|ref|NP_833346.1|	26	ECH1$1336		0	29
346	497.259	992.504	992.504	-0.43224	0	34.45	34.45	201	209	R	ATFGSQLNR	L		3	890.515	ECH1_130416074636.1595.1595.2.dta	2	gi|30019803|ref|NP_831434.1|	flagellin [Bacillus cereus ATCC 14579],	ECH1	ECH1$gi|30019803|ref|NP_831434.1|	61	ECH1$346		0	29
347	497.259	992.504	992.504	-0.0493701	0	46.75	46.75	201	209	R	ATFGSQLNR	L		3	891.618	ECH1_130416074636.1598.1598.2.dta	2	gi|30019803|ref|NP_831434.1|	flagellin [Bacillus cereus ATCC 14579],	ECH1	ECH1$gi|30019803|ref|NP_831434.1|	61	ECH1$347		0	29
619	375.564	1123.67	1123.67	-0.452089	1	17.07	17.07	316	325	R	IPAVQEAIKR	E		1	893.144	ECH1_130416074636.1602.1602.3.dta	3	gi|30022393|ref|NP_834024.1|	molecular chaperone DnaK [Bacillus cereus ATCC 14579],	ECH1	ECH1$gi|30022393|ref|NP_834024.1|	37	ECH1$619		0	29
814	591.285	1180.56	1180.55	0.631906	0	15.55	15.55	359	369	K	GYNLTANPGMK	L	Oxidation (M) [10]	1	893.487	ECH1_130416074636.1603.1603.2.dta	2	gi|30018861|ref|NP_830492.1|	cell wall-binding protein [Bacillus cereus ATCC 14579],	ECH1	ECH1$gi|30018861|ref|NP_830492.1|	37	ECH1$814	M0	0	29
620	375.564	1123.67	1123.67	-0.371995	1	25.11	25.11	316	325	R	IPAVQEAIKR	E		1	894.258	ECH1_130416074636.1605.1605.3.dta	3	gi|30022393|ref|NP_834024.1|	molecular chaperone DnaK [Bacillus cereus ATCC 14579],	ECH1	ECH1$gi|30022393|ref|NP_834024.1|	37	ECH1$620		0	29
1051	629.817	1257.62	1257.62	-0.0819007	0	30.07	30.07	88	99	R	AVSETPALGEER	K		1	894.597	ECH1_130416074636.1606.1606.2.dta	2	gi|30018533|ref|NP_830164.1|	adenylosuccinate lyase [Bacillus cereus ATCC 14579],	ECH1	ECH1$gi|30018533|ref|NP_830164.1|	11	ECH1$1051		0	29
2629	568.312	1701.91	1701.91	-0.172747	2	40.74	40.74	180	194	K	TIDEKEASLVVDKQK	L		1	895.751	ECH1_130416074636.1609.1609.3.dta	3	gi|30018861|ref|NP_830492.1|	cell wall-binding protein [Bacillus cereus ATCC 14579],	ECH1	ECH1$gi|30018861|ref|NP_830492.1|	37	ECH1$2629		0	29
1053	629.818	1257.62	1257.62	0.601931	0	26.01	26.01	88	99	R	AVSETPALGEER	K		1	896.123	ECH1_130416074636.1610.1610.2.dta	2	gi|30018533|ref|NP_830164.1|	adenylosuccinate lyase [Bacillus cereus ATCC 14579],	ECH1	ECH1$gi|30018533|ref|NP_830164.1|	11	ECH1$1053		0	29
940	612.328	1222.64	1222.64	0.317346	0	31.42	31.42	94	103	K	NIHLNQELSR	I		1	897.257	ECH1_130416074636.1613.1613.2.dta	2	gi|30021215|ref|NP_832846.1|	hemolysin BL lytic component L1 [Bacillus cereus ATCC 14579],	ECH1	ECH1$gi|30021215|ref|NP_832846.1|	57	ECH1$940		0	29
2632	568.312	1701.92	1701.91	0.47946	2	46.55	46.55	180	194	K	TIDEKEASLVVDKQK	L		1	897.547	ECH1_130416074636.1614.1614.3.dta	3	gi|30018861|ref|NP_830492.1|	cell wall-binding protein [Bacillus cereus ATCC 14579],	ECH1	ECH1$gi|30018861|ref|NP_830492.1|	37	ECH1$2632		0	29
941	612.328	1222.64	1222.64	0.415494	0	20.73	20.73	94	103	K	NIHLNQELSR	I		1	898.704	ECH1_130416074636.1617.1617.2.dta	2	gi|30021215|ref|NP_832846.1|	hemolysin BL lytic component L1 [Bacillus cereus ATCC 14579],	ECH1	ECH1$gi|30021215|ref|NP_832846.1|	57	ECH1$941		0	29
566	558.272	1114.53	1114.53	0.366074	0	18.72	18.72	182	190	K	LYQNSTDFK	N		1	902.391	ECH1_130416074636.1627.1627.2.dta	2	gi|30021215|ref|NP_832846.1|	hemolysin BL lytic component L1 [Bacillus cereus ATCC 14579],	ECH1	ECH1$gi|30021215|ref|NP_832846.1|	57	ECH1$566		0	29
511	365.545	1093.61	1093.61	0.738835	0	24.52	24.52	469	478	K	IHVVGEEIAK	G		1	905.406	ECH1_130416074636.1635.1635.3.dta	3	gi|30022674|ref|NP_834305.1|	pyruvate kinase [Bacillus cereus ATCC 14579],	ECH1	ECH1$gi|30022674|ref|NP_834305.1|	6	ECH1$511		0	29
3034	610.306	1827.9	1827.9	0.422343	1	32.01	30.0533	234	251	K	AQADAEAQAEVKAQEAAK	A		1	906.186	ECH1_130416074636.1637.1637.3.dta	3	gi|30018972|ref|NP_830603.1|	enterotoxin / cell-wall binding protein [Bacillus cereus ATCC 14579],	ECH1	ECH1$gi|30018972|ref|NP_830603.1|	83	ECH1$3034		0	29
570	372.557	1114.65	1114.65	0.153411	0	33.5	33.5	337	346	K	FLKPNLNAAK	D		1	906.499	ECH1_130416074636.1638.1638.3.dta	3	gi|30021214|ref|NP_832845.1|	hemolysin BL binding component precursor [Bacillus cereus ATCC 14579],	ECH1	ECH1$gi|30021214|ref|NP_832845.1|	71	ECH1$570		0	29
3033	610.306	1827.9	1827.9	0.422343	1	29.29	27.3333	234	251	K	AQADAEAQAEVKAQEAAK	A		1	907.622	ECH1_130416074636.1641.1641.3.dta	3	gi|30018972|ref|NP_830603.1|	enterotoxin / cell-wall binding protein [Bacillus cereus ATCC 14579],	ECH1	ECH1$gi|30018972|ref|NP_830603.1|	83	ECH1$3033		0	29
572	372.557	1114.65	1114.65	0.476383	0	32.45	32.45	337	346	K	FLKPNLNAAK	D		1	907.929	ECH1_130416074636.1642.1642.3.dta	3	gi|30021214|ref|NP_832845.1|	hemolysin BL binding component precursor [Bacillus cereus ATCC 14579],	ECH1	ECH1$gi|30021214|ref|NP_832845.1|	71	ECH1$572		0	29
573	558.333	1114.65	1114.65	0.795766	0	19.64	19.64	337	346	K	FLKPNLNAAK	D		1	910.49	ECH1_130416074636.1649.1649.2.dta	2	gi|30021214|ref|NP_832845.1|	hemolysin BL binding component precursor [Bacillus cereus ATCC 14579],	ECH1	ECH1$gi|30021214|ref|NP_832845.1|	71	ECH1$573		0	29
2165	526.264	1575.77	1575.77	0.0234806	0	18.15	18.15	280	293	R	VVGVAYSNINEMHK	A	Oxidation (M) [12]	1	910.827	ECH1_130416074636.1650.1650.3.dta	3	gi|30021214|ref|NP_832845.1|	hemolysin BL binding component precursor [Bacillus cereus ATCC 14579],	ECH1	ECH1$gi|30021214|ref|NP_832845.1|	71	ECH1$2165	M	1	30
3040	914.957	1827.9	1827.9	1.80426	1	83.93	81.9733	234	251	K	AQADAEAQAEVKAQEAAK	A		1	911.149	ECH1_130416074636.1651.1651.2.dta	2	gi|30018972|ref|NP_830603.1|	enterotoxin / cell-wall binding protein [Bacillus cereus ATCC 14579],	ECH1	ECH1$gi|30018972|ref|NP_830603.1|	83	ECH1$3040		0	30
2166	526.264	1575.77	1575.77	0.0234806	0	27	27	280	293	R	VVGVAYSNINEMHK	A	Oxidation (M) [12]	1	911.966	ECH1_130416074636.1653.1653.3.dta	3	gi|30021214|ref|NP_832845.1|	hemolysin BL binding component precursor [Bacillus cereus ATCC 14579],	ECH1	ECH1$gi|30021214|ref|NP_832845.1|	71	ECH1$2166	M	1	31
3038	914.957	1827.9	1827.9	1.47601	1	88.15	86.1933	234	251	K	AQADAEAQAEVKAQEAAK	A		1	912.328	ECH1_130416074636.1654.1654.2.dta	2	gi|30018972|ref|NP_830603.1|	enterotoxin / cell-wall binding protein [Bacillus cereus ATCC 14579],	ECH1	ECH1$gi|30018972|ref|NP_830603.1|	83	ECH1$3038		0	31
888	604.79	1207.56	1207.56	0.591273	0	38.73	38.73	153	162	K	ILESDEDIMK	T	Oxidation (M) [9]	1	912.699	ECH1_130416074636.1655.1655.2.dta	2	gi|30023229|ref|NP_834860.1|	N-acetylmuramoyl-L-alanine amidase [Bacillus cereus ATCC 14579],	ECH1	ECH1$gi|30023229|ref|NP_834860.1|	33	ECH1$888	M	1	32
2167	788.894	1575.77	1575.77	1.04901	0	54.72	54.72	280	293	R	VVGVAYSNINEMHK	A	Oxidation (M) [12]	1	913.474	ECH1_130416074636.1657.1657.2.dta	2	gi|30021214|ref|NP_832845.1|	hemolysin BL binding component precursor [Bacillus cereus ATCC 14579],	ECH1	ECH1$gi|30021214|ref|NP_832845.1|	71	ECH1$2167	M	1	33
889	604.79	1207.57	1207.56	0.905956	0	52.39	52.39	153	162	K	ILESDEDIMK	T	Oxidation (M) [9]	1	913.835	ECH1_130416074636.1658.1658.2.dta	2	gi|30023229|ref|NP_834860.1|	N-acetylmuramoyl-L-alanine amidase [Bacillus cereus ATCC 14579],	ECH1	ECH1$gi|30023229|ref|NP_834860.1|	33	ECH1$889	M	1	34
1354	679.376	1356.74	1356.74	1.3842	0	53.9	53.9	170	184	K	VTIIGGGQAGTNAAK	I		1	914.175	ECH1_130416074636.1659.1659.2.dta	2	gi|30022698|ref|NP_834329.1|	alanine dehydrogenase [Bacillus cereus ATCC 14579],	ECH1	ECH1$gi|30022698|ref|NP_834329.1|	12	ECH1$1354		0	34
2168	788.894	1575.77	1575.77	1.27747	0	60.02	60.02	280	293	R	VVGVAYSNINEMHK	A	Oxidation (M) [12]	1	914.962	ECH1_130416074636.1661.1661.2.dta	2	gi|30021214|ref|NP_832845.1|	hemolysin BL binding component precursor [Bacillus cereus ATCC 14579],	ECH1	ECH1$gi|30021214|ref|NP_832845.1|	71	ECH1$2168	M	1	35
1355	679.377	1356.74	1356.74	1.84118	0	57.82	57.82	170	184	K	VTIIGGGQAGTNAAK	I		1	915.32	ECH1_130416074636.1662.1662.2.dta	2	gi|30022698|ref|NP_834329.1|	alanine dehydrogenase [Bacillus cereus ATCC 14579],	ECH1	ECH1$gi|30022698|ref|NP_834329.1|	12	ECH1$1355		0	35
378	510.772	1019.53	1019.53	-0.137318	0	15.54	15.54	407	415	R	SYTTPPNLK	E		1	916.805	ECH1_130416074636.1666.1666.2.dta	2	gi|30018352|ref|NP_829983.1|	negative regulator of genetic competence clpC/mecB [Bacillus cereus ATCC 14579],	ECH1	ECH1$gi|30018352|ref|NP_829983.1|	42	ECH1$378		0	35
379	510.772	1019.53	1019.53	0.745442	0	21.11	21.11	407	415	R	SYTTPPNLK	E		1	918.26	ECH1_130416074636.1670.1670.2.dta	2	gi|30018352|ref|NP_829983.1|	negative regulator of genetic competence clpC/mecB [Bacillus cereus ATCC 14579],	ECH1	ECH1$gi|30018352|ref|NP_829983.1|	42	ECH1$379		0	35
137	414.751	827.487	827.486	0.0809681	0	28.48	28.48	125	132	K	AIATLPSR	E		1	919.744	ECH1_130416074636.1674.1674.2.dta	2	gi|30018369|ref|NP_830000.1|	50S ribosomal protein L10 [Bacillus cereus ATCC 14579],	ECH1	ECH1$gi|30018369|ref|NP_830000.1|	4	ECH1$137		0	35
450	531.772	1061.53	1061.53	0.150726	0	63.94	63.94	3	11	R	INTNINSMR	T		3	923.919	ECH1_130416074636.1685.1685.2.dta	2	gi|30019803|ref|NP_831434.1|	flagellin [Bacillus cereus ATCC 14579],	ECH1	ECH1$gi|30019803|ref|NP_831434.1|	61	ECH1$450		0	35
451	531.772	1061.53	1061.53	0.376815	0	69.63	69.63	3	11	R	INTNINSMR	T		3	925.375	ECH1_130416074636.1689.1689.2.dta	2	gi|30019803|ref|NP_831434.1|	flagellin [Bacillus cereus ATCC 14579],	ECH1	ECH1$gi|30019803|ref|NP_831434.1|	61	ECH1$451		0	35
307	481.264	960.513	960.513	-0.0135344	0	40.5	40.5	275	283	K	TALEIESAK	K		1	926.016	ECH1_130416074636.1691.1691.2.dta	2	gi|30021216|ref|NP_832847.1|	hemolysin BL lytic component L2 [Bacillus cereus ATCC 14579],	ECH1	ECH1$gi|30021216|ref|NP_832847.1|	109	ECH1$307		0	35
3189	466.999	1863.97	1863.97	-0.288631	2	17.59	17.59	55	69	K	KQIDNREENITITYK	T		1	926.787	ECH1_130416074636.1693.1693.4.dta	4	gi|30020129|ref|NP_831760.1|	putative murein endopeptidase [Bacillus cereus ATCC 14579],	ECH1	ECH1$gi|30020129|ref|NP_831760.1|	73	ECH1$3189		0	35
1218	438.932	1313.77	1313.77	0.0258796	0	19.21	19.21	60	72	R	ILAIGGKPVATMK	E	Oxidation (M) [12]	1	927.132	ECH1_130416074636.1694.1694.3.dta	3	gi|30023083|ref|NP_834714.1|	non-specific DNA-binding protein Dps / Iron-binding ferritin-like antioxidant protein / ferroxidase [Bacillus cereus ATCC 14579],	ECH1	ECH1$gi|30023083|ref|NP_834714.1|	21	ECH1$1218	M	1	36
606	561.784	1121.55	1121.55	0.00267486	0	30.81	30.81	23	31	R	QNFQMLPTK	S	Oxidation (M) [5]	1	927.485	ECH1_130416074636.1695.1695.2.dta	2	gi|29899121|ref|NP_829898.1|	putative cytoplasmic protein [Bacillus cereus ATCC 14579 plasmide pBClin15],	ECH1	ECH1$gi|29899121|ref|NP_829898.1|	44	ECH1$606	M	1	37
3190	466.999	1863.97	1863.97	-0.224253	2	16.59	16.59	55	69	K	KQIDNREENITITYK	T		1	928.267	ECH1_130416074636.1697.1697.4.dta	4	gi|30020129|ref|NP_831760.1|	putative murein endopeptidase [Bacillus cereus ATCC 14579],	ECH1	ECH1$gi|30020129|ref|NP_831760.1|	73	ECH1$3190		0	37
306	481.264	960.513	960.513	-0.200934	0	37.66	37.66	275	283	K	TALEIESAK	K		1	928.632	ECH1_130416074636.1698.1698.2.dta	2	gi|30021216|ref|NP_832847.1|	hemolysin BL lytic component L2 [Bacillus cereus ATCC 14579],	ECH1	ECH1$gi|30021216|ref|NP_832847.1|	109	ECH1$306		0	37
1219	657.894	1313.77	1313.77	0.144622	0	26.01	26.01	60	72	R	ILAIGGKPVATMK	E	Oxidation (M) [12]	1	930.164	ECH1_130416074636.1702.1702.2.dta	2	gi|30023083|ref|NP_834714.1|	non-specific DNA-binding protein Dps / Iron-binding ferritin-like antioxidant protein / ferroxidase [Bacillus cereus ATCC 14579],	ECH1	ECH1$gi|30023083|ref|NP_834714.1|	21	ECH1$1219	M	1	38
2767	581.298	1740.87	1740.87	-0.0494005	0	21.61	21.61	138	153	K	SIVGSIVKPGMDEHEK	V	Oxidation (M) [11]	1	931.337	ECH1_130416074636.1705.1705.3.dta	3	gi|30020129|ref|NP_831760.1|	putative murein endopeptidase [Bacillus cereus ATCC 14579],	ECH1	ECH1$gi|30020129|ref|NP_831760.1|	73	ECH1$2767	M	1	39
1217	657.894	1313.77	1313.77	-0.0380583	0	49.06	49.06	60	72	R	ILAIGGKPVATMK	E	Oxidation (M) [12]	1	932.043	ECH1_130416074636.1707.1707.2.dta	2	gi|30023083|ref|NP_834714.1|	non-specific DNA-binding protein Dps / Iron-binding ferritin-like antioxidant protein / ferroxidase [Bacillus cereus ATCC 14579],	ECH1	ECH1$gi|30023083|ref|NP_834714.1|	21	ECH1$1217	M	1	40
876	602.806	1203.6	1203.6	-0.144567	0	37.71	37.71	103	113	K	VELSDASQVEK	L		1	933.5	ECH1_130416074636.1711.1711.2.dta	2	gi|30023031|ref|NP_834662.1|	glycine cleavage system protein H [Bacillus cereus ATCC 14579],	ECH1	ECH1$gi|30023031|ref|NP_834662.1|	2	ECH1$876		0	40
1705	729.852	1457.69	1457.69	0.847232	0	48.33	48.33	75	88	K	EYLATSSVSEGTSK	E		1	935.784	ECH1_130416074636.1717.1717.2.dta	2	gi|30020148|ref|NP_831779.1|	non-specific DNA-binding protein Dps / Iron-binding ferritin-like antioxidant protein / ferroxidase [Bacillus cereus ATCC 14579],	ECH1	ECH1$gi|30020148|ref|NP_831779.1|	3	ECH1$1705		0	40
2697	576.595	1726.76	1726.76	0.785864	0	29.54	29.54	83	97	R	GATTHYDYVCNEVAK	G		1	937.307	ECH1_130416074636.1721.1721.3.dta	3	gi|30022199|ref|NP_833830.1|	riboflavin synthase subunit beta [Bacillus cereus ATCC 14579],	ECH1	ECH1$gi|30022199|ref|NP_833830.1|	11	ECH1$2697		0	40
1704	729.852	1457.69	1457.69	0.435621	0	61.89	61.89	75	88	K	EYLATSSVSEGTSK	E		1	937.679	ECH1_130416074636.1722.1722.2.dta	2	gi|30020148|ref|NP_831779.1|	non-specific DNA-binding protein Dps / Iron-binding ferritin-like antioxidant protein / ferroxidase [Bacillus cereus ATCC 14579],	ECH1	ECH1$gi|30020148|ref|NP_831779.1|	3	ECH1$1704		0	40
875	602.806	1203.6	1203.6	-0.244268	0	40.19	40.19	103	113	K	VELSDASQVEK	L		1	938.032	ECH1_130416074636.1723.1723.2.dta	2	gi|30023031|ref|NP_834662.1|	glycine cleavage system protein H [Bacillus cereus ATCC 14579],	ECH1	ECH1$gi|30023031|ref|NP_834662.1|	2	ECH1$875		0	40
2696	576.595	1726.76	1726.76	0.47314	0	24.73	24.73	83	97	R	GATTHYDYVCNEVAK	G		1	938.835	ECH1_130416074636.1725.1725.3.dta	3	gi|30022199|ref|NP_833830.1|	riboflavin synthase subunit beta [Bacillus cereus ATCC 14579],	ECH1	ECH1$gi|30022199|ref|NP_833830.1|	11	ECH1$2696		0	40
478	357.854	1070.54	1070.54	0.242868	1	17.31	17.31	4	11	R	YTKEDIFR	L		1	939.211	ECH1_130416074636.1726.1726.3.dta	3	gi|XX|ref|AE016877_ATCC14579_4_pos3670539@3669373|	Glutamine synthetase, type I,	ECH1	ECH1$gi|XX|ref|AE016877_ATCC14579_4_pos3670539@3669373|	30	ECH1$478		0	40
1128	431.25	1290.73	1290.73	-0.57022	2	15.98	15.98	391	400	K	RYKEDLNLIK	N		1	944.043	ECH1_130416074636.1739.1739.3.dta	3	gi|30021216|ref|NP_832847.1|	hemolysin BL lytic component L2 [Bacillus cereus ATCC 14579],	ECH1	ECH1$gi|30021216|ref|NP_832847.1|	109	ECH1$1128		0	40
388	512.811	1023.61	1023.61	-0.271588	0	21.11	21.11	388	397	R	IIGALPQGQK	V		1	945.145	ECH1_130416074636.1742.1742.2.dta	2	gi|30023266|ref|NP_834897.1|	N-acetylmuramoyl-L-alanine amidase [Bacillus cereus ATCC 14579],	ECH1	ECH1$gi|30023266|ref|NP_834897.1|	20	ECH1$388		0	40
3890	711.047	2130.12	2130.12	0.688225	2	43.87	41.9133	265	284	K	AVQEATEQGKTALEIESAKK	A		1	946.568	ECH1_130416074636.1746.1746.3.dta	3	gi|30021216|ref|NP_832847.1|	hemolysin BL lytic component L2 [Bacillus cereus ATCC 14579],	ECH1	ECH1$gi|30021216|ref|NP_832847.1|	109	ECH1$3890		0	40
3891	711.047	2130.12	2130.12	1.02623	2	41.21	39.2533	265	284	K	AVQEATEQGKTALEIESAKK	A		1	949.497	ECH1_130416074636.1754.1754.3.dta	3	gi|30021216|ref|NP_832847.1|	hemolysin BL lytic component L2 [Bacillus cereus ATCC 14579],	ECH1	ECH1$gi|30021216|ref|NP_832847.1|	109	ECH1$3891		0	40
1472	694.376	1386.74	1386.74	0.830007	1	51.1	51.1	253	264	K	EINNSILEAEKK	A		1	949.884	ECH1_130416074636.1755.1755.2.dta	2	gi|30021216|ref|NP_832847.1|	hemolysin BL lytic component L2 [Bacillus cereus ATCC 14579],	ECH1	ECH1$gi|30021216|ref|NP_832847.1|	109	ECH1$1472		0	40
1471	694.375	1386.74	1386.74	0.382914	1	57.79	57.79	253	264	K	EINNSILEAEKK	A		1	950.988	ECH1_130416074636.1758.1758.2.dta	2	gi|30021216|ref|NP_832847.1|	hemolysin BL lytic component L2 [Bacillus cereus ATCC 14579],	ECH1	ECH1$gi|30021216|ref|NP_832847.1|	109	ECH1$1471		0	40
2097	519.639	1555.89	1555.89	0.444118	2	22.46	22.46	190	202	K	IDQLKNEILNTKK	A		1	952.117	ECH1_130416074636.1761.1761.3.dta	3	gi|30021216|ref|NP_832847.1|	hemolysin BL lytic component L2 [Bacillus cereus ATCC 14579],	ECH1	ECH1$gi|30021216|ref|NP_832847.1|	109	ECH1$2097		0	40
2096	519.639	1555.89	1555.89	0.328429	2	27.14	27.14	190	202	K	IDQLKNEILNTKK	A		1	953.623	ECH1_130416074636.1765.1765.3.dta	3	gi|30021216|ref|NP_832847.1|	hemolysin BL lytic component L2 [Bacillus cereus ATCC 14579],	ECH1	ECH1$gi|30021216|ref|NP_832847.1|	109	ECH1$2096		0	40
564	557.248	1112.48	1112.48	-0.132137	0	23.62	23.62	207	215	R	SCDDIQTFK	L		1	954.318	ECH1_130416074636.1767.1767.2.dta	2	gi|XX|ref|AE016877_ATCC14579_4_pos3670539@3669373|	Glutamine synthetase, type I,	ECH1	ECH1$gi|XX|ref|AE016877_ATCC14579_4_pos3670539@3669373|	30	ECH1$564		0	40
565	557.248	1112.48	1112.48	0.407198	0	21.82	21.82	207	215	R	SCDDIQTFK	L		1	955.096	ECH1_130416074636.1769.1769.2.dta	2	gi|XX|ref|AE016877_ATCC14579_4_pos3670539@3669373|	Glutamine synthetase, type I,	ECH1	ECH1$gi|XX|ref|AE016877_ATCC14579_4_pos3670539@3669373|	30	ECH1$565		0	40
632	563.795	1125.57	1125.57	0.495747	0	19.92	19.92	291	299	K	TVVYEQMLK	E	Oxidation (M) [7]	1	958.788	ECH1_130416074636.1779.1779.2.dta	2	gi|30020129|ref|NP_831760.1|	putative murein endopeptidase [Bacillus cereus ATCC 14579],	ECH1	ECH1$gi|30020129|ref|NP_831760.1|	73	ECH1$632	M	1	41
631	563.794	1125.57	1125.57	-0.143927	0	25.13	25.13	291	299	K	TVVYEQMLK	E	Oxidation (M) [7]	1	959.865	ECH1_130416074636.1782.1782.2.dta	2	gi|30020129|ref|NP_831760.1|	putative murein endopeptidase [Bacillus cereus ATCC 14579],	ECH1	ECH1$gi|30020129|ref|NP_831760.1|	73	ECH1$631	M	1	42
1991	509.942	1526.81	1526.81	0.0294733	1	40.69	40.69	151	165	R	TKGEPGTGNIVEAVR	H		1	961.715	ECH1_130416074636.1787.1787.3.dta	3	gi|30018288|ref|NP_829919.1|	pyridoxine biosynthesis protein [Bacillus cereus ATCC 14579],	ECH1	ECH1$gi|30018288|ref|NP_829919.1|	2	ECH1$1991		0	42
1794	741.366	1480.72	1480.72	1.41351	0	75.35	75.35	276	288	K	NTDQSNLQVAYTK	H		1	962.895	ECH1_130416074636.1790.1790.2.dta	2	gi|30019265|ref|NP_830896.1|	cytotoxin K [Bacillus cereus ATCC 14579],	ECH1	ECH1$gi|30019265|ref|NP_830896.1|	5	ECH1$1794		0	42
1793	741.366	1480.72	1480.72	1.17038	0	73.23	73.23	276	288	K	NTDQSNLQVAYTK	H		1	964.639	ECH1_130416074636.1795.1795.2.dta	2	gi|30019265|ref|NP_830896.1|	cytotoxin K [Bacillus cereus ATCC 14579],	ECH1	ECH1$gi|30019265|ref|NP_830896.1|	5	ECH1$1793		0	42
1419	458.575	1372.7	1372.7	0.594448	1	17.54	17.54	93	105	R	AMIELDGTPNKGK	L		1	965.704	ECH1_130416074636.1798.1798.3.dta	3	gi|30023172|ref|NP_834803.1|	phosphopyruvate hydratase [Bacillus cereus ATCC 14579],	ECH1	ECH1$gi|30023172|ref|NP_834803.1|	51	ECH1$1419		0	42
1420	458.575	1372.7	1372.7	0.922269	1	20.19	20.19	93	105	R	AMIELDGTPNKGK	L		1	967.171	ECH1_130416074636.1802.1802.3.dta	3	gi|30023172|ref|NP_834803.1|	phosphopyruvate hydratase [Bacillus cereus ATCC 14579],	ECH1	ECH1$gi|30023172|ref|NP_834803.1|	51	ECH1$1420		0	42
591	559.787	1117.56	1117.56	0.377609	0	26.68	26.68	181	190	R	MGAEVFHALK	A	Oxidation (M) [1]	1	967.529	ECH1_130416074636.1803.1803.2.dta	2	gi|30023172|ref|NP_834803.1|	phosphopyruvate hydratase [Bacillus cereus ATCC 14579],	ECH1	ECH1$gi|30023172|ref|NP_834803.1|	51	ECH1$591	M	1	43
1418	687.359	1372.7	1372.7	0.423981	1	43.9	43.9	93	105	R	AMIELDGTPNKGK	L		1	968.292	ECH1_130416074636.1805.1805.2.dta	2	gi|30023172|ref|NP_834803.1|	phosphopyruvate hydratase [Bacillus cereus ATCC 14579],	ECH1	ECH1$gi|30023172|ref|NP_834803.1|	51	ECH1$1418		0	43
590	559.787	1117.56	1117.56	0.0375819	0	21.06	21.06	181	190	R	MGAEVFHALK	A	Oxidation (M) [1]	1	969.006	ECH1_130416074636.1807.1807.2.dta	2	gi|30023172|ref|NP_834803.1|	phosphopyruvate hydratase [Bacillus cereus ATCC 14579],	ECH1	ECH1$gi|30023172|ref|NP_834803.1|	51	ECH1$590	M	1	44
238	453.756	905.497	905.497	0.124793	1	15.83	15.83	45	51	K	LLDDFRK	E		1	970.11	ECH1_130416074636.1810.1810.2.dta	2	gi|30020129|ref|NP_831760.1|	putative murein endopeptidase [Bacillus cereus ATCC 14579],	ECH1	ECH1$gi|30020129|ref|NP_831760.1|	73	ECH1$238		0	44
239	302.84	905.497	905.497	0.405302	1	34.08	34.08	45	51	K	LLDDFRK	E		1	971.234	ECH1_130416074636.1813.1813.3.dta	3	gi|30020129|ref|NP_831760.1|	putative murein endopeptidase [Bacillus cereus ATCC 14579],	ECH1	ECH1$gi|30020129|ref|NP_831760.1|	73	ECH1$239		0	44
237	302.84	905.497	905.497	0.00773056	1	23.63	23.63	45	51	K	LLDDFRK	E		1	972.696	ECH1_130416074636.1817.1817.3.dta	3	gi|30020129|ref|NP_831760.1|	putative murein endopeptidase [Bacillus cereus ATCC 14579],	ECH1	ECH1$gi|30020129|ref|NP_831760.1|	73	ECH1$237		0	44
1421	687.359	1372.7	1372.7	1.05048	1	41.05	41.05	93	105	R	AMIELDGTPNKGK	L		1	974.535	ECH1_130416074636.1822.1822.2.dta	2	gi|30023172|ref|NP_834803.1|	phosphopyruvate hydratase [Bacillus cereus ATCC 14579],	ECH1	ECH1$gi|30023172|ref|NP_834803.1|	51	ECH1$1421		0	44
2133	523.923	1568.75	1568.75	0.226933	1	23.17	23.17	249	262	K	NFQTEKDGAFVDAK	V		1	974.886	ECH1_130416074636.1823.1823.3.dta	3	gi|30022623|ref|NP_834254.1|	cell surface protein [Bacillus cereus ATCC 14579],	ECH1	ECH1$gi|30022623|ref|NP_834254.1|	4	ECH1$2133		0	44
373	508.28	1014.55	1014.55	-0.294713	0	33.92	33.92	413	421	K	VNLTGQDIR	D		1	977.944	ECH1_130416074636.1831.1831.2.dta	2	gi|30021232|ref|NP_832863.1|	5'-nucleotidase [Bacillus cereus ATCC 14579],	ECH1	ECH1$gi|30021232|ref|NP_832863.1|	5	ECH1$373		0	44
372	508.28	1014.55	1014.55	-0.472132	0	22.21	22.21	413	421	K	VNLTGQDIR	D		1	979.36	ECH1_130416074636.1835.1835.2.dta	2	gi|30021232|ref|NP_832863.1|	5'-nucleotidase [Bacillus cereus ATCC 14579],	ECH1	ECH1$gi|30021232|ref|NP_832863.1|	5	ECH1$372		0	44
438	528.793	1055.57	1055.57	-0.321153	0	37.65	37.65	71	82	K	NAAAGLNLGGAK	T		1	981.958	ECH1_130416074636.1842.1842.2.dta	2	gi|30022246|ref|NP_833877.1|	leucine dehydrogenase [Bacillus cereus ATCC 14579],	ECH1	ECH1$gi|30022246|ref|NP_833877.1|	25	ECH1$438		0	44
1365	680.815	1359.62	1359.62	-0.0544272	0	22.64	22.64	289	300	K	GTLPDTDEEVER	K		1	982.292	ECH1_130416074636.1843.1843.2.dta	2	gi|30018377|ref|NP_830008.1|	elongation factor G [Bacillus cereus ATCC 14579],	ECH1	ECH1$gi|30018377|ref|NP_830008.1|	48	ECH1$1365		0	44
977	617.837	1233.66	1233.66	-0.781414	0	20.01	20.01	483	493	K	SVETIKPEFGK	H		1	984.869	ECH1_130416074636.1850.1850.2.dta	2	gi|30018848|ref|NP_830479.1|	immune inhibitor A precursor [Bacillus cereus ATCC 14579],	ECH1	ECH1$gi|30018848|ref|NP_830479.1|	11	ECH1$977		0	44
437	528.793	1055.57	1055.57	-0.321153	0	31.14	31.14	71	82	K	NAAAGLNLGGAK	T		1	985.212	ECH1_130416074636.1851.1851.2.dta	2	gi|30022246|ref|NP_833877.1|	leucine dehydrogenase [Bacillus cereus ATCC 14579],	ECH1	ECH1$gi|30022246|ref|NP_833877.1|	25	ECH1$437		0	44
1366	680.816	1359.62	1359.62	0.931146	0	38.16	38.16	289	300	K	GTLPDTDEEVER	K		1	986.63	ECH1_130416074636.1855.1855.2.dta	2	gi|30018377|ref|NP_830008.1|	elongation factor G [Bacillus cereus ATCC 14579],	ECH1	ECH1$gi|30018377|ref|NP_830008.1|	48	ECH1$1366		0	44
979	617.838	1233.66	1233.66	-0.00324238	0	38.81	38.81	483	493	K	SVETIKPEFGK	H		1	988.059	ECH1_130416074636.1859.1859.2.dta	2	gi|30018848|ref|NP_830479.1|	immune inhibitor A precursor [Bacillus cereus ATCC 14579],	ECH1	ECH1$gi|30018848|ref|NP_830479.1|	11	ECH1$979		0	44
586	559.772	1117.53	1117.53	4.37753	0	30.07	30.07	145	154	K	AGEITEDDLR	G		1	996.544	ECH1_130416074636.1882.1882.2.dta	2	gi|30021912|ref|NP_833543.1|	ribosome recycling factor [Bacillus cereus ATCC 14579],	ECH1	ECH1$gi|30021912|ref|NP_833543.1|	3	ECH1$586		0	44
1968	762.366	1522.72	1522.72	0.359226	0	29.92	29.92	70	84	R	NPYTPGGGYAQGSVR	M		1	996.859	ECH1_130416074636.1883.1883.2.dta	2	gi|30021629|ref|NP_833260.1|	hypothetical protein BC3527 [Bacillus cereus ATCC 14579],	ECH1	ECH1$gi|30021629|ref|NP_833260.1|	1	ECH1$1968		0	44
1026	627.278	1252.54	1252.54	-0.352882	0	27.42	27.42	339	349	K	QSMDGTMQDIK	K		1	998.348	ECH1_130416074636.1887.1887.2.dta	2	gi|30020129|ref|NP_831760.1|	putative murein endopeptidase [Bacillus cereus ATCC 14579],	ECH1	ECH1$gi|30020129|ref|NP_831760.1|	73	ECH1$1026		0	44
2706	576.952	1727.83	1727.83	0.234976	0	22.01	22.01	220	235	R	VLTAMGHDLTANPNMK	M	Oxidation (M) [5]	2	999.153	ECH1_130416074636.1889.1889.3.dta	3	gi|30023271|ref|NP_834902.1|	enterotoxin / cell-wall binding protein [Bacillus cereus ATCC 14579],	ECH1	ECH1$gi|30023271|ref|NP_834902.1|	37	ECH1$2706	M	1	45
1064	631.794	1261.57	1261.57	-0.0324991	0	55.58	55.58	535	545	R	FGHDVFSPDNK	G		1	999.524	ECH1_130416074636.1890.1890.2.dta	2	gi|30023264|ref|NP_834895.1|	phosphoglycerol transferase [Bacillus cereus ATCC 14579],	ECH1	ECH1$gi|30023264|ref|NP_834895.1|	16	ECH1$1064		0	45
1027	627.279	1252.54	1252.54	0.812747	0	31.68	31.68	339	349	K	QSMDGTMQDIK	K		1	999.867	ECH1_130416074636.1891.1891.2.dta	2	gi|30020129|ref|NP_831760.1|	putative murein endopeptidase [Bacillus cereus ATCC 14579],	ECH1	ECH1$gi|30020129|ref|NP_831760.1|	73	ECH1$1027		0	45
2707	576.952	1727.83	1727.83	0.234976	0	28.33	28.33	220	235	R	VLTAMGHDLTANPNMK	M	Oxidation (M) [5]	2	1000.99	ECH1_130416074636.1894.1894.3.dta	3	gi|30023271|ref|NP_834902.1|	enterotoxin / cell-wall binding protein [Bacillus cereus ATCC 14579],	ECH1	ECH1$gi|30023271|ref|NP_834902.1|	37	ECH1$2707	M	1	46
540	553.767	1105.52	1105.52	-0.0515595	0	59.31	59.31	65	74	R	NTQDAMSALR	T		3	1001.36	ECH1_130416074636.1895.1895.2.dta	2	gi|30019803|ref|NP_831434.1|	flagellin [Bacillus cereus ATCC 14579],	ECH1	ECH1$gi|30019803|ref|NP_831434.1|	61	ECH1$540		0	46
289	474.756	947.496	947.496	0.109763	0	15.29	15.29	168	175	K	FISEPEVK	E		1	1002.41	ECH1_130416074636.1898.1898.2.dta	2	gi|30020857|ref|NP_832488.1|	bacillolysin [Bacillus cereus ATCC 14579],	ECH1	ECH1$gi|30020857|ref|NP_832488.1|	7	ECH1$289		0	46
541	553.767	1105.52	1105.52	0.0569868	0	68.19	68.19	65	74	R	NTQDAMSALR	T		3	1004.03	ECH1_130416074636.1903.1903.2.dta	2	gi|30019803|ref|NP_831434.1|	flagellin [Bacillus cereus ATCC 14579],	ECH1	ECH1$gi|30019803|ref|NP_831434.1|	61	ECH1$541		0	46
504	545.275	1088.54	1088.53	0.280193	0	45.27	45.27	44	54	R	GEVDEAIASAK	E		1	1005.12	ECH1_130416074636.1906.1906.2.dta	2	gi|30019023|ref|NP_830654.1|	NADP-dependent glyceraldehyde-3-phosphate dehydrogenase [Bacillus cereus ATCC 14579],	ECH1	ECH1$gi|30019023|ref|NP_830654.1|	33	ECH1$504		0	46
2580	841.898	1681.78	1681.78	0.968022	1	75.61	75.61	349	362	R	AQLEETTSEFDREK	L		1	1006.22	ECH1_130416074636.1909.1909.2.dta	2	gi|30018515|ref|NP_830146.1|	chaperonin GroEL [Bacillus cereus ATCC 14579],	ECH1	ECH1$gi|30018515|ref|NP_830146.1|	69	ECH1$2580		0	46
2581	841.898	1681.78	1681.78	1.03938	1	63.78	63.78	349	362	R	AQLEETTSEFDREK	L		1	1007.74	ECH1_130416074636.1913.1913.2.dta	2	gi|30018515|ref|NP_830146.1|	chaperonin GroEL [Bacillus cereus ATCC 14579],	ECH1	ECH1$gi|30018515|ref|NP_830146.1|	69	ECH1$2581		0	46
2621	566.992	1697.96	1697.96	-0.510614	2	15.54	15.54	361	375	K	EGIKELKVETVTPQK	-		1	1008.11	ECH1_130416074636.1914.1914.3.dta	3	gi|30021214|ref|NP_832845.1|	hemolysin BL binding component precursor [Bacillus cereus ATCC 14579],	ECH1	ECH1$gi|30021214|ref|NP_832845.1|	71	ECH1$2621		0	46
196	435.756	869.497	869.497	-0.025302	0	16.29	16.29	83	90	K	TVIIGDPR	K		1	1009.28	ECH1_130416074636.1917.1917.2.dta	2	gi|30022246|ref|NP_833877.1|	leucine dehydrogenase [Bacillus cereus ATCC 14579],	ECH1	ECH1$gi|30022246|ref|NP_833877.1|	25	ECH1$196		0	46
1620	716.877	1431.74	1431.74	0.822077	0	25.1	25.1	56	68	R	QAITNPNTIMSVK	R	Oxidation (M) [10]	1	1009.92	ECH1_130416074636.1919.1919.2.dta	2	gi|30022393|ref|NP_834024.1|	molecular chaperone DnaK [Bacillus cereus ATCC 14579],	ECH1	ECH1$gi|30022393|ref|NP_834024.1|	37	ECH1$1620	M0	0	46
195	435.756	869.497	869.497	-0.393331	0	18.74	18.74	83	90	K	TVIIGDPR	K		1	1010.73	ECH1_130416074636.1921.1921.2.dta	2	gi|30022246|ref|NP_833877.1|	leucine dehydrogenase [Bacillus cereus ATCC 14579],	ECH1	ECH1$gi|30022246|ref|NP_833877.1|	25	ECH1$195		0	46
1215	657.867	1313.72	1313.72	0.0814482	0	61.88	61.88	48	61	K	VGSPVVEGATVTAK	V		1	1011.02	ECH1_130416074636.1922.1922.2.dta	2	gi|30022519|ref|NP_834150.1|	50S ribosomal protein L21 [Bacillus cereus ATCC 14579],	ECH1	ECH1$gi|30022519|ref|NP_834150.1|	2	ECH1$1215		0	46
1216	657.867	1313.72	1313.72	1.01011	0	47.79	47.79	48	61	K	VGSPVVEGATVTAK	V		1	1012.51	ECH1_130416074636.1926.1926.2.dta	2	gi|30022519|ref|NP_834150.1|	50S ribosomal protein L21 [Bacillus cereus ATCC 14579],	ECH1	ECH1$gi|30022519|ref|NP_834150.1|	2	ECH1$1216		0	46
3388	644.642	1930.9	1930.9	0.661867	1	38.14	38.14	191	206	K	YIDRDAVTAEEVEHER	Q		1	1014.27	ECH1_130416074636.1931.1931.3.dta	3	gi|30021914|ref|NP_833545.1|	elongation factor Ts [Bacillus cereus ATCC 14579],	ECH1	ECH1$gi|30021914|ref|NP_833545.1|	17	ECH1$3388		0	46
3387	483.733	1930.9	1930.9	0.187477	1	24.98	24.98	191	206	K	YIDRDAVTAEEVEHER	Q		1	1015.37	ECH1_130416074636.1934.1934.4.dta	4	gi|30021914|ref|NP_833545.1|	elongation factor Ts [Bacillus cereus ATCC 14579],	ECH1	ECH1$gi|30021914|ref|NP_833545.1|	17	ECH1$3387		0	46
3386	644.641	1930.9	1930.9	0.102543	1	62.05	62.05	191	206	K	YIDRDAVTAEEVEHER	Q		1	1016.88	ECH1_130416074636.1938.1938.3.dta	3	gi|30021914|ref|NP_833545.1|	elongation factor Ts [Bacillus cereus ATCC 14579],	ECH1	ECH1$gi|30021914|ref|NP_833545.1|	17	ECH1$3386		0	46
1835	496.582	1486.72	1486.72	-0.254923	0	17.7	17.7	496	509	K	AGGPDYLALHMQAK	T	Oxidation (M) [11]	1	1017.26	ECH1_130416074636.1939.1939.3.dta	3	gi|30018552|ref|NP_830183.1|	1-pyrroline-5-carboxylate dehydrogenase [Bacillus cereus ATCC 14579],	ECH1	ECH1$gi|30018552|ref|NP_830183.1|	32	ECH1$1835	M	1	47
1834	496.582	1486.72	1486.72	-0.517245	0	28.94	28.94	496	509	K	AGGPDYLALHMQAK	T	Oxidation (M) [11]	1	1018.42	ECH1_130416074636.1942.1942.3.dta	3	gi|30018552|ref|NP_830183.1|	1-pyrroline-5-carboxylate dehydrogenase [Bacillus cereus ATCC 14579],	ECH1	ECH1$gi|30018552|ref|NP_830183.1|	32	ECH1$1834	M	1	48
1306	672.855	1343.69	1343.69	1.15428	1	37.6	37.6	522	534	K	DLEGKVDAAEVAK	A		1	1018.78	ECH1_130416074636.1943.1943.2.dta	2	gi|30022393|ref|NP_834024.1|	molecular chaperone DnaK [Bacillus cereus ATCC 14579],	ECH1	ECH1$gi|30022393|ref|NP_834024.1|	37	ECH1$1306		0	48
697	573.306	1144.6	1144.6	0.0690199	0	46.39	46.39	86	95	K	VADTEQLIEK	K		1	1019.89	ECH1_130416074636.1946.1946.2.dta	2	gi|30023229|ref|NP_834860.1|	N-acetylmuramoyl-L-alanine amidase [Bacillus cereus ATCC 14579],	ECH1	ECH1$gi|30023229|ref|NP_834860.1|	33	ECH1$697		0	48
1305	672.854	1343.69	1343.69	0.439833	1	38.74	38.74	522	534	K	DLEGKVDAAEVAK	A		1	1020.23	ECH1_130416074636.1947.1947.2.dta	2	gi|30022393|ref|NP_834024.1|	molecular chaperone DnaK [Bacillus cereus ATCC 14579],	ECH1	ECH1$gi|30022393|ref|NP_834024.1|	37	ECH1$1305		0	48
508	547.262	1092.51	1092.51	0.462239	0	44.16	44.16	429	437	K	LSEEDPTFR	A		1	1021.02	ECH1_130416074636.1949.1949.2.dta	2	gi|30018377|ref|NP_830008.1|	elongation factor G [Bacillus cereus ATCC 14579],	ECH1	ECH1$gi|30018377|ref|NP_830008.1|	48	ECH1$508		0	48
507	547.262	1092.51	1092.51	0.132722	0	58.47	58.47	429	437	K	LSEEDPTFR	A		1	1022.51	ECH1_130416074636.1953.1953.2.dta	2	gi|30018377|ref|NP_830008.1|	elongation factor G [Bacillus cereus ATCC 14579],	ECH1	ECH1$gi|30018377|ref|NP_830008.1|	48	ECH1$507		0	48
94	402.217	802.419	802.418	0.169488	0	17.36	17.36	152	158	K	EGITDLR	G		1	1022.85	ECH1_130416074636.1954.1954.2.dta	2	gi|30021214|ref|NP_832845.1|	hemolysin BL binding component precursor [Bacillus cereus ATCC 14579],	ECH1	ECH1$gi|30021214|ref|NP_832845.1|	71	ECH1$94		0	48
93	402.217	802.419	802.418	0.0947137	0	30.74	30.74	152	158	K	EGITDLR	G		1	1023.94	ECH1_130416074636.1957.1957.2.dta	2	gi|30021214|ref|NP_832845.1|	hemolysin BL binding component precursor [Bacillus cereus ATCC 14579],	ECH1	ECH1$gi|30021214|ref|NP_832845.1|	71	ECH1$93		0	48
698	573.306	1144.6	1144.6	0.278701	0	53.8	53.8	86	95	K	VADTEQLIEK	K		1	1024.24	ECH1_130416074636.1958.1958.2.dta	2	gi|30023229|ref|NP_834860.1|	N-acetylmuramoyl-L-alanine amidase [Bacillus cereus ATCC 14579],	ECH1	ECH1$gi|30023229|ref|NP_834860.1|	33	ECH1$698		0	48
363	504.274	1006.53	1006.53	-0.32289	0	23.34	23.34	207	215	R	YAISTPVEK	Q		1	1024.58	ECH1_130416074636.1959.1959.2.dta	2	gi|30022061|ref|NP_833692.1|	pyruvate dehydrogenase E1 component alpha subunit [Bacillus cereus ATCC 14579],	ECH1	ECH1$gi|30022061|ref|NP_833692.1|	5	ECH1$363		0	48
364	504.274	1006.53	1006.53	-0.0645781	0	20.25	20.25	207	215	R	YAISTPVEK	Q		1	1025.94	ECH1_130416074636.1963.1963.2.dta	2	gi|30022061|ref|NP_833692.1|	pyruvate dehydrogenase E1 component alpha subunit [Bacillus cereus ATCC 14579],	ECH1	ECH1$gi|30022061|ref|NP_833692.1|	5	ECH1$364		0	48
220	443.759	885.504	885.503	0.325239	0	36.91	36.91	205	213	K	GLVNVATGR	G		1	1031.13	ECH1_130416074636.1977.1977.2.dta	2	gi|30019023|ref|NP_830654.1|	NADP-dependent glyceraldehyde-3-phosphate dehydrogenase [Bacillus cereus ATCC 14579],	ECH1	ECH1$gi|30019023|ref|NP_830654.1|	33	ECH1$220		0	48
233	452.261	902.507	902.507	-0.206093	0	21.71	21.71	69	77	R	ALDSGVTLK	G		1	1031.82	ECH1_130416074636.1979.1979.2.dta	2	gi|30019391|ref|NP_831022.1|	tryptophan synthase subunit alpha [Bacillus cereus ATCC 14579],	ECH1	ECH1$gi|30019391|ref|NP_831022.1|	36	ECH1$233		0	48
234	452.261	902.507	902.507	-0.139611	0	28.96	28.96	69	77	R	ALDSGVTLK	G		1	1032.58	ECH1_130416074636.1981.1981.2.dta	2	gi|30019391|ref|NP_831022.1|	tryptophan synthase subunit alpha [Bacillus cereus ATCC 14579],	ECH1	ECH1$gi|30019391|ref|NP_831022.1|	36	ECH1$234		0	48
328	490.282	978.55	978.55	0.0286138	0	23.99	23.99	73	80	R	IVYQSLTR	V		1	1034.1	ECH1_130416074636.1985.1985.2.dta	2	gi|30023173|ref|NP_834804.1|	phosphoglyceromutase [Bacillus cereus ATCC 14579],	ECH1	ECH1$gi|30023173|ref|NP_834804.1|	5	ECH1$328		0	48
4453	607.558	2426.2	2426.2	0.46039	2	16.38	16.38	228	251	K	AQEAAKAQADAEAQAEVKAQEAAK	A		1	1037.47	ECH1_130416074636.1994.1994.4.dta	4	gi|30018972|ref|NP_830603.1|	enterotoxin / cell-wall binding protein [Bacillus cereus ATCC 14579],	ECH1	ECH1$gi|30018972|ref|NP_830603.1|	83	ECH1$4453		0	48
4452	809.742	2426.2	2426.2	0.285631	2	68.54	68.54	228	251	K	AQEAAKAQADAEAQAEVKAQEAAK	A		1	1040.2	ECH1_130416074636.2001.2001.3.dta	3	gi|30018972|ref|NP_830603.1|	enterotoxin / cell-wall binding protein [Bacillus cereus ATCC 14579],	ECH1	ECH1$gi|30018972|ref|NP_830603.1|	83	ECH1$4452		0	48
1059	420.903	1259.69	1259.69	0.443761	1	31.38	31.38	80	90	K	VFVDEGPTLKR	F		1	1042.1	ECH1_130416074636.2006.2006.3.dta	3	gi|30018385|ref|NP_830016.1|	50S ribosomal protein L22 [Bacillus cereus ATCC 14579],	ECH1	ECH1$gi|30018385|ref|NP_830016.1|	5	ECH1$1059		0	48
4454	809.743	2426.21	2426.2	0.891516	2	76.19	76.19	228	251	K	AQEAAKAQADAEAQAEVKAQEAAK	A		1	1043.23	ECH1_130416074636.2009.2009.3.dta	3	gi|30018972|ref|NP_830603.1|	enterotoxin / cell-wall binding protein [Bacillus cereus ATCC 14579],	ECH1	ECH1$gi|30018972|ref|NP_830603.1|	83	ECH1$4454		0	48
1058	420.903	1259.69	1259.69	-0.365964	1	23.12	23.12	80	90	K	VFVDEGPTLKR	F		1	1043.62	ECH1_130416074636.2010.2010.3.dta	3	gi|30018385|ref|NP_830016.1|	50S ribosomal protein L22 [Bacillus cereus ATCC 14579],	ECH1	ECH1$gi|30018385|ref|NP_830016.1|	5	ECH1$1058		0	48
1310	449.254	1344.74	1344.74	0.0996475	1	21.09	21.09	40	52	K	VGNYALGPEGLKK	A		1	1048.14	ECH1_130416074636.2022.2022.3.dta	3	gi|30021215|ref|NP_832846.1|	hemolysin BL lytic component L1 [Bacillus cereus ATCC 14579],	ECH1	ECH1$gi|30021215|ref|NP_832846.1|	57	ECH1$1310		0	48
1309	449.254	1344.74	1344.74	0.0327201	1	25.83	25.83	40	52	K	VGNYALGPEGLKK	A		1	1049.29	ECH1_130416074636.2025.2025.3.dta	3	gi|30021215|ref|NP_832846.1|	hemolysin BL lytic component L1 [Bacillus cereus ATCC 14579],	ECH1	ECH1$gi|30021215|ref|NP_832846.1|	57	ECH1$1309		0	48
1524	702.355	1402.7	1402.69	0.951027	0	73.95	73.95	392	404	R	VSSDEQAIEIANK	S		1	1049.64	ECH1_130416074636.2026.2026.2.dta	2	gi|30019023|ref|NP_830654.1|	NADP-dependent glyceraldehyde-3-phosphate dehydrogenase [Bacillus cereus ATCC 14579],	ECH1	ECH1$gi|30019023|ref|NP_830654.1|	33	ECH1$1524		0	48
1523	702.354	1402.69	1402.69	0.0812722	0	69.78	69.78	392	404	R	VSSDEQAIEIANK	S		1	1051.4	ECH1_130416074636.2031.2031.2.dta	2	gi|30019023|ref|NP_830654.1|	NADP-dependent glyceraldehyde-3-phosphate dehydrogenase [Bacillus cereus ATCC 14579],	ECH1	ECH1$gi|30019023|ref|NP_830654.1|	33	ECH1$1523		0	48
4300	775.038	2322.09	2322.09	1.02968	1	69.82	69.82	153	172	K	ILESDEDIMKTQQEDQASVK	K	Oxidation (M) [9]	1	1052.79	ECH1_130416074636.2035.2035.3.dta	3	gi|30023229|ref|NP_834860.1|	N-acetylmuramoyl-L-alanine amidase [Bacillus cereus ATCC 14579],	ECH1	ECH1$gi|30023229|ref|NP_834860.1|	33	ECH1$4300	M	1	49
4299	775.037	2322.09	2322.09	0.164076	1	57.51	57.51	153	172	K	ILESDEDIMKTQQEDQASVK	K	Oxidation (M) [9]	1	1053.93	ECH1_130416074636.2038.2038.3.dta	3	gi|30023229|ref|NP_834860.1|	N-acetylmuramoyl-L-alanine amidase [Bacillus cereus ATCC 14579],	ECH1	ECH1$gi|30023229|ref|NP_834860.1|	33	ECH1$4299	M	1	50
2350	542.633	1624.88	1624.88	-0.646818	1	31.02	31.02	61	76	R	KVVAEAVSPEAAEAVR	I		1	1054.31	ECH1_130416074636.2039.2039.3.dta	3	gi|XX|ref|AE016877_ATCC14579_4_pos5040921@5040562|	Triosephosphate isomerase,	ECH1	ECH1$gi|XX|ref|AE016877_ATCC14579_4_pos5040921@5040562|	6	ECH1$2350		0	50
1311	673.378	1344.74	1344.74	0.237964	1	29.55	29.55	40	52	K	VGNYALGPEGLKK	A		1	1055.1	ECH1_130416074636.2041.2041.2.dta	2	gi|30021215|ref|NP_832846.1|	hemolysin BL lytic component L1 [Bacillus cereus ATCC 14579],	ECH1	ECH1$gi|30021215|ref|NP_832846.1|	57	ECH1$1311		0	50
755	581.317	1160.62	1160.62	-0.180938	0	27.8	27.8	115	125	R	TYPGAVQLANK	A		1	1055.76	ECH1_130416074636.2043.2043.2.dta	2	gi|30023138|ref|NP_834769.1|	perfringolysin O precursor [Bacillus cereus ATCC 14579],	ECH1	ECH1$gi|30023138|ref|NP_834769.1|	20	ECH1$755		0	50
1312	673.378	1344.74	1344.74	0.327201	1	30.3	30.3	40	52	K	VGNYALGPEGLKK	A		1	1056.52	ECH1_130416074636.2045.2045.2.dta	2	gi|30021215|ref|NP_832846.1|	hemolysin BL lytic component L1 [Bacillus cereus ATCC 14579],	ECH1	ECH1$gi|30021215|ref|NP_832846.1|	57	ECH1$1312		0	50
756	581.317	1160.62	1160.62	-0.0775448	0	31.45	31.45	115	125	R	TYPGAVQLANK	A		1	1056.83	ECH1_130416074636.2046.2046.2.dta	2	gi|30023138|ref|NP_834769.1|	perfringolysin O precursor [Bacillus cereus ATCC 14579],	ECH1	ECH1$gi|30023138|ref|NP_834769.1|	20	ECH1$756		0	50
2349	542.633	1624.88	1624.88	-0.776058	1	41.14	41.14	61	76	R	KVVAEAVSPEAAEAVR	I		1	1057.17	ECH1_130416074636.2047.2047.3.dta	3	gi|XX|ref|AE016877_ATCC14579_4_pos5040921@5040562|	Triosephosphate isomerase,	ECH1	ECH1$gi|XX|ref|AE016877_ATCC14579_4_pos5040921@5040562|	6	ECH1$2349		0	50
1683	727.865	1453.72	1453.72	0.154776	0	46.98	46.98	240	253	R	VMTLDMGTVVAGTK	Y	Oxidation (M) [2], Oxidation (M) [6]	1	1057.97	ECH1_130416074636.2049.2049.2.dta	2	gi|30018352|ref|NP_829983.1|	negative regulator of genetic competence clpC/mecB [Bacillus cereus ATCC 14579],	ECH1	ECH1$gi|30018352|ref|NP_829983.1|	42	ECH1$1683	MM	2	52
1682	727.865	1453.72	1453.72	0.0722287	0	75.91	75.91	240	253	R	VMTLDMGTVVAGTK	Y	Oxidation (M) [2], Oxidation (M) [6]	1	1059.43	ECH1_130416074636.2053.2053.2.dta	2	gi|30018352|ref|NP_829983.1|	negative regulator of genetic competence clpC/mecB [Bacillus cereus ATCC 14579],	ECH1	ECH1$gi|30018352|ref|NP_829983.1|	42	ECH1$1682	MM	2	54
538	553.766	1105.52	1105.52	-0.612382	0	73.17	73.17	65	74	R	NTQDAMSALR	T		3	1063.88	ECH1_130416074636.2065.2065.2.dta	2	gi|30019803|ref|NP_831434.1|	flagellin [Bacillus cereus ATCC 14579],	ECH1	ECH1$gi|30019803|ref|NP_831434.1|	61	ECH1$538		0	54
1612	716.858	1431.7	1431.7	-0.695675	0	16.9	16.9	193	207	R	AAAENMIPTSTGAAK	A		1	1064.51	ECH1_130416074636.2067.2067.2.dta	2	gi|30023174|ref|NP_834805.1|	glyceraldehyde-3-phosphate dehydrogenase [Bacillus cereus ATCC 14579],	ECH1	ECH1$gi|30023174|ref|NP_834805.1|	18	ECH1$1612		0	54
539	553.766	1105.52	1105.52	-0.377199	0	62.01	62.01	65	74	R	NTQDAMSALR	T		3	1065.58	ECH1_130416074636.2070.2070.2.dta	2	gi|30019803|ref|NP_831434.1|	flagellin [Bacillus cereus ATCC 14579],	ECH1	ECH1$gi|30019803|ref|NP_831434.1|	61	ECH1$539		0	54
1613	716.859	1431.7	1431.7	0.0726408	0	43.68	43.68	193	207	R	AAAENMIPTSTGAAK	A		1	1066.97	ECH1_130416074636.2074.2074.2.dta	2	gi|30023174|ref|NP_834805.1|	glyceraldehyde-3-phosphate dehydrogenase [Bacillus cereus ATCC 14579],	ECH1	ECH1$gi|30023174|ref|NP_834805.1|	18	ECH1$1613		0	54
682	572.285	1142.56	1142.56	-0.318584	0	29.93	29.93	385	394	K	SLDELPENAR	K		1	1068.38	ECH1_130416074636.2078.2078.2.dta	2	gi|30023492|ref|NP_835123.1|	adenylosuccinate synthetase [Bacillus cereus ATCC 14579],	ECH1	ECH1$gi|30023492|ref|NP_835123.1|	12	ECH1$682		0	54
1596	714.859	1427.7	1427.7	-0.196119	0	22.84	20.8833	189	201	K	AQPIPAGEYPETR	E		1	1069.49	ECH1_130416074636.2081.2081.2.dta	2	gi|30022059|ref|NP_833690.1|	branched-chain alpha-keto acid dehydrogenase subunit E2 [Bacillus cereus ATCC 14579],	ECH1	ECH1$gi|30022059|ref|NP_833690.1|	7	ECH1$1596		0	54
681	572.285	1142.56	1142.56	-1.28134	0	31.74	31.74	385	394	K	SLDELPENAR	K		1	1069.84	ECH1_130416074636.2082.2082.2.dta	2	gi|30023492|ref|NP_835123.1|	adenylosuccinate synthetase [Bacillus cereus ATCC 14579],	ECH1	ECH1$gi|30023492|ref|NP_835123.1|	12	ECH1$681		0	54
1597	714.86	1427.7	1427.7	0.322196	0	39.22	37.2633	189	201	K	AQPIPAGEYPETR	E		1	1070.97	ECH1_130416074636.2085.2085.2.dta	2	gi|30022059|ref|NP_833690.1|	branched-chain alpha-keto acid dehydrogenase subunit E2 [Bacillus cereus ATCC 14579],	ECH1	ECH1$gi|30022059|ref|NP_833690.1|	7	ECH1$1597		0	54
1404	684.86	1367.7	1367.7	0.248592	0	45.46	43.5033	544	555	K	QILEEGQPAVER	Y		1	1073.18	ECH1_130416074636.2091.2091.2.dta	2	gi|30019347|ref|NP_830978.1|	oligoendopeptidase F [Bacillus cereus ATCC 14579],	ECH1	ECH1$gi|30019347|ref|NP_830978.1|	4	ECH1$1404		0	54
427	526.269	1050.52	1050.52	-0.631114	0	21.3	21.3	89	97	K	IVDADEYVK	Y		1	1073.97	ECH1_130416074636.2093.2093.2.dta	2	gi|30020129|ref|NP_831760.1|	putative murein endopeptidase [Bacillus cereus ATCC 14579],	ECH1	ECH1$gi|30020129|ref|NP_831760.1|	73	ECH1$427		0	54
428	526.269	1050.52	1050.52	-0.155161	0	37.86	37.86	89	97	K	IVDADEYVK	Y		1	1075.44	ECH1_130416074636.2097.2097.2.dta	2	gi|30020129|ref|NP_831760.1|	putative murein endopeptidase [Bacillus cereus ATCC 14579],	ECH1	ECH1$gi|30020129|ref|NP_831760.1|	73	ECH1$428		0	54
1039	628.804	1255.59	1255.59	0.59892	0	49.53	49.53	495	505	K	TQYSLSDDVTK	L		1	1080.6	ECH1_130416074636.2111.2111.2.dta	2	gi|30020238|ref|NP_831869.1|	formate--tetrahydrofolate ligase [Bacillus cereus ATCC 14579],	ECH1	ECH1$gi|30020238|ref|NP_831869.1|	15	ECH1$1039		0	54
920	609.293	1216.57	1216.57	-0.0164396	0	32.92	32.92	178	188	K	ALQGEADWEAK	I		1	1081.72	ECH1_130416074636.2114.2114.2.dta	2	gi|30018378|ref|NP_830009.1|	elongation factor Tu [Bacillus cereus ATCC 14579],	ECH1	ECH1$gi|30018378|ref|NP_830009.1|	57	ECH1$920		0	54
3438	651.687	1952.04	1952.04	0.2085	1	22.98	22.98	138	155	K	SIVGSIVKPGMDEHEKVK	A		1	1082.82	ECH1_130416074636.2117.2117.3.dta	3	gi|30020129|ref|NP_831760.1|	putative murein endopeptidase [Bacillus cereus ATCC 14579],	ECH1	ECH1$gi|30020129|ref|NP_831760.1|	73	ECH1$3438		0	54
919	609.293	1216.57	1216.57	-0.0164396	0	39.28	39.28	178	188	K	ALQGEADWEAK	I		1	1083.14	ECH1_130416074636.2118.2118.2.dta	2	gi|30018378|ref|NP_830009.1|	elongation factor Tu [Bacillus cereus ATCC 14579],	ECH1	ECH1$gi|30018378|ref|NP_830009.1|	57	ECH1$919		0	54
1733	732.87	1463.73	1463.73	0.397616	1	63.2	63.2	339	350	R	AYLDDLEKQNQK	I		1	1083.45	ECH1_130416074636.2119.2119.2.dta	2	gi|30021216|ref|NP_832847.1|	hemolysin BL lytic component L2 [Bacillus cereus ATCC 14579],	ECH1	ECH1$gi|30021216|ref|NP_832847.1|	109	ECH1$1733		0	54
3439	651.688	1952.04	1952.04	0.761767	1	18.36	18.36	138	155	K	SIVGSIVKPGMDEHEKVK	A		1	1084.22	ECH1_130416074636.2121.2121.3.dta	3	gi|30020129|ref|NP_831760.1|	putative murein endopeptidase [Bacillus cereus ATCC 14579],	ECH1	ECH1$gi|30020129|ref|NP_831760.1|	73	ECH1$3439		0	54
1734	732.87	1463.73	1463.73	0.479598	1	62.21	62.21	339	350	R	AYLDDLEKQNQK	I		1	1084.54	ECH1_130416074636.2122.2122.2.dta	2	gi|30021216|ref|NP_832847.1|	hemolysin BL lytic component L2 [Bacillus cereus ATCC 14579],	ECH1	ECH1$gi|30021216|ref|NP_832847.1|	109	ECH1$1734		0	54
1038	628.804	1255.59	1255.59	0.503348	0	55.37	55.37	495	505	K	TQYSLSDDVTK	L		1	1086.25	ECH1_130416074636.2127.2127.2.dta	2	gi|30020238|ref|NP_831869.1|	formate--tetrahydrofolate ligase [Bacillus cereus ATCC 14579],	ECH1	ECH1$gi|30020238|ref|NP_831869.1|	15	ECH1$1038		0	54
1111	642.301	1282.59	1282.59	1.18433	0	44.07	44.07	226	236	K	QLESDGFNVMK	G	Oxidation (M) [10]	1	1087.65	ECH1_130416074636.2131.2131.2.dta	2	gi|30021214|ref|NP_832845.1|	hemolysin BL binding component precursor [Bacillus cereus ATCC 14579],	ECH1	ECH1$gi|30021214|ref|NP_832845.1|	71	ECH1$1111	M0	0	54
1732	488.916	1463.73	1463.73	0.359357	1	16.65	16.65	339	350	R	AYLDDLEKQNQK	I		1	1088.42	ECH1_130416074636.2133.2133.3.dta	3	gi|30021216|ref|NP_832847.1|	hemolysin BL lytic component L2 [Bacillus cereus ATCC 14579],	ECH1	ECH1$gi|30021216|ref|NP_832847.1|	109	ECH1$1732		0	54
1110	642.301	1282.59	1282.59	0.794488	0	57.67	57.67	226	236	K	QLESDGFNVMK	G	Oxidation (M) [10]	1	1089.05	ECH1_130416074636.2135.2135.2.dta	2	gi|30021214|ref|NP_832845.1|	hemolysin BL binding component precursor [Bacillus cereus ATCC 14579],	ECH1	ECH1$gi|30021214|ref|NP_832845.1|	71	ECH1$1110	M0	0	54
762	583.287	1164.56	1164.56	-0.888748	0	42.56	42.56	359	369	K	GYNLTANPGMK	L		1	1093.45	ECH1_130416074636.2147.2147.2.dta	2	gi|30018861|ref|NP_830492.1|	cell wall-binding protein [Bacillus cereus ATCC 14579],	ECH1	ECH1$gi|30018861|ref|NP_830492.1|	37	ECH1$762		0	54
390	514.242	1026.47	1026.47	-0.086705	0	21.66	21.66	306	313	K	TQEYDLMK	V		1	1094.21	ECH1_130416074636.2149.2149.2.dta	2	gi|30021216|ref|NP_832847.1|	hemolysin BL lytic component L2 [Bacillus cereus ATCC 14579],	ECH1	ECH1$gi|30021216|ref|NP_832847.1|	109	ECH1$390		0	54
763	583.287	1164.56	1164.56	-0.682661	0	37.96	37.96	359	369	K	GYNLTANPGMK	L		1	1094.82	ECH1_130416074636.2151.2151.2.dta	2	gi|30018861|ref|NP_830492.1|	cell wall-binding protein [Bacillus cereus ATCC 14579],	ECH1	ECH1$gi|30018861|ref|NP_830492.1|	37	ECH1$763		0	54
391	514.242	1026.47	1026.47	-0.086705	0	29.47	29.47	306	313	K	TQEYDLMK	V		1	1095.59	ECH1_130416074636.2153.2153.2.dta	2	gi|30021216|ref|NP_832847.1|	hemolysin BL lytic component L2 [Bacillus cereus ATCC 14579],	ECH1	ECH1$gi|30021216|ref|NP_832847.1|	109	ECH1$391		0	54
219	443.753	885.492	885.492	0.507063	0	37.54	37.54	134	141	R	IAGLEVER	I		1	1095.87	ECH1_130416074636.2154.2154.2.dta	2	gi|30022393|ref|NP_834024.1|	molecular chaperone DnaK [Bacillus cereus ATCC 14579],	ECH1	ECH1$gi|30022393|ref|NP_834024.1|	37	ECH1$219		0	54
218	443.753	885.492	885.492	0.0101638	0	30.86	30.86	134	141	R	IAGLEVER	I		1	1096.94	ECH1_130416074636.2157.2157.2.dta	2	gi|30022393|ref|NP_834024.1|	molecular chaperone DnaK [Bacillus cereus ATCC 14579],	ECH1	ECH1$gi|30022393|ref|NP_834024.1|	37	ECH1$218		0	54
2204	529.954	1586.84	1586.84	-0.152504	0	36.29	36.29	115	129	K	AYHAISQGVVSSIQK	I		1	1097.24	ECH1_130416074636.2158.2158.3.dta	3	gi|29899113|ref|NP_829890.1|	hypothetical protein BCp0002 [Bacillus cereus ATCC 14579 plasmide pBClin15],	ECH1	ECH1$gi|29899113|ref|NP_829890.1|	31	ECH1$2204		0	54
2205	529.954	1586.84	1586.84	-0.0390713	0	43.17	43.17	115	129	K	AYHAISQGVVSSIQK	I		1	1098.39	ECH1_130416074636.2161.2161.3.dta	3	gi|29899113|ref|NP_829890.1|	hypothetical protein BCp0002 [Bacillus cereus ATCC 14579 plasmide pBClin15],	ECH1	ECH1$gi|29899113|ref|NP_829890.1|	31	ECH1$2205		0	54
809	590.778	1179.54	1179.54	0.0822354	0	54.38	54.38	166	176	K	EAFGTDNLEGK	V		1	1099.02	ECH1_130416074636.2163.2163.2.dta	2	gi|30022246|ref|NP_833877.1|	leucine dehydrogenase [Bacillus cereus ATCC 14579],	ECH1	ECH1$gi|30022246|ref|NP_833877.1|	25	ECH1$809		0	54
808	590.778	1179.54	1179.54	-0.121234	0	52.15	52.15	166	176	K	EAFGTDNLEGK	V		1	1100.07	ECH1_130416074636.2166.2166.2.dta	2	gi|30022246|ref|NP_833877.1|	leucine dehydrogenase [Bacillus cereus ATCC 14579],	ECH1	ECH1$gi|30022246|ref|NP_833877.1|	25	ECH1$808		0	54
2206	794.429	1586.84	1586.84	0.544478	0	59.52	59.52	115	129	K	AYHAISQGVVSSIQK	I		1	1100.41	ECH1_130416074636.2167.2167.2.dta	2	gi|29899113|ref|NP_829890.1|	hypothetical protein BCp0002 [Bacillus cereus ATCC 14579 plasmide pBClin15],	ECH1	ECH1$gi|29899113|ref|NP_829890.1|	31	ECH1$2206		0	54
2207	794.429	1586.84	1586.84	1.07383	0	80.31	80.31	115	129	K	AYHAISQGVVSSIQK	I		1	1101.19	ECH1_130416074636.2169.2169.2.dta	2	gi|29899113|ref|NP_829890.1|	hypothetical protein BCp0002 [Bacillus cereus ATCC 14579 plasmide pBClin15],	ECH1	ECH1$gi|29899113|ref|NP_829890.1|	31	ECH1$2207		0	54
822	594.335	1186.66	1186.66	0.0859558	0	37.89	37.89	16	26	R	QLTVETGQLAK	Q		1	1106.38	ECH1_130416074636.2183.2183.2.dta	2	gi|30021896|ref|NP_833527.1|	polynucleotide phosphorylase/polyadenylase [Bacillus cereus ATCC 14579],	ECH1	ECH1$gi|30021896|ref|NP_833527.1|	4	ECH1$822		0	54
3212	624.311	1869.91	1869.91	0.649764	1	16.97	16.97	197	211	R	VEIPEEHKELAEEYR	G		1	1107.49	ECH1_130416074636.2186.2186.3.dta	3	gi|30018377|ref|NP_830008.1|	elongation factor G [Bacillus cereus ATCC 14579],	ECH1	ECH1$gi|30018377|ref|NP_830008.1|	48	ECH1$3212		0	54
3251	629.343	1885.01	1885.01	0.0212201	1	17.44	17.44	151	166	K	LKDGIPVESRPIEYNR	F		1	1107.87	ECH1_130416074636.2187.2187.3.dta	3	gi|30018552|ref|NP_830183.1|	1-pyrroline-5-carboxylate dehydrogenase [Bacillus cereus ATCC 14579],	ECH1	ECH1$gi|30018552|ref|NP_830183.1|	32	ECH1$3251		0	54
3211	624.311	1869.91	1869.91	0.553502	1	18.44	18.44	197	211	R	VEIPEEHKELAEEYR	G		1	1108.69	ECH1_130416074636.2189.2189.3.dta	3	gi|30018377|ref|NP_830008.1|	elongation factor G [Bacillus cereus ATCC 14579],	ECH1	ECH1$gi|30018377|ref|NP_830008.1|	48	ECH1$3211		0	54
3239	626.985	1877.93	1877.93	0.889277	2	34.93	34.93	407	423	K	IDVLMPDKGSSSSWGRK	T	Oxidation (M) [5]	1	1109.42	ECH1_130416074636.2191.2191.3.dta	3	gi|30018972|ref|NP_830603.1|	enterotoxin / cell-wall binding protein [Bacillus cereus ATCC 14579],	ECH1	ECH1$gi|30018972|ref|NP_830603.1|	83	ECH1$3239	M	1	55
3238	626.984	1877.93	1877.93	-0.0852002	2	35.38	35.38	407	423	K	IDVLMPDKGSSSSWGRK	T	Oxidation (M) [5]	1	1110.23	ECH1_130416074636.2193.2193.3.dta	3	gi|30018972|ref|NP_830603.1|	enterotoxin / cell-wall binding protein [Bacillus cereus ATCC 14579],	ECH1	ECH1$gi|30018972|ref|NP_830603.1|	83	ECH1$3238	M	1	56
2347	542.305	1623.89	1623.89	-0.309133	1	34.4	34.4	52	66	K	IVSVNPANKEELVGR	V		1	1111.79	ECH1_130416074636.2197.2197.3.dta	3	gi|30018552|ref|NP_830183.1|	1-pyrroline-5-carboxylate dehydrogenase [Bacillus cereus ATCC 14579],	ECH1	ECH1$gi|30018552|ref|NP_830183.1|	32	ECH1$2347		0	56
929	406.896	1217.67	1217.66	3.18397	1	16.05	16.05	71	82	R	QKTAGIESAVSK	L		1	1112.49	ECH1_130416074636.2199.2199.3.dta	3	gi|30022602|ref|NP_834233.1|	TetR family transcriptional regulator [Bacillus cereus ATCC 14579],	ECH1	ECH1$gi|30022602|ref|NP_834233.1|	1	ECH1$929		0	56
2348	542.305	1623.89	1623.89	-0.0874441	1	33.51	33.51	52	66	K	IVSVNPANKEELVGR	V		1	1113.27	ECH1_130416074636.2201.2201.3.dta	3	gi|30018552|ref|NP_830183.1|	1-pyrroline-5-carboxylate dehydrogenase [Bacillus cereus ATCC 14579],	ECH1	ECH1$gi|30018552|ref|NP_830183.1|	32	ECH1$2348		0	56
3607	668.348	2002.02	2002.02	0.475519	1	63.36	63.36	265	283	K	AVQEATEQGKTALEIESAK	K		1	1113.6	ECH1_130416074636.2202.2202.3.dta	3	gi|30021216|ref|NP_832847.1|	hemolysin BL lytic component L2 [Bacillus cereus ATCC 14579],	ECH1	ECH1$gi|30021216|ref|NP_832847.1|	109	ECH1$3607		0	56
3606	668.348	2002.02	2002.02	0.115883	1	60.66	60.66	265	283	K	AVQEATEQGKTALEIESAK	K		1	1114.79	ECH1_130416074636.2205.2205.3.dta	3	gi|30021216|ref|NP_832847.1|	hemolysin BL lytic component L2 [Bacillus cereus ATCC 14579],	ECH1	ECH1$gi|30021216|ref|NP_832847.1|	109	ECH1$3606		0	56
338	494.277	986.539	986.54	-0.435867	0	64.86	64.86	18	27	R	GVDTLANAVK	V		1	1116.62	ECH1_130416074636.2210.2210.2.dta	2	gi|30018515|ref|NP_830146.1|	chaperonin GroEL [Bacillus cereus ATCC 14579],	ECH1	ECH1$gi|30018515|ref|NP_830146.1|	69	ECH1$338		0	56
1138	647.81	1293.61	1293.61	0.468458	0	42.24	42.24	104	113	K	LIDLNQEMMR	Y	Oxidation (M) [8], Oxidation (M) [9]	1	1116.95	ECH1_130416074636.2211.2211.2.dta	2	gi|30019951|ref|NP_831582.1|	non-hemolytic enterotoxin lytic component L2 [Bacillus cereus ATCC 14579],	ECH1	ECH1$gi|30019951|ref|NP_831582.1|	40	ECH1$1138	MM	2	58
337	494.277	986.539	986.54	-0.577777	0	67.16	67.16	18	27	R	GVDTLANAVK	V		1	1117.73	ECH1_130416074636.2213.2213.2.dta	2	gi|30018515|ref|NP_830146.1|	chaperonin GroEL [Bacillus cereus ATCC 14579],	ECH1	ECH1$gi|30018515|ref|NP_830146.1|	69	ECH1$337		0	58
1137	647.81	1293.61	1293.61	0.468458	0	49.95	49.95	104	113	K	LIDLNQEMMR	Y	Oxidation (M) [8], Oxidation (M) [9]	1	1118.03	ECH1_130416074636.2214.2214.2.dta	2	gi|30019951|ref|NP_831582.1|	non-hemolytic enterotoxin lytic component L2 [Bacillus cereus ATCC 14579],	ECH1	ECH1$gi|30019951|ref|NP_831582.1|	40	ECH1$1137	MM	2	60
3609	1002.02	2002.02	2002.02	1.46252	1	100.78	100.78	265	283	K	AVQEATEQGKTALEIESAK	K		1	1118.37	ECH1_130416074636.2215.2215.2.dta	2	gi|30021216|ref|NP_832847.1|	hemolysin BL lytic component L2 [Bacillus cereus ATCC 14579],	ECH1	ECH1$gi|30021216|ref|NP_832847.1|	109	ECH1$3609		0	60
3608	1002.02	2002.02	2002.02	1.40258	1	86.88	86.88	265	283	K	AVQEATEQGKTALEIESAK	K		1	1119.19	ECH1_130416074636.2217.2217.2.dta	2	gi|30021216|ref|NP_832847.1|	hemolysin BL lytic component L2 [Bacillus cereus ATCC 14579],	ECH1	ECH1$gi|30021216|ref|NP_832847.1|	109	ECH1$3608		0	60
601	561.314	1120.61	1120.61	-0.129393	0	46.89	46.89	110	120	R	AIIVASGAEYK	K		1	1119.88	ECH1_130416074636.2219.2219.2.dta	2	gi|30023192|ref|NP_834823.1|	thioredoxin reductase [Bacillus cereus ATCC 14579],	ECH1	ECH1$gi|30023192|ref|NP_834823.1|	6	ECH1$601		0	60
602	561.314	1120.61	1120.61	0.406028	0	39.21	39.21	110	120	R	AIIVASGAEYK	K		1	1121.3	ECH1_130416074636.2223.2223.2.dta	2	gi|30023192|ref|NP_834823.1|	thioredoxin reductase [Bacillus cereus ATCC 14579],	ECH1	ECH1$gi|30023192|ref|NP_834823.1|	6	ECH1$602		0	60
4267	768.7	2303.08	2303.08	0.263995	0	65.25	65.25	572	595	K	LYEQAQAAAGQAEGAQGAQDAGAK	K		1	1122.38	ECH1_130416074636.2226.2226.3.dta	3	gi|30022393|ref|NP_834024.1|	molecular chaperone DnaK [Bacillus cereus ATCC 14579],	ECH1	ECH1$gi|30022393|ref|NP_834024.1|	37	ECH1$4267		0	60
4268	768.701	2303.08	2303.08	0.902271	0	84.4	84.4	572	595	K	LYEQAQAAAGQAEGAQGAQDAGAK	K		1	1123.91	ECH1_130416074636.2230.2230.3.dta	3	gi|30022393|ref|NP_834024.1|	molecular chaperone DnaK [Bacillus cereus ATCC 14579],	ECH1	ECH1$gi|30022393|ref|NP_834024.1|	37	ECH1$4268		0	60
109	408.253	814.491	814.491	0.0822599	0	33	33	193	199	R	VIEVLSR	R		1	1125.41	ECH1_130416074636.2234.2234.2.dta	2	gi|30018352|ref|NP_829983.1|	negative regulator of genetic competence clpC/mecB [Bacillus cereus ATCC 14579],	ECH1	ECH1$gi|30018352|ref|NP_829983.1|	42	ECH1$109		0	60
262	467.28	932.544	932.544	0.151199	0	24.03	24.03	364	371	K	IVAIQYAR	E		1	1125.73	ECH1_130416074636.2235.2235.2.dta	2	gi|30023369|ref|NP_835000.1|	CTP synthetase [Bacillus cereus ATCC 14579],	ECH1	ECH1$gi|30023369|ref|NP_835000.1|	7	ECH1$262		0	60
278	471.785	941.555	941.555	0.300567	0	19.28	19.28	4	11	K	QVIEVLNK	Q		1	1126.5	ECH1_130416074636.2237.2237.2.dta	2	gi|30023083|ref|NP_834714.1|	non-specific DNA-binding protein Dps / Iron-binding ferritin-like antioxidant protein / ferroxidase [Bacillus cereus ATCC 14579],	ECH1	ECH1$gi|30023083|ref|NP_834714.1|	21	ECH1$278		0	60
110	408.253	814.491	814.491	0.303257	0	28.44	28.44	193	199	R	VIEVLSR	R		1	1126.76	ECH1_130416074636.2238.2238.2.dta	2	gi|30018352|ref|NP_829983.1|	negative regulator of genetic competence clpC/mecB [Bacillus cereus ATCC 14579],	ECH1	ECH1$gi|30018352|ref|NP_829983.1|	42	ECH1$110		0	60
277	471.785	941.555	941.555	-0.0180552	0	15.91	15.91	4	11	K	QVIEVLNK	Q		1	1127.85	ECH1_130416074636.2241.2241.2.dta	2	gi|30023083|ref|NP_834714.1|	non-specific DNA-binding protein Dps / Iron-binding ferritin-like antioxidant protein / ferroxidase [Bacillus cereus ATCC 14579],	ECH1	ECH1$gi|30023083|ref|NP_834714.1|	21	ECH1$277		0	60
856	599.382	1196.75	1196.75	-0.00334239	1	23.19	23.19	33	43	R	VIVEGVNIVKK	H		1	1128.44	ECH1_130416074636.2243.2243.2.dta	2	gi|30018391|ref|NP_830022.1|	50S ribosomal protein L24 [Bacillus cereus ATCC 14579],	ECH1	ECH1$gi|30018391|ref|NP_830022.1|	5	ECH1$856		0	60
2691	575.966	1724.88	1724.88	-0.102616	0	25.76	25.76	138	153	K	SIVGSIVKPGMDEHEK	V		1	1135.11	ECH1_130416074636.2262.2262.3.dta	3	gi|30020129|ref|NP_831760.1|	putative murein endopeptidase [Bacillus cereus ATCC 14579],	ECH1	ECH1$gi|30020129|ref|NP_831760.1|	73	ECH1$2691		0	60
661	379.217	1134.63	1134.63	-0.37986	1	24.12	24.12	392	400	R	YKEDLNLIK	N		1	1135.49	ECH1_130416074636.2263.2263.3.dta	3	gi|30021216|ref|NP_832847.1|	hemolysin BL lytic component L2 [Bacillus cereus ATCC 14579],	ECH1	ECH1$gi|30021216|ref|NP_832847.1|	109	ECH1$661		0	60
2689	575.966	1724.88	1724.88	-0.520037	0	33.56	33.56	138	153	K	SIVGSIVKPGMDEHEK	V		1	1136.25	ECH1_130416074636.2265.2265.3.dta	3	gi|30020129|ref|NP_831760.1|	putative murein endopeptidase [Bacillus cereus ATCC 14579],	ECH1	ECH1$gi|30020129|ref|NP_831760.1|	73	ECH1$2689		0	60
1581	710.394	1418.77	1418.77	0.0176209	1	58.32	58.32	168	180	K	SLTTGTLTNLKDR	A		1	1136.59	ECH1_130416074636.2266.2266.2.dta	2	gi|30019804|ref|NP_831435.1|	flagellin [Bacillus cereus ATCC 14579],	ECH1	ECH1$gi|30019804|ref|NP_831435.1|	8	ECH1$1581		0	60
660	379.216	1134.63	1134.63	-0.697145	1	25.05	25.05	392	400	R	YKEDLNLIK	N		1	1136.94	ECH1_130416074636.2267.2267.3.dta	3	gi|30021216|ref|NP_832847.1|	hemolysin BL lytic component L2 [Bacillus cereus ATCC 14579],	ECH1	ECH1$gi|30021216|ref|NP_832847.1|	109	ECH1$660		0	60
1579	473.931	1418.77	1418.77	-0.522282	1	19.95	19.95	168	180	K	SLTTGTLTNLKDR	A		1	1137.69	ECH1_130416074636.2269.2269.3.dta	3	gi|30019804|ref|NP_831435.1|	flagellin [Bacillus cereus ATCC 14579],	ECH1	ECH1$gi|30019804|ref|NP_831435.1|	8	ECH1$1579		0	60
1582	710.394	1418.77	1418.77	0.186781	1	68.31	68.31	168	180	K	SLTTGTLTNLKDR	A		1	1137.96	ECH1_130416074636.2270.2270.2.dta	2	gi|30019804|ref|NP_831435.1|	flagellin [Bacillus cereus ATCC 14579],	ECH1	ECH1$gi|30019804|ref|NP_831435.1|	8	ECH1$1582		0	60
663	568.322	1134.63	1134.63	0.171862	1	41.01	41.01	392	400	R	YKEDLNLIK	N		1	1138.27	ECH1_130416074636.2271.2271.2.dta	2	gi|30021216|ref|NP_832847.1|	hemolysin BL lytic component L2 [Bacillus cereus ATCC 14579],	ECH1	ECH1$gi|30021216|ref|NP_832847.1|	109	ECH1$663		0	60
1580	473.931	1418.77	1418.77	-0.310832	1	23.77	23.77	168	180	K	SLTTGTLTNLKDR	A		1	1138.98	ECH1_130416074636.2273.2273.3.dta	3	gi|30019804|ref|NP_831435.1|	flagellin [Bacillus cereus ATCC 14579],	ECH1	ECH1$gi|30019804|ref|NP_831435.1|	8	ECH1$1580		0	60
662	568.322	1134.63	1134.63	0.171862	1	35.09	35.09	392	400	R	YKEDLNLIK	N		1	1139.25	ECH1_130416074636.2274.2274.2.dta	2	gi|30021216|ref|NP_832847.1|	hemolysin BL lytic component L2 [Bacillus cereus ATCC 14579],	ECH1	ECH1$gi|30021216|ref|NP_832847.1|	109	ECH1$662		0	60
143	416.245	830.475	830.475	0.203498	0	17.02	17.02	778	784	R	LSEELLK	G		1	1142.04	ECH1_130416074636.2282.2282.2.dta	2	gi|30018352|ref|NP_829983.1|	negative regulator of genetic competence clpC/mecB [Bacillus cereus ATCC 14579],	ECH1	ECH1$gi|30018352|ref|NP_829983.1|	42	ECH1$143		0	60
910	608.338	1214.66	1214.66	0.282383	0	77.28	77.28	203	214	K	SQIASALNVNAK	Y		1	1143.14	ECH1_130416074636.2285.2285.2.dta	2	gi|30023138|ref|NP_834769.1|	perfringolysin O precursor [Bacillus cereus ATCC 14579],	ECH1	ECH1$gi|30023138|ref|NP_834769.1|	20	ECH1$910		0	60
909	608.338	1214.66	1214.66	-0.0304612	0	65.13	65.13	203	214	K	SQIASALNVNAK	Y		1	1144.56	ECH1_130416074636.2289.2289.2.dta	2	gi|30023138|ref|NP_834769.1|	perfringolysin O precursor [Bacillus cereus ATCC 14579],	ECH1	ECH1$gi|30023138|ref|NP_834769.1|	20	ECH1$909		0	60
693	572.316	1142.62	1142.62	-0.138279	0	55.32	55.32	109	119	K	LEEVGAAVEVK	-		1	1146.6	ECH1_130416074636.2295.2295.2.dta	2	gi|30018370|ref|NP_830001.1|	50S ribosomal protein L7/L12 [Bacillus cereus ATCC 14579],	ECH1	ECH1$gi|30018370|ref|NP_830001.1|	9	ECH1$693		0	60
694	572.317	1142.62	1142.62	0.194291	0	49.74	49.74	109	119	K	LEEVGAAVEVK	-		1	1147.37	ECH1_130416074636.2297.2297.2.dta	2	gi|30018370|ref|NP_830001.1|	50S ribosomal protein L7/L12 [Bacillus cereus ATCC 14579],	ECH1	ECH1$gi|30018370|ref|NP_830001.1|	9	ECH1$694		0	60
1000	414.906	1241.7	1241.7	-0.357575	1	16.52	16.52	233	242	K	VIELLENEKR	E		1	1148.8	ECH1_130416074636.2301.2301.3.dta	3	gi|30019391|ref|NP_831022.1|	tryptophan synthase subunit alpha [Bacillus cereus ATCC 14579],	ECH1	ECH1$gi|30019391|ref|NP_831022.1|	36	ECH1$1000		0	60
2335	540.949	1619.83	1619.83	-0.224715	0	25.33	25.33	243	258	K	ASVDAIVLDTAHGHSK	G		1	1149.5	ECH1_130416074636.2303.2303.3.dta	3	gi|30018286|ref|NP_829917.1|	inositol-5-monophosphate dehydrogenase [Bacillus cereus ATCC 14579],	ECH1	ECH1$gi|30018286|ref|NP_829917.1|	9	ECH1$2335		0	60
2334	540.949	1619.83	1619.83	-0.669207	0	32.69	32.69	243	258	K	ASVDAIVLDTAHGHSK	G		1	1150.28	ECH1_130416074636.2305.2305.3.dta	3	gi|30018286|ref|NP_829917.1|	inositol-5-monophosphate dehydrogenase [Bacillus cereus ATCC 14579],	ECH1	ECH1$gi|30018286|ref|NP_829917.1|	9	ECH1$2334		0	60
1002	621.856	1241.7	1241.7	0.146573	1	33.55	33.55	233	242	K	VIELLENEKR	E		1	1150.64	ECH1_130416074636.2306.2306.2.dta	2	gi|30019391|ref|NP_831022.1|	tryptophan synthase subunit alpha [Bacillus cereus ATCC 14579],	ECH1	ECH1$gi|30019391|ref|NP_831022.1|	36	ECH1$1002		0	60
353	500.313	998.612	998.612	-0.534742	0	36.44	36.44	198	207	K	SLVVVQGAVK	V		1	1151.77	ECH1_130416074636.2309.2309.2.dta	2	gi|30018380|ref|NP_830011.1|	50S ribosomal protein L3 [Bacillus cereus ATCC 14579],	ECH1	ECH1$gi|30018380|ref|NP_830011.1|	4	ECH1$353		0	60
1263	664.846	1327.68	1327.68	-0.34421	0	77.06	77.06	244	255	K	INYAGQTAYISK	D		1	1152.1	ECH1_130416074636.2310.2310.2.dta	2	gi|30023266|ref|NP_834897.1|	N-acetylmuramoyl-L-alanine amidase [Bacillus cereus ATCC 14579],	ECH1	ECH1$gi|30023266|ref|NP_834897.1|	20	ECH1$1263		0	60
2709	576.952	1727.83	1727.83	0.773223	0	26.58	26.58	220	235	R	VLTAMGHDLTANPNMK	M	Oxidation (M) [15]	2	1153.24	ECH1_130416074636.2313.2313.3.dta	3	gi|30023271|ref|NP_834902.1|	enterotoxin / cell-wall binding protein [Bacillus cereus ATCC 14579],	ECH1	ECH1$gi|30023271|ref|NP_834902.1|	37	ECH1$2709	M	1	61
1264	664.846	1327.68	1327.68	0.303538	0	73.23	73.23	244	255	K	INYAGQTAYISK	D		1	1153.57	ECH1_130416074636.2314.2314.2.dta	2	gi|30023266|ref|NP_834897.1|	N-acetylmuramoyl-L-alanine amidase [Bacillus cereus ATCC 14579],	ECH1	ECH1$gi|30023266|ref|NP_834897.1|	20	ECH1$1264		0	61
2708	576.952	1727.83	1727.83	0.460693	0	22.92	22.92	220	235	R	VLTAMGHDLTANPNMK	M	Oxidation (M) [15]	2	1154.69	ECH1_130416074636.2317.2317.3.dta	3	gi|30023271|ref|NP_834902.1|	enterotoxin / cell-wall binding protein [Bacillus cereus ATCC 14579],	ECH1	ECH1$gi|30023271|ref|NP_834902.1|	37	ECH1$2708	M	1	62
352	500.313	998.612	998.612	-0.594825	0	30.37	30.37	198	207	K	SLVVVQGAVK	V		1	1155.01	ECH1_130416074636.2318.2318.2.dta	2	gi|30018380|ref|NP_830011.1|	50S ribosomal protein L3 [Bacillus cereus ATCC 14579],	ECH1	ECH1$gi|30018380|ref|NP_830011.1|	4	ECH1$352		0	62
52	365.229	728.443	728.443	-0.266321	0	29.39	29.39	80	86	R	LGELLGK	D		1	1155.34	ECH1_130416074636.2319.2319.2.dta	2	gi|XX|ref|AE016877_ATCC14579_4_pos5042550@5042119|	Phosphoglycerate kinase,	ECH1	ECH1$gi|XX|ref|AE016877_ATCC14579_4_pos5042550@5042119|	5	ECH1$52		0	62
42	344.711	687.407	687.407	-0.219666	0	33.18	33.18	33	38	R	FGVIPR	W		1	1156.36	ECH1_130416074636.2322.2322.2.dta	2	gi|30018852|ref|NP_830483.1|	phospholipase C [Bacillus cereus ATCC 14579],	ECH1	ECH1$gi|30018852|ref|NP_830483.1|	6	ECH1$42		0	62
228	451.241	900.468	900.466	1.1283	0	15.14	15.14	139	146	K	NVADLVDR	L		1	1157.44	ECH1_130416074636.2325.2325.2.dta	2	gi|30023229|ref|NP_834860.1|	N-acetylmuramoyl-L-alanine amidase [Bacillus cereus ATCC 14579],	ECH1	ECH1$gi|30023229|ref|NP_834860.1|	33	ECH1$228		0	62
2754	868.945	1735.87	1735.87	0.535177	1	37.13	37.13	56	69	K	QIDNREENITITYK	T		1	1159.53	ECH1_130416074636.2331.2331.2.dta	2	gi|30020129|ref|NP_831760.1|	putative murein endopeptidase [Bacillus cereus ATCC 14579],	ECH1	ECH1$gi|30020129|ref|NP_831760.1|	73	ECH1$2754		0	62
2755	868.945	1735.88	1735.87	0.823216	1	53.17	53.17	56	69	K	QIDNREENITITYK	T		1	1160.6	ECH1_130416074636.2334.2334.2.dta	2	gi|30020129|ref|NP_831760.1|	putative murein endopeptidase [Bacillus cereus ATCC 14579],	ECH1	ECH1$gi|30020129|ref|NP_831760.1|	73	ECH1$2755		0	62
322	488.764	975.514	975.514	0.0666316	0	54.68	54.68	142	150	R	VGEFAANIR	A		1	1162.13	ECH1_130416074636.2338.2338.2.dta	2	gi|30018395|ref|NP_830026.1|	50S ribosomal protein L6 [Bacillus cereus ATCC 14579],	ECH1	ECH1$gi|30018395|ref|NP_830026.1|	3	ECH1$322		0	62
2549	559.273	1674.8	1674.79	1.31777	1	19.29	19.29	85	100	R	TGEGEGDDEAIKVDLK	N		1	1162.44	ECH1_130416074636.2339.2339.3.dta	3	gi|30018651|ref|NP_830282.1|	tellurium resistance protein terD [Bacillus cereus ATCC 14579],	ECH1	ECH1$gi|30018651|ref|NP_830282.1|	3	ECH1$2549		0	62
1789	740.394	1478.77	1478.77	0.249531	0	71.2	71.2	237	249	K	QVFTITNQTAQTK	T		1	1163.9	ECH1_130416074636.2343.2343.2.dta	2	gi|30019951|ref|NP_831582.1|	non-hemolytic enterotoxin lytic component L2 [Bacillus cereus ATCC 14579],	ECH1	ECH1$gi|30019951|ref|NP_831582.1|	40	ECH1$1789		0	62
914	608.346	1214.68	1214.68	0.977215	1	41.82	41.82	100	109	K	KEEIIVLEDK	V		1	1164.96	ECH1_130416074636.2346.2346.2.dta	2	gi|30018861|ref|NP_830492.1|	cell wall-binding protein [Bacillus cereus ATCC 14579],	ECH1	ECH1$gi|30018861|ref|NP_830492.1|	37	ECH1$914		0	62
1790	740.394	1478.77	1478.77	0.411828	0	74.86	74.86	237	249	K	QVFTITNQTAQTK	T		1	1165.26	ECH1_130416074636.2347.2347.2.dta	2	gi|30019951|ref|NP_831582.1|	non-hemolytic enterotoxin lytic component L2 [Bacillus cereus ATCC 14579],	ECH1	ECH1$gi|30019951|ref|NP_831582.1|	40	ECH1$1790		0	62
2104	520.933	1559.78	1559.78	0.100014	0	24.58	24.58	280	293	R	VVGVAYSNINEMHK	A		1	1166.03	ECH1_130416074636.2349.2349.3.dta	3	gi|30021214|ref|NP_832845.1|	hemolysin BL binding component precursor [Bacillus cereus ATCC 14579],	ECH1	ECH1$gi|30021214|ref|NP_832845.1|	71	ECH1$2104		0	62
913	608.346	1214.68	1214.68	0.68084	1	39.32	39.32	100	109	K	KEEIIVLEDK	V		1	1166.33	ECH1_130416074636.2350.2350.2.dta	2	gi|30018861|ref|NP_830492.1|	cell wall-binding protein [Bacillus cereus ATCC 14579],	ECH1	ECH1$gi|30018861|ref|NP_830492.1|	37	ECH1$913		0	62
861	600.811	1199.61	1199.61	0.241746	0	56.84	56.84	105	116	K	NVTAGANPMGLR	K		1	1166.64	ECH1_130416074636.2351.2351.2.dta	2	gi|30018515|ref|NP_830146.1|	chaperonin GroEL [Bacillus cereus ATCC 14579],	ECH1	ECH1$gi|30018515|ref|NP_830146.1|	69	ECH1$861		0	62
860	600.811	1199.61	1199.61	0.141713	0	55.73	55.73	105	116	K	NVTAGANPMGLR	K		1	1167.39	ECH1_130416074636.2353.2353.2.dta	2	gi|30018515|ref|NP_830146.1|	chaperonin GroEL [Bacillus cereus ATCC 14579],	ECH1	ECH1$gi|30018515|ref|NP_830146.1|	69	ECH1$860		0	62
1122	644.841	1287.67	1287.67	0.34248	0	79.53	79.53	33	44	K	ILAEAGISEETR	V		1	1167.72	ECH1_130416074636.2354.2354.2.dta	2	gi|30018404|ref|NP_830035.1|	30S ribosomal protein S13 [Bacillus cereus ATCC 14579],	ECH1	ECH1$gi|30018404|ref|NP_830035.1|	2	ECH1$1122		0	62
2105	780.896	1559.78	1559.78	0.379542	0	61.24	61.24	280	293	R	VVGVAYSNINEMHK	A		1	1168.06	ECH1_130416074636.2355.2355.2.dta	2	gi|30021214|ref|NP_832845.1|	hemolysin BL binding component precursor [Bacillus cereus ATCC 14579],	ECH1	ECH1$gi|30021214|ref|NP_832845.1|	71	ECH1$2105		0	62
1123	644.841	1287.67	1287.67	0.34248	0	86.39	86.39	33	44	K	ILAEAGISEETR	V		1	1168.85	ECH1_130416074636.2357.2357.2.dta	2	gi|30018404|ref|NP_830035.1|	30S ribosomal protein S13 [Bacillus cereus ATCC 14579],	ECH1	ECH1$gi|30018404|ref|NP_830035.1|	2	ECH1$1123		0	62
2106	780.896	1559.78	1559.78	0.456476	0	55.36	55.36	280	293	R	VVGVAYSNINEMHK	A		1	1169.19	ECH1_130416074636.2358.2358.2.dta	2	gi|30021214|ref|NP_832845.1|	hemolysin BL binding component precursor [Bacillus cereus ATCC 14579],	ECH1	ECH1$gi|30021214|ref|NP_832845.1|	71	ECH1$2106		0	62
424	525.777	1049.54	1049.54	-0.280123	0	40.77	40.77	214	222	K	TGEVLFQEK	F		1	1170.28	ECH1_130416074636.2361.2361.2.dta	2	gi|30023381|ref|NP_835012.1|	bacillolysin [Bacillus cereus ATCC 14579],	ECH1	ECH1$gi|30023381|ref|NP_835012.1|	38	ECH1$424		0	62
1045	629.309	1256.6	1256.6	0.32548	0	43.05	43.05	411	421	R	ISSVSNSYWSK	H		1	1170.89	ECH1_130416074636.2363.2363.2.dta	2	gi|30020092|ref|NP_831723.1|	enterotoxin [Bacillus cereus ATCC 14579],	ECH1	ECH1$gi|30020092|ref|NP_831723.1|	24	ECH1$1045		0	62
423	525.777	1049.54	1049.54	-0.394459	0	43.89	43.89	214	222	K	TGEVLFQEK	F		1	1171.65	ECH1_130416074636.2365.2365.2.dta	2	gi|30023381|ref|NP_835012.1|	bacillolysin [Bacillus cereus ATCC 14579],	ECH1	ECH1$gi|30023381|ref|NP_835012.1|	38	ECH1$423		0	62
1044	629.309	1256.6	1256.6	0.32548	0	42.9	42.9	411	421	R	ISSVSNSYWSK	H		1	1171.93	ECH1_130416074636.2366.2366.2.dta	2	gi|30020092|ref|NP_831723.1|	enterotoxin [Bacillus cereus ATCC 14579],	ECH1	ECH1$gi|30020092|ref|NP_831723.1|	24	ECH1$1044		0	62
3736	513.256	2049	2048.99	0.176672	2	21.48	21.48	404	422	K	GNKIDVLMPDKGSSSSWGR	K	Oxidation (M) [8]	1	1173.06	ECH1_130416074636.2369.2369.4.dta	4	gi|30018972|ref|NP_830603.1|	enterotoxin / cell-wall binding protein [Bacillus cereus ATCC 14579],	ECH1	ECH1$gi|30018972|ref|NP_830603.1|	83	ECH1$3736	M	1	63
3735	684.006	2048.99	2048.99	-0.0546609	2	34.94	34.94	404	422	K	GNKIDVLMPDKGSSSSWGR	K	Oxidation (M) [8]	1	1173.45	ECH1_130416074636.2370.2370.3.dta	3	gi|30018972|ref|NP_830603.1|	enterotoxin / cell-wall binding protein [Bacillus cereus ATCC 14579],	ECH1	ECH1$gi|30018972|ref|NP_830603.1|	83	ECH1$3735	M	1	64
3737	684.006	2049	2048.99	0.311372	2	32.92	32.92	404	422	K	GNKIDVLMPDKGSSSSWGR	K	Oxidation (M) [8]	1	1174.85	ECH1_130416074636.2374.2374.3.dta	3	gi|30018972|ref|NP_830603.1|	enterotoxin / cell-wall binding protein [Bacillus cereus ATCC 14579],	ECH1	ECH1$gi|30018972|ref|NP_830603.1|	83	ECH1$3737	M	1	65
1887	750.395	1498.78	1498.77	0.851363	0	74.32	74.32	153	166	K	GITDLQGGIQQNQK	S		1	1176.32	ECH1_130416074636.2378.2378.2.dta	2	gi|30021213|ref|NP_832844.1|	hemolysin BL binding component precursor [Bacillus cereus ATCC 14579],	ECH1	ECH1$gi|30021213|ref|NP_832844.1|	20	ECH1$1887		0	65
1960	760.851	1519.69	1519.69	0.583015	0	75.79	75.79	129	141	R	VMTEDAAQTYTFK	N	Oxidation (M) [2]	1	1176.68	ECH1_130416074636.2379.2379.2.dta	2	gi|30022058|ref|NP_833689.1|	dihydrolipoamide dehydrogenase [Bacillus cereus ATCC 14579],	ECH1	ECH1$gi|30022058|ref|NP_833689.1|	33	ECH1$1960	M	1	66
1888	750.395	1498.78	1498.77	1.17162	0	77.76	77.76	153	166	K	GITDLQGGIQQNQK	S		1	1177.72	ECH1_130416074636.2382.2382.2.dta	2	gi|30021213|ref|NP_832844.1|	hemolysin BL binding component precursor [Bacillus cereus ATCC 14579],	ECH1	ECH1$gi|30021213|ref|NP_832844.1|	20	ECH1$1888		0	66
476	534.782	1067.55	1067.55	0.319423	0	35.65	35.65	142	151	K	TGTVTFDVTK	A		1	1178.08	ECH1_130416074636.2383.2383.2.dta	2	gi|161511215|ref|NP_829999.2|	50S ribosomal protein L1 [Bacillus cereus ATCC 14579],	ECH1	ECH1$gi|161511215|ref|NP_829999.2|	11	ECH1$476		0	66
1961	760.851	1519.69	1519.69	0.819906	0	73.98	73.98	129	141	R	VMTEDAAQTYTFK	N	Oxidation (M) [2]	1	1178.84	ECH1_130416074636.2385.2385.2.dta	2	gi|30022058|ref|NP_833689.1|	dihydrolipoamide dehydrogenase [Bacillus cereus ATCC 14579],	ECH1	ECH1$gi|30022058|ref|NP_833689.1|	33	ECH1$1961	M	1	67
475	534.782	1067.55	1067.55	-0.261346	0	49.01	49.01	142	151	K	TGTVTFDVTK	A		1	1180.94	ECH1_130416074636.2391.2391.2.dta	2	gi|161511215|ref|NP_829999.2|	50S ribosomal protein L1 [Bacillus cereus ATCC 14579],	ECH1	ECH1$gi|161511215|ref|NP_829999.2|	11	ECH1$475		0	67
701	382.552	1144.63	1144.63	0.279565	1	30.49	30.49	170	179	K	LSVDVDELKK	A		1	1188.41	ECH1_130416074636.2413.2413.3.dta	3	gi|29899121|ref|NP_829898.1|	putative cytoplasmic protein [Bacillus cereus ATCC 14579 plasmide pBClin15],	ECH1	ECH1$gi|29899121|ref|NP_829898.1|	44	ECH1$701		0	67
630	563.781	1125.55	1125.55	1.11679	0	42.4	42.4	356	365	R	QTVAGYWSSK	T		1	1189.03	ECH1_130416074636.2415.2415.2.dta	2	gi|30020092|ref|NP_831723.1|	enterotoxin [Bacillus cereus ATCC 14579],	ECH1	ECH1$gi|30020092|ref|NP_831723.1|	24	ECH1$630		0	67
700	382.552	1144.63	1144.63	-0.0349457	1	27.6	27.6	170	179	K	LSVDVDELKK	A		1	1189.76	ECH1_130416074636.2417.2417.3.dta	3	gi|29899121|ref|NP_829898.1|	putative cytoplasmic protein [Bacillus cereus ATCC 14579 plasmide pBClin15],	ECH1	ECH1$gi|29899121|ref|NP_829898.1|	44	ECH1$700		0	67
629	563.78	1125.55	1125.55	0.672563	0	43.12	43.12	356	365	R	QTVAGYWSSK	T		1	1190.07	ECH1_130416074636.2418.2418.2.dta	2	gi|30020092|ref|NP_831723.1|	enterotoxin [Bacillus cereus ATCC 14579],	ECH1	ECH1$gi|30020092|ref|NP_831723.1|	24	ECH1$629		0	67
702	573.325	1144.64	1144.63	1.77	1	35.46	35.46	170	179	K	LSVDVDELKK	A		1	1191.68	ECH1_130416074636.2423.2423.2.dta	2	gi|29899121|ref|NP_829898.1|	putative cytoplasmic protein [Bacillus cereus ATCC 14579 plasmide pBClin15],	ECH1	ECH1$gi|29899121|ref|NP_829898.1|	44	ECH1$702		0	67
703	573.325	1144.64	1144.63	2.08451	1	35.4	35.4	170	179	K	LSVDVDELKK	A		1	1192.73	ECH1_130416074636.2426.2426.2.dta	2	gi|29899121|ref|NP_829898.1|	putative cytoplasmic protein [Bacillus cereus ATCC 14579 plasmide pBClin15],	ECH1	ECH1$gi|29899121|ref|NP_829898.1|	44	ECH1$703		0	67
380	511.269	1020.52	1020.52	-0.0186179	0	25.74	25.74	802	810	K	AVIAESFER	I		1	1194.41	ECH1_130416074636.2431.2431.2.dta	2	gi|30021715|ref|NP_833346.1|	aconitate hydratase [Bacillus cereus ATCC 14579],	ECH1	ECH1$gi|30021715|ref|NP_833346.1|	26	ECH1$380		0	67
1500	697.383	1392.75	1392.75	1.10357	1	52.25	52.25	389	400	K	IYAEDIKVVDTK	K		1	1195.13	ECH1_130416074636.2433.2433.2.dta	2	gi|30019952|ref|NP_831583.1|	non-hemolytic enterotoxin lytic component L1 [Bacillus cereus ATCC 14579],	ECH1	ECH1$gi|30019952|ref|NP_831583.1|	29	ECH1$1500		0	67
381	511.269	1020.52	1020.52	0.275349	0	35.87	35.87	802	810	K	AVIAESFER	I		1	1195.47	ECH1_130416074636.2434.2434.2.dta	2	gi|30021715|ref|NP_833346.1|	aconitate hydratase [Bacillus cereus ATCC 14579],	ECH1	ECH1$gi|30021715|ref|NP_833346.1|	26	ECH1$381		0	67
1498	697.382	1392.75	1392.75	-0.0452342	1	50.81	50.81	389	400	K	IYAEDIKVVDTK	K		1	1196.83	ECH1_130416074636.2438.2438.2.dta	2	gi|30019952|ref|NP_831583.1|	non-hemolytic enterotoxin lytic component L1 [Bacillus cereus ATCC 14579],	ECH1	ECH1$gi|30019952|ref|NP_831583.1|	29	ECH1$1498		0	67
757	581.778	1161.54	1161.54	-0.275496	0	49.9	49.9	59	68	K	SWAEASLQDR	A		1	1198.27	ECH1_130416074636.2442.2442.2.dta	2	gi|30019023|ref|NP_830654.1|	NADP-dependent glyceraldehyde-3-phosphate dehydrogenase [Bacillus cereus ATCC 14579],	ECH1	ECH1$gi|30019023|ref|NP_830654.1|	33	ECH1$757		0	67
1156	433.6	1297.78	1297.78	0.163356	0	20.45	20.45	60	72	R	ILAIGGKPVATMK	E		1	1199.65	ECH1_130416074636.2446.2446.3.dta	3	gi|30023083|ref|NP_834714.1|	non-specific DNA-binding protein Dps / Iron-binding ferritin-like antioxidant protein / ferroxidase [Bacillus cereus ATCC 14579],	ECH1	ECH1$gi|30023083|ref|NP_834714.1|	21	ECH1$1156		0	67
962	615.346	1228.68	1228.68	0.347528	0	70.1	70.1	316	327	R	ANQAVLSLTNAK	E		1	1199.97	ECH1_130416074636.2447.2447.2.dta	2	gi|30021215|ref|NP_832846.1|	hemolysin BL lytic component L1 [Bacillus cereus ATCC 14579],	ECH1	ECH1$gi|30021215|ref|NP_832846.1|	57	ECH1$962		0	67
1154	433.6	1297.78	1297.78	-0.18339	0	19.16	19.16	60	72	R	ILAIGGKPVATMK	E		1	1200.73	ECH1_130416074636.2449.2449.3.dta	3	gi|30023083|ref|NP_834714.1|	non-specific DNA-binding protein Dps / Iron-binding ferritin-like antioxidant protein / ferroxidase [Bacillus cereus ATCC 14579],	ECH1	ECH1$gi|30023083|ref|NP_834714.1|	21	ECH1$1154		0	67
961	615.346	1228.68	1228.68	-0.352411	0	82.37	82.37	316	327	R	ANQAVLSLTNAK	E		1	1201.07	ECH1_130416074636.2450.2450.2.dta	2	gi|30021215|ref|NP_832846.1|	hemolysin BL lytic component L1 [Bacillus cereus ATCC 14579],	ECH1	ECH1$gi|30021215|ref|NP_832846.1|	57	ECH1$961		0	67
758	581.778	1161.54	1161.54	0.034437	0	47.08	47.08	59	68	K	SWAEASLQDR	A		1	1202.5	ECH1_130416074636.2454.2454.2.dta	2	gi|30019023|ref|NP_830654.1|	NADP-dependent glyceraldehyde-3-phosphate dehydrogenase [Bacillus cereus ATCC 14579],	ECH1	ECH1$gi|30019023|ref|NP_830654.1|	33	ECH1$758		0	67
1155	649.897	1297.78	1297.78	-0.00924657	0	30.37	30.37	60	72	R	ILAIGGKPVATMK	E		1	1203.95	ECH1_130416074636.2458.2458.2.dta	2	gi|30023083|ref|NP_834714.1|	non-specific DNA-binding protein Dps / Iron-binding ferritin-like antioxidant protein / ferroxidase [Bacillus cereus ATCC 14579],	ECH1	ECH1$gi|30023083|ref|NP_834714.1|	21	ECH1$1155		0	67
1153	649.897	1297.78	1297.78	-0.194178	0	60.3	60.3	60	72	R	ILAIGGKPVATMK	E		1	1205.03	ECH1_130416074636.2461.2461.2.dta	2	gi|30023083|ref|NP_834714.1|	non-specific DNA-binding protein Dps / Iron-binding ferritin-like antioxidant protein / ferroxidase [Bacillus cereus ATCC 14579],	ECH1	ECH1$gi|30023083|ref|NP_834714.1|	21	ECH1$1153		0	67
2504	556.641	1666.9	1666.9	0.335353	0	49.6	49.6	276	290	R	RPNTQEIGLEQVGVK	M		1	1205.34	ECH1_130416074636.2462.2462.3.dta	3	gi|30022058|ref|NP_833689.1|	dihydrolipoamide dehydrogenase [Bacillus cereus ATCC 14579],	ECH1	ECH1$gi|30022058|ref|NP_833689.1|	33	ECH1$2504		0	67
1390	683.354	1364.69	1364.69	-0.0146553	1	29.75	29.75	207	218	R	DFQSVIGNETKK	Q		1	1205.71	ECH1_130416074636.2463.2463.2.dta	2	gi|30019390|ref|NP_831021.1|	tryptophan synthase subunit beta [Bacillus cereus ATCC 14579],	ECH1	ECH1$gi|30019390|ref|NP_831021.1|	22	ECH1$1390		0	67
2506	556.641	1666.9	1666.9	1.10924	0	46.1	46.1	276	290	R	RPNTQEIGLEQVGVK	M		1	1206.47	ECH1_130416074636.2465.2465.3.dta	3	gi|30022058|ref|NP_833689.1|	dihydrolipoamide dehydrogenase [Bacillus cereus ATCC 14579],	ECH1	ECH1$gi|30022058|ref|NP_833689.1|	33	ECH1$2506		0	67
1599	476.94	1427.8	1427.8	-0.00210114	1	30.27	30.27	190	201	K	IDQLKNEILNTK	K		1	1206.81	ECH1_130416074636.2466.2466.3.dta	3	gi|30021216|ref|NP_832847.1|	hemolysin BL lytic component L2 [Bacillus cereus ATCC 14579],	ECH1	ECH1$gi|30021216|ref|NP_832847.1|	109	ECH1$1599		0	67
1598	476.94	1427.8	1427.8	-0.0651352	1	21.99	21.99	190	201	K	IDQLKNEILNTK	K		1	1207.86	ECH1_130416074636.2469.2469.3.dta	3	gi|30021216|ref|NP_832847.1|	hemolysin BL lytic component L2 [Bacillus cereus ATCC 14579],	ECH1	ECH1$gi|30021216|ref|NP_832847.1|	109	ECH1$1598		0	67
1275	667.341	1332.67	1332.67	-0.0345172	0	67.01	67.01	398	409	K	VQVISENSGWSK	I		1	1208.46	ECH1_130416074636.2471.2471.2.dta	2	gi|30023266|ref|NP_834897.1|	N-acetylmuramoyl-L-alanine amidase [Bacillus cereus ATCC 14579],	ECH1	ECH1$gi|30023266|ref|NP_834897.1|	20	ECH1$1275		0	67
1276	667.341	1332.67	1332.67	0.610805	0	70.77	70.77	398	409	K	VQVISENSGWSK	I		1	1209.22	ECH1_130416074636.2473.2473.2.dta	2	gi|30023266|ref|NP_834897.1|	N-acetylmuramoyl-L-alanine amidase [Bacillus cereus ATCC 14579],	ECH1	ECH1$gi|30023266|ref|NP_834897.1|	20	ECH1$1276		0	67
1391	683.354	1364.69	1364.69	0.263795	1	33.68	33.68	207	218	R	DFQSVIGNETKK	Q		1	1209.57	ECH1_130416074636.2474.2474.2.dta	2	gi|30019390|ref|NP_831021.1|	tryptophan synthase subunit beta [Bacillus cereus ATCC 14579],	ECH1	ECH1$gi|30019390|ref|NP_831021.1|	22	ECH1$1391		0	67
1600	714.907	1427.8	1427.8	0.317272	1	48.4	48.4	190	201	K	IDQLKNEILNTK	K		1	1210.68	ECH1_130416074636.2477.2477.2.dta	2	gi|30021216|ref|NP_832847.1|	hemolysin BL lytic component L2 [Bacillus cereus ATCC 14579],	ECH1	ECH1$gi|30021216|ref|NP_832847.1|	109	ECH1$1600		0	67
1879	500.291	1497.85	1497.85	0.0807824	1	32.24	32.24	201	213	K	LIVTDINKEAVQR	A		1	1211.39	ECH1_130416074636.2479.2479.3.dta	3	gi|30022246|ref|NP_833877.1|	leucine dehydrogenase [Bacillus cereus ATCC 14579],	ECH1	ECH1$gi|30022246|ref|NP_833877.1|	25	ECH1$1879		0	67
1880	500.291	1497.85	1497.85	0.381213	1	25.94	25.94	201	213	K	LIVTDINKEAVQR	A		1	1212.11	ECH1_130416074636.2481.2481.3.dta	3	gi|30022246|ref|NP_833877.1|	leucine dehydrogenase [Bacillus cereus ATCC 14579],	ECH1	ECH1$gi|30022246|ref|NP_833877.1|	25	ECH1$1880		0	67
1601	714.907	1427.8	1427.8	0.485363	1	49.75	49.75	190	201	K	IDQLKNEILNTK	K		1	1212.77	ECH1_130416074636.2483.2483.2.dta	2	gi|30021216|ref|NP_832847.1|	hemolysin BL lytic component L2 [Bacillus cereus ATCC 14579],	ECH1	ECH1$gi|30021216|ref|NP_832847.1|	109	ECH1$1601		0	67
1882	749.934	1497.85	1497.85	1.10625	1	81.54	81.54	201	213	K	LIVTDINKEAVQR	A		1	1214.25	ECH1_130416074636.2487.2487.2.dta	2	gi|30022246|ref|NP_833877.1|	leucine dehydrogenase [Bacillus cereus ATCC 14579],	ECH1	ECH1$gi|30022246|ref|NP_833877.1|	25	ECH1$1882		0	67
1881	749.934	1497.85	1497.85	0.852554	1	89.68	89.68	201	213	K	LIVTDINKEAVQR	A		1	1215.04	ECH1_130416074636.2489.2489.2.dta	2	gi|30022246|ref|NP_833877.1|	leucine dehydrogenase [Bacillus cereus ATCC 14579],	ECH1	ECH1$gi|30022246|ref|NP_833877.1|	25	ECH1$1881		0	67
2505	834.458	1666.9	1666.9	0.674905	0	29.75	29.75	276	290	R	RPNTQEIGLEQVGVK	M		1	1218.37	ECH1_130416074636.2498.2498.2.dta	2	gi|30022058|ref|NP_833689.1|	dihydrolipoamide dehydrogenase [Bacillus cereus ATCC 14579],	ECH1	ECH1$gi|30022058|ref|NP_833689.1|	33	ECH1$2505		0	67
3147	619.656	1855.95	1855.95	-0.498937	0	21.79	21.79	223	241	K	GVSSVAMHAGSTLAITNPK	L	Oxidation (M) [7]	1	1219.17	ECH1_130416074636.2500.2500.3.dta	3	gi|30018869|ref|NP_830500.1|	hypothetical protein BC0687 [Bacillus cereus ATCC 14579],	ECH1	ECH1$gi|30018869|ref|NP_830500.1|	5	ECH1$3147	M	1	68
334	493.253	984.492	984.492	-0.0914177	0	39.62	39.62	21	28	R	FNEFITSK	L		1	1219.87	ECH1_130416074636.2502.2502.2.dta	2	gi|30022199|ref|NP_833830.1|	riboflavin synthase subunit beta [Bacillus cereus ATCC 14579],	ECH1	ECH1$gi|30022199|ref|NP_833830.1|	11	ECH1$334		0	68
335	493.253	984.492	984.492	0.0914177	0	38.13	38.13	21	28	R	FNEFITSK	L		1	1222.73	ECH1_130416074636.2510.2510.2.dta	2	gi|30022199|ref|NP_833830.1|	riboflavin synthase subunit beta [Bacillus cereus ATCC 14579],	ECH1	ECH1$gi|30022199|ref|NP_833830.1|	11	ECH1$335		0	68
1140	647.854	1293.69	1293.69	0.00541087	1	35.8	35.8	311	321	K	RVESIYDTIAK	V		1	1223.49	ECH1_130416074636.2512.2512.2.dta	2	gi|30022246|ref|NP_833877.1|	leucine dehydrogenase [Bacillus cereus ATCC 14579],	ECH1	ECH1$gi|30022246|ref|NP_833877.1|	25	ECH1$1140		0	68
581	559.322	1116.63	1116.63	0.329563	0	79.2	79.2	167	177	K	LIVAGASAYPR	V		1	1224.21	ECH1_130416074636.2514.2514.2.dta	2	gi|30023347|ref|NP_834978.1|	serine hydroxymethyltransferase [Bacillus cereus ATCC 14579],	ECH1	ECH1$gi|30023347|ref|NP_834978.1|	9	ECH1$581		0	68
1139	647.854	1293.69	1293.69	-0.0873469	1	38.58	38.58	311	321	K	RVESIYDTIAK	V		1	1224.96	ECH1_130416074636.2516.2516.2.dta	2	gi|30022246|ref|NP_833877.1|	leucine dehydrogenase [Bacillus cereus ATCC 14579],	ECH1	ECH1$gi|30022246|ref|NP_833877.1|	25	ECH1$1139		0	68
580	559.322	1116.63	1116.63	-0.100302	0	62.8	62.8	167	177	K	LIVAGASAYPR	V		1	1225.27	ECH1_130416074636.2517.2517.2.dta	2	gi|30023347|ref|NP_834978.1|	serine hydroxymethyltransferase [Bacillus cereus ATCC 14579],	ECH1	ECH1$gi|30023347|ref|NP_834978.1|	9	ECH1$580		0	68
3272	630.002	1886.99	1886.99	0.156864	1	51.1	51.1	112	129	K	DGKAYHAISQGVVSSIQK	I		1	1226.41	ECH1_130416074636.2520.2520.3.dta	3	gi|29899113|ref|NP_829890.1|	hypothetical protein BCp0002 [Bacillus cereus ATCC 14579 plasmide pBClin15],	ECH1	ECH1$gi|29899113|ref|NP_829890.1|	31	ECH1$3272		0	68
2467	553.95	1658.83	1658.83	0.426205	0	23.97	23.97	164	178	R	AESYSEGTVPLHTLR	A		1	1226.77	ECH1_130416074636.2521.2521.3.dta	3	gi|30018386|ref|NP_830017.1|	30S ribosomal protein S3 [Bacillus cereus ATCC 14579],	ECH1	ECH1$gi|30018386|ref|NP_830017.1|	4	ECH1$2467		0	68
3017	911.97	1821.92	1821.92	1.41334	0	86.26	86.26	35	52	R	AIVPSGASTGEHEAVELR	D		1	1227.14	ECH1_130416074636.2522.2522.2.dta	2	gi|30023172|ref|NP_834803.1|	phosphopyruvate hydratase [Bacillus cereus ATCC 14579],	ECH1	ECH1$gi|30023172|ref|NP_834803.1|	51	ECH1$3017		0	68
3273	630.003	1886.99	1886.99	0.347645	1	31.7	31.7	112	129	K	DGKAYHAISQGVVSSIQK	I		1	1227.93	ECH1_130416074636.2524.2524.3.dta	3	gi|29899113|ref|NP_829890.1|	hypothetical protein BCp0002 [Bacillus cereus ATCC 14579 plasmide pBClin15],	ECH1	ECH1$gi|29899113|ref|NP_829890.1|	31	ECH1$3273		0	68
2468	553.95	1658.83	1658.83	0.426205	0	24.83	24.83	164	178	R	AESYSEGTVPLHTLR	A		1	1228.66	ECH1_130416074636.2526.2526.3.dta	3	gi|30018386|ref|NP_830017.1|	30S ribosomal protein S3 [Bacillus cereus ATCC 14579],	ECH1	ECH1$gi|30018386|ref|NP_830017.1|	4	ECH1$2468		0	68
3016	911.969	1821.92	1821.92	0.611991	0	101.42	101.42	35	52	R	AIVPSGASTGEHEAVELR	D		1	1229.46	ECH1_130416074636.2528.2528.2.dta	2	gi|30023172|ref|NP_834803.1|	phosphopyruvate hydratase [Bacillus cereus ATCC 14579],	ECH1	ECH1$gi|30023172|ref|NP_834803.1|	51	ECH1$3016		0	68
3568	664.637	1990.89	1990.89	0.41037	0	59.41	59.41	420	436	R	VMAEAPTQEVCDAYVHR	I	Oxidation (M) [2]	1	1230.18	ECH1_130416074636.2530.2530.3.dta	3	gi|30018425|ref|NP_830056.1|	phosphoglucosamine mutase [Bacillus cereus ATCC 14579],	ECH1	ECH1$gi|30018425|ref|NP_830056.1|	13	ECH1$3568	M	1	69
1142	432.238	1293.69	1293.69	0.480021	1	23.98	23.98	311	321	K	RVESIYDTIAK	V		1	1231	ECH1_130416074636.2532.2532.3.dta	3	gi|30022246|ref|NP_833877.1|	leucine dehydrogenase [Bacillus cereus ATCC 14579],	ECH1	ECH1$gi|30022246|ref|NP_833877.1|	25	ECH1$1142		0	69
2605	846.416	1690.82	1690.82	0.328244	0	90.39	90.39	125	139	K	LYELAGNVNEDQQAK	A		1	1231.31	ECH1_130416074636.2533.2533.2.dta	2	gi|30019951|ref|NP_831582.1|	non-hemolytic enterotoxin lytic component L2 [Bacillus cereus ATCC 14579],	ECH1	ECH1$gi|30019951|ref|NP_831582.1|	40	ECH1$2605		0	69
3567	664.637	1990.89	1990.89	0.319958	0	44.41	44.41	420	436	R	VMAEAPTQEVCDAYVHR	I	Oxidation (M) [2]	1	1231.67	ECH1_130416074636.2534.2534.3.dta	3	gi|30018425|ref|NP_830056.1|	phosphoglucosamine mutase [Bacillus cereus ATCC 14579],	ECH1	ECH1$gi|30018425|ref|NP_830056.1|	13	ECH1$3567	M	1	70
2606	846.416	1690.82	1690.82	0.541159	0	77.15	77.15	125	139	K	LYELAGNVNEDQQAK	A		1	1232.49	ECH1_130416074636.2536.2536.2.dta	2	gi|30019951|ref|NP_831582.1|	non-hemolytic enterotoxin lytic component L2 [Bacillus cereus ATCC 14579],	ECH1	ECH1$gi|30019951|ref|NP_831582.1|	40	ECH1$2606		0	70
1997	765.366	1528.72	1528.72	0.895523	0	68.11	68.11	414	427	K	GIAYGDINSSYNQK	H		1	1232.85	ECH1_130416074636.2537.2537.2.dta	2	gi|30023229|ref|NP_834860.1|	N-acetylmuramoyl-L-alanine amidase [Bacillus cereus ATCC 14579],	ECH1	ECH1$gi|30023229|ref|NP_834860.1|	33	ECH1$1997		0	70
256	464.758	927.502	927.503	-0.409702	0	22.95	22.95	576	583	K	VNQVIEVQ	-		1	1233.97	ECH1_130416074636.2540.2540.2.dta	2	gi|30023381|ref|NP_835012.1|	bacillolysin [Bacillus cereus ATCC 14579],	ECH1	ECH1$gi|30023381|ref|NP_835012.1|	38	ECH1$256		0	70
1996	765.366	1528.72	1528.72	0.817026	0	76.5	76.5	414	427	K	GIAYGDINSSYNQK	H		1	1234.26	ECH1_130416074636.2541.2541.2.dta	2	gi|30023229|ref|NP_834860.1|	N-acetylmuramoyl-L-alanine amidase [Bacillus cereus ATCC 14579],	ECH1	ECH1$gi|30023229|ref|NP_834860.1|	33	ECH1$1996		0	70
522	368.195	1101.56	1101.56	0.258723	0	16.64	16.64	181	190	R	MGAEVFHALK	A		1	1234.62	ECH1_130416074636.2542.2542.3.dta	3	gi|30023172|ref|NP_834803.1|	phosphopyruvate hydratase [Bacillus cereus ATCC 14579],	ECH1	ECH1$gi|30023172|ref|NP_834803.1|	51	ECH1$522		0	70
257	464.758	927.502	927.503	-0.409702	0	23.29	23.29	576	583	K	VNQVIEVQ	-		1	1235.69	ECH1_130416074636.2545.2545.2.dta	2	gi|30023381|ref|NP_835012.1|	bacillolysin [Bacillus cereus ATCC 14579],	ECH1	ECH1$gi|30023381|ref|NP_835012.1|	38	ECH1$257		0	70
521	551.789	1101.56	1101.56	0.0916878	0	54.73	54.73	181	190	R	MGAEVFHALK	A		1	1237.36	ECH1_130416074636.2550.2550.2.dta	2	gi|30023172|ref|NP_834803.1|	phosphopyruvate hydratase [Bacillus cereus ATCC 14579],	ECH1	ECH1$gi|30023172|ref|NP_834803.1|	51	ECH1$521		0	70
520	551.789	1101.56	1101.56	-0.0172482	0	48.58	48.58	181	190	R	MGAEVFHALK	A		1	1238.73	ECH1_130416074636.2554.2554.2.dta	2	gi|30023172|ref|NP_834803.1|	phosphopyruvate hydratase [Bacillus cereus ATCC 14579],	ECH1	ECH1$gi|30023172|ref|NP_834803.1|	51	ECH1$520		0	70
266	467.771	933.528	933.528	-0.356711	0	50.35	50.35	267	275	R	GTFNVVAVK	A		1	1239.82	ECH1_130416074636.2557.2557.2.dta	2	gi|30018515|ref|NP_830146.1|	chaperonin GroEL [Bacillus cereus ATCC 14579],	ECH1	ECH1$gi|30018515|ref|NP_830146.1|	69	ECH1$266		0	70
265	467.771	933.528	933.528	-0.485256	0	46.23	46.23	267	275	R	GTFNVVAVK	A		1	1240.9	ECH1_130416074636.2560.2560.2.dta	2	gi|30018515|ref|NP_830146.1|	chaperonin GroEL [Bacillus cereus ATCC 14579],	ECH1	ECH1$gi|30018515|ref|NP_830146.1|	69	ECH1$265		0	70
250	458.771	915.528	915.528	-0.0731818	0	18.41	18.41	117	124	K	LVTLDEVK	A		1	1241.19	ECH1_130416074636.2561.2561.2.dta	2	gi|30018369|ref|NP_830000.1|	50S ribosomal protein L10 [Bacillus cereus ATCC 14579],	ECH1	ECH1$gi|30018369|ref|NP_830000.1|	4	ECH1$250		0	70
778	586.83	1171.64	1171.64	-0.0887641	0	30.42	30.42	20	31	K	TASGIVLPDTAK	E		1	1241.52	ECH1_130416074636.2562.2562.2.dta	2	gi|161511213|ref|NP_830145.2|	co-chaperonin GroES [Bacillus cereus ATCC 14579],	ECH1	ECH1$gi|161511213|ref|NP_830145.2|	6	ECH1$778		0	70
777	586.829	1171.64	1171.64	-0.396024	0	40.56	40.56	20	31	K	TASGIVLPDTAK	E		1	1242.51	ECH1_130416074636.2565.2565.2.dta	2	gi|161511213|ref|NP_830145.2|	co-chaperonin GroES [Bacillus cereus ATCC 14579],	ECH1	ECH1$gi|161511213|ref|NP_830145.2|	6	ECH1$777		0	70
1791	740.886	1479.76	1479.76	0.0817702	0	26.31	26.31	244	256	R	QVFTISDLLSDSR	V		1	1242.81	ECH1_130416074636.2566.2566.2.dta	2	gi|30022141|ref|NP_833772.1|	glucosamine-6-phosphate deaminase [Bacillus cereus ATCC 14579],	ECH1	ECH1$gi|30022141|ref|NP_833772.1|	2	ECH1$1791		0	70
1792	740.886	1479.76	1479.76	0.419664	0	23.14	23.14	244	256	R	QVFTISDLLSDSR	V		1	1244.24	ECH1_130416074636.2570.2570.2.dta	2	gi|30022141|ref|NP_833772.1|	glucosamine-6-phosphate deaminase [Bacillus cereus ATCC 14579],	ECH1	ECH1$gi|30022141|ref|NP_833772.1|	2	ECH1$1792		0	70
260	465.263	928.512	928.513	-0.682812	0	24.11	24.11	109	116	R	WTAPVTVR	S		1	1249.27	ECH1_130416074636.2584.2584.2.dta	2	gi|30022060|ref|NP_833691.1|	pyruvate dehydrogenase E1 component beta subunit [Bacillus cereus ATCC 14579],	ECH1	ECH1$gi|30022060|ref|NP_833691.1|	15	ECH1$260		0	70
3283	631.974	1892.9	1892.9	0.391991	2	33.07	33.07	596	611	K	KDNVVDAEFEEVKEDK	-		1	1249.57	ECH1_130416074636.2585.2585.3.dta	3	gi|30022393|ref|NP_834024.1|	molecular chaperone DnaK [Bacillus cereus ATCC 14579],	ECH1	ECH1$gi|30022393|ref|NP_834024.1|	37	ECH1$3283		0	70
626	563.78	1125.55	1125.55	0.032873	0	23.12	23.12	335	343	R	LFSYPDTQR	Y		1	1250.71	ECH1_130416074636.2588.2588.2.dta	2	gi|30019310|ref|NP_830941.1|	catalase [Bacillus cereus ATCC 14579],	ECH1	ECH1$gi|30019310|ref|NP_830941.1|	40	ECH1$626		0	70
261	465.264	928.513	928.513	-0.424334	0	27.58	27.58	109	116	R	WTAPVTVR	S		1	1250.99	ECH1_130416074636.2589.2589.2.dta	2	gi|30022060|ref|NP_833691.1|	pyruvate dehydrogenase E1 component beta subunit [Bacillus cereus ATCC 14579],	ECH1	ECH1$gi|30022060|ref|NP_833691.1|	15	ECH1$261		0	70
3282	631.974	1892.9	1892.9	0.201807	2	41.96	41.96	596	611	K	KDNVVDAEFEEVKEDK	-		1	1251.29	ECH1_130416074636.2590.2590.3.dta	3	gi|30022393|ref|NP_834024.1|	molecular chaperone DnaK [Bacillus cereus ATCC 14579],	ECH1	ECH1$gi|30022393|ref|NP_834024.1|	37	ECH1$3282		0	70
627	563.78	1125.55	1125.55	0.032873	0	32.18	32.18	335	343	R	LFSYPDTQR	Y		1	1252.07	ECH1_130416074636.2592.2592.2.dta	2	gi|30019310|ref|NP_830941.1|	catalase [Bacillus cereus ATCC 14579],	ECH1	ECH1$gi|30019310|ref|NP_830941.1|	40	ECH1$627		0	70
140	415.753	829.491	829.491	-0.479812	0	18	18	73	80	R	EITGLGLK	E		1	1254.11	ECH1_130416074636.2598.2598.2.dta	2	gi|30018370|ref|NP_830001.1|	50S ribosomal protein L7/L12 [Bacillus cereus ATCC 14579],	ECH1	ECH1$gi|30018370|ref|NP_830001.1|	9	ECH1$140		0	70
141	415.753	829.491	829.491	-0.262812	0	19.69	19.69	73	80	R	EITGLGLK	E		1	1255.18	ECH1_130416074636.2601.2601.2.dta	2	gi|30018370|ref|NP_830001.1|	50S ribosomal protein L7/L12 [Bacillus cereus ATCC 14579],	ECH1	ECH1$gi|30018370|ref|NP_830001.1|	9	ECH1$141		0	70
1036	628.341	1254.67	1254.67	-0.0534006	0	39.07	39.07	32	41	R	QLQNLQNELR	G		1	1256.61	ECH1_130416074636.2605.2605.2.dta	2	gi|30020214|ref|NP_831845.1|	hypothetical protein BC2077 [Bacillus cereus ATCC 14579],	ECH1	ECH1$gi|30020214|ref|NP_831845.1|	12	ECH1$1036		0	70
1037	628.341	1254.67	1254.67	0.137885	0	33.25	33.25	32	41	R	QLQNLQNELR	G		1	1257.73	ECH1_130416074636.2608.2608.2.dta	2	gi|30020214|ref|NP_831845.1|	hypothetical protein BC2077 [Bacillus cereus ATCC 14579],	ECH1	ECH1$gi|30020214|ref|NP_831845.1|	12	ECH1$1037		0	70
535	552.817	1103.62	1103.62	0.535511	0	68.29	68.29	344	353	R	ITVVSETLSR	L		1	1260.66	ECH1_130416074636.2616.2616.2.dta	2	gi|29899121|ref|NP_829898.1|	putative cytoplasmic protein [Bacillus cereus ATCC 14579 plasmide pBClin15],	ECH1	ECH1$gi|29899121|ref|NP_829898.1|	44	ECH1$535		0	70
534	552.817	1103.62	1103.62	0.426778	0	64.64	64.64	344	353	R	ITVVSETLSR	L		1	1261.98	ECH1_130416074636.2620.2620.2.dta	2	gi|29899121|ref|NP_829898.1|	putative cytoplasmic protein [Bacillus cereus ATCC 14579 plasmide pBClin15],	ECH1	ECH1$gi|29899121|ref|NP_829898.1|	44	ECH1$534		0	70
3319	636.653	1906.94	1906.94	0	0	21.25	21.25	301	319	K	DVQKPTTGGDTSSIAGFAR	S		1	1262.24	ECH1_130416074636.2621.2621.3.dta	3	gi|30020092|ref|NP_831723.1|	enterotoxin [Bacillus cereus ATCC 14579],	ECH1	ECH1$gi|30020092|ref|NP_831723.1|	24	ECH1$3319		0	70
988	620.34	1238.67	1238.67	0.342304	1	66.75	66.75	322	332	K	KTFGVFAEVNK	L		1	1262.62	ECH1_130416074636.2622.2622.2.dta	2	gi|30021216|ref|NP_832847.1|	hemolysin BL lytic component L2 [Bacillus cereus ATCC 14579],	ECH1	ECH1$gi|30021216|ref|NP_832847.1|	109	ECH1$988		0	70
268	468.27	934.525	934.524	1.4799	0	23.48	23.48	240	247	K	LNVGTIYR	K		1	1263.39	ECH1_130416074636.2624.2624.2.dta	2	gi|29899121|ref|NP_829898.1|	putative cytoplasmic protein [Bacillus cereus ATCC 14579 plasmide pBClin15],	ECH1	ECH1$gi|29899121|ref|NP_829898.1|	44	ECH1$268		0	70
3320	636.654	1906.94	1906.94	0.188784	0	22.4	22.4	301	319	K	DVQKPTTGGDTSSIAGFAR	S		1	1263.64	ECH1_130416074636.2625.2625.3.dta	3	gi|30020092|ref|NP_831723.1|	enterotoxin [Bacillus cereus ATCC 14579],	ECH1	ECH1$gi|30020092|ref|NP_831723.1|	24	ECH1$3320		0	70
989	413.896	1238.67	1238.67	0.418192	1	35.74	35.74	322	332	K	KTFGVFAEVNK	L		1	1263.99	ECH1_130416074636.2626.2626.3.dta	3	gi|30021216|ref|NP_832847.1|	hemolysin BL lytic component L2 [Bacillus cereus ATCC 14579],	ECH1	ECH1$gi|30021216|ref|NP_832847.1|	109	ECH1$989		0	70
267	468.27	934.525	934.524	1.28729	0	20.73	20.73	240	247	K	LNVGTIYR	K		1	1264.71	ECH1_130416074636.2628.2628.2.dta	2	gi|29899121|ref|NP_829898.1|	putative cytoplasmic protein [Bacillus cereus ATCC 14579 plasmide pBClin15],	ECH1	ECH1$gi|29899121|ref|NP_829898.1|	44	ECH1$267		0	70
986	413.896	1238.67	1238.67	-0.259957	1	41.21	41.21	322	332	K	KTFGVFAEVNK	L		1	1265.01	ECH1_130416074636.2629.2629.3.dta	3	gi|30021216|ref|NP_832847.1|	hemolysin BL lytic component L2 [Bacillus cereus ATCC 14579],	ECH1	ECH1$gi|30021216|ref|NP_832847.1|	109	ECH1$986		0	70
1151	649.869	1297.72	1297.72	0.124063	0	54.36	54.36	511	523	R	VIGQDEAVVAVAK	A		1	1265.31	ECH1_130416074636.2630.2630.2.dta	2	gi|30018352|ref|NP_829983.1|	negative regulator of genetic competence clpC/mecB [Bacillus cereus ATCC 14579],	ECH1	ECH1$gi|30018352|ref|NP_829983.1|	42	ECH1$1151		0	70
987	620.34	1238.67	1238.67	0.148547	1	60.24	60.24	322	332	K	KTFGVFAEVNK	L		1	1266.08	ECH1_130416074636.2632.2632.2.dta	2	gi|30021216|ref|NP_832847.1|	hemolysin BL lytic component L2 [Bacillus cereus ATCC 14579],	ECH1	ECH1$gi|30021216|ref|NP_832847.1|	109	ECH1$987		0	70
1152	649.87	1297.72	1297.72	0.324414	0	51.47	51.47	511	523	R	VIGQDEAVVAVAK	A		1	1266.4	ECH1_130416074636.2633.2633.2.dta	2	gi|30018352|ref|NP_829983.1|	negative regulator of genetic competence clpC/mecB [Bacillus cereus ATCC 14579],	ECH1	ECH1$gi|30018352|ref|NP_829983.1|	42	ECH1$1152		0	70
904	607.31	1212.61	1212.61	0.123701	0	62.73	62.73	316	326	R	VVDLAAYMTSK	G	Oxidation (M) [8]	1	1266.74	ECH1_130416074636.2634.2634.2.dta	2	gi|30023174|ref|NP_834805.1|	glyceraldehyde-3-phosphate dehydrogenase [Bacillus cereus ATCC 14579],	ECH1	ECH1$gi|30023174|ref|NP_834805.1|	18	ECH1$904	M	1	71
2567	560.622	1678.84	1678.84	0.44078	0	32.72	32.72	326	339	R	AVIHEDVYDHVLNR	A		1	1267.51	ECH1_130416074636.2636.2636.3.dta	3	gi|30018552|ref|NP_830183.1|	1-pyrroline-5-carboxylate dehydrogenase [Bacillus cereus ATCC 14579],	ECH1	ECH1$gi|30018552|ref|NP_830183.1|	32	ECH1$2567		0	71
2566	560.622	1678.84	1678.84	0.44078	0	37.48	37.48	326	339	R	AVIHEDVYDHVLNR	A		1	1268.91	ECH1_130416074636.2640.2640.3.dta	3	gi|30018552|ref|NP_830183.1|	1-pyrroline-5-carboxylate dehydrogenase [Bacillus cereus ATCC 14579],	ECH1	ECH1$gi|30018552|ref|NP_830183.1|	32	ECH1$2566		0	71
1570	473.272	1416.79	1416.79	0.0684645	1	31.33	31.33	167	179	K	KITTANLTTLADR	G		1	1269.52	ECH1_130416074636.2642.2642.3.dta	3	gi|30019805|ref|NP_831436.1|	flagellin [Bacillus cereus ATCC 14579],	ECH1	ECH1$gi|30019805|ref|NP_831436.1|	15	ECH1$1570		0	71
903	607.31	1212.61	1212.61	0.0247401	0	66.56	66.56	316	326	R	VVDLAAYMTSK	G	Oxidation (M) [8]	1	1270.32	ECH1_130416074636.2644.2644.2.dta	2	gi|30023174|ref|NP_834805.1|	glyceraldehyde-3-phosphate dehydrogenase [Bacillus cereus ATCC 14579],	ECH1	ECH1$gi|30023174|ref|NP_834805.1|	18	ECH1$903	M	1	72
1571	709.404	1416.79	1416.79	0.38326	1	85.35	85.35	167	179	K	KITTANLTTLADR	G		1	1272.11	ECH1_130416074636.2649.2649.2.dta	2	gi|30019805|ref|NP_831436.1|	flagellin [Bacillus cereus ATCC 14579],	ECH1	ECH1$gi|30019805|ref|NP_831436.1|	15	ECH1$1571		0	72
486	537.296	1072.58	1072.58	0.197655	0	35.05	35.05	153	161	R	QINELTDLK	L		1	1273.25	ECH1_130416074636.2652.2652.2.dta	2	gi|30021216|ref|NP_832847.1|	hemolysin BL lytic component L2 [Bacillus cereus ATCC 14579],	ECH1	ECH1$gi|30021216|ref|NP_832847.1|	109	ECH1$486		0	72
1572	709.405	1416.79	1416.79	0.722053	1	91.6	91.6	167	179	K	KITTANLTTLADR	G		1	1273.56	ECH1_130416074636.2653.2653.2.dta	2	gi|30019805|ref|NP_831436.1|	flagellin [Bacillus cereus ATCC 14579],	ECH1	ECH1$gi|30019805|ref|NP_831436.1|	15	ECH1$1572		0	72
485	537.296	1072.58	1072.58	0.197655	0	38.55	38.55	153	161	R	QINELTDLK	L		1	1274.7	ECH1_130416074636.2656.2656.2.dta	2	gi|30021216|ref|NP_832847.1|	hemolysin BL lytic component L2 [Bacillus cereus ATCC 14579],	ECH1	ECH1$gi|30021216|ref|NP_832847.1|	109	ECH1$485		0	72
3177	621.653	1861.94	1861.94	0.171327	2	44.02	44.02	407	423	K	IDVLMPDKGSSSSWGRK	T		1	1278.21	ECH1_130416074636.2666.2666.3.dta	3	gi|30018972|ref|NP_830603.1|	enterotoxin / cell-wall binding protein [Bacillus cereus ATCC 14579],	ECH1	ECH1$gi|30018972|ref|NP_830603.1|	83	ECH1$3177		0	72
3176	466.491	1861.94	1861.94	-0.132658	2	22.88	22.88	407	423	K	IDVLMPDKGSSSSWGRK	T		1	1279.4	ECH1_130416074636.2669.2669.4.dta	4	gi|30018972|ref|NP_830603.1|	enterotoxin / cell-wall binding protein [Bacillus cereus ATCC 14579],	ECH1	ECH1$gi|30018972|ref|NP_830603.1|	83	ECH1$3176		0	72
3175	621.652	1861.94	1861.94	-0.23148	2	37.46	37.46	407	423	K	IDVLMPDKGSSSSWGRK	T		1	1279.78	ECH1_130416074636.2670.2670.3.dta	3	gi|30018972|ref|NP_830603.1|	enterotoxin / cell-wall binding protein [Bacillus cereus ATCC 14579],	ECH1	ECH1$gi|30018972|ref|NP_830603.1|	83	ECH1$3175		0	72
1368	680.853	1359.69	1359.69	1.91	0	61.07	61.07	167	179	R	VGNDGVITLEESK	G		1	1280.95	ECH1_130416074636.2673.2673.2.dta	2	gi|30018515|ref|NP_830146.1|	chaperonin GroEL [Bacillus cereus ATCC 14579],	ECH1	ECH1$gi|30018515|ref|NP_830146.1|	69	ECH1$1368		0	72
2897	596.964	1787.87	1787.87	0.10795	0	42.52	42.52	678	695	K	FGDSVTTDHISPAGSIGK	H		1	1281.3	ECH1_130416074636.2674.2674.3.dta	3	gi|30021715|ref|NP_833346.1|	aconitate hydratase [Bacillus cereus ATCC 14579],	ECH1	ECH1$gi|30021715|ref|NP_833346.1|	26	ECH1$2897		0	72
1367	680.853	1359.69	1359.69	1.82174	0	75.02	75.02	167	179	R	VGNDGVITLEESK	G		1	1282.08	ECH1_130416074636.2676.2676.2.dta	2	gi|30018515|ref|NP_830146.1|	chaperonin GroEL [Bacillus cereus ATCC 14579],	ECH1	ECH1$gi|30018515|ref|NP_830146.1|	69	ECH1$1367		0	72
226	449.779	897.543	897.544	-0.336474	0	17.02	17.02	273	280	R	HFIAGILK	H		1	1282.41	ECH1_130416074636.2677.2677.2.dta	2	gi|XX|ref|AE016877_ATCC14579_4_pos3670539@3669373|	Glutamine synthetase, type I,	ECH1	ECH1$gi|XX|ref|AE016877_ATCC14579_4_pos3670539@3669373|	30	ECH1$226		0	72
2364	408.728	1630.88	1630.88	0.103625	1	20.48	20.48	337	350	K	FLKPNLNAAKDSWK	T		1	1282.72	ECH1_130416074636.2678.2678.4.dta	4	gi|30021214|ref|NP_832845.1|	hemolysin BL binding component precursor [Bacillus cereus ATCC 14579],	ECH1	ECH1$gi|30021214|ref|NP_832845.1|	71	ECH1$2364		0	72
227	449.779	897.543	897.544	-0.202776	0	17.43	17.43	273	280	R	HFIAGILK	H		1	1283.49	ECH1_130416074636.2680.2680.2.dta	2	gi|XX|ref|AE016877_ATCC14579_4_pos3670539@3669373|	Glutamine synthetase, type I,	ECH1	ECH1$gi|XX|ref|AE016877_ATCC14579_4_pos3670539@3669373|	30	ECH1$227		0	72
2363	408.728	1630.88	1630.88	-0.0435347	1	21.09	21.09	337	350	K	FLKPNLNAAKDSWK	T		1	1283.8	ECH1_130416074636.2681.2681.4.dta	4	gi|30021214|ref|NP_832845.1|	hemolysin BL binding component precursor [Bacillus cereus ATCC 14579],	ECH1	ECH1$gi|30021214|ref|NP_832845.1|	71	ECH1$2363		0	72
2948	602.613	1804.82	1804.82	-0.105828	0	26.85	26.85	61	76	K	MYNAINSSENALADHR	G		1	1284.17	ECH1_130416074636.2682.2682.3.dta	3	gi|29899113|ref|NP_829890.1|	hypothetical protein BCp0002 [Bacillus cereus ATCC 14579 plasmide pBClin15],	ECH1	ECH1$gi|29899113|ref|NP_829890.1|	31	ECH1$2948		0	72
2898	596.964	1787.87	1787.87	0.326087	0	30.01	30.01	678	695	K	FGDSVTTDHISPAGSIGK	H		1	1284.94	ECH1_130416074636.2684.2684.3.dta	3	gi|30021715|ref|NP_833346.1|	aconitate hydratase [Bacillus cereus ATCC 14579],	ECH1	ECH1$gi|30021715|ref|NP_833346.1|	26	ECH1$2898		0	72
2949	602.613	1804.82	1804.82	-0.0060948	0	41.47	41.47	61	76	K	MYNAINSSENALADHR	G		1	1285.27	ECH1_130416074636.2685.2685.3.dta	3	gi|29899113|ref|NP_829890.1|	hypothetical protein BCp0002 [Bacillus cereus ATCC 14579 plasmide pBClin15],	ECH1	ECH1$gi|29899113|ref|NP_829890.1|	31	ECH1$2949		0	72
2361	544.635	1630.88	1630.88	-0.38936	1	27.04	27.04	337	350	K	FLKPNLNAAKDSWK	T		1	1287.02	ECH1_130416074636.2690.2690.3.dta	3	gi|30021214|ref|NP_832845.1|	hemolysin BL binding component precursor [Bacillus cereus ATCC 14579],	ECH1	ECH1$gi|30021214|ref|NP_832845.1|	71	ECH1$2361		0	72
2362	544.635	1630.88	1630.88	-0.260595	1	37.33	37.33	337	350	K	FLKPNLNAAKDSWK	T		1	1288.1	ECH1_130416074636.2693.2693.3.dta	3	gi|30021214|ref|NP_832845.1|	hemolysin BL binding component precursor [Bacillus cereus ATCC 14579],	ECH1	ECH1$gi|30021214|ref|NP_832845.1|	71	ECH1$2362		0	72
3772	692.039	2073.1	2073.1	0.101298	2	29.92	29.92	172	190	K	TVLDKDSNNLSIKADEAIK	T		1	1288.47	ECH1_130416074636.2694.2694.3.dta	3	gi|30019951|ref|NP_831582.1|	non-hemolytic enterotoxin lytic component L2 [Bacillus cereus ATCC 14579],	ECH1	ECH1$gi|30019951|ref|NP_831582.1|	40	ECH1$3772		0	72
695	572.78	1143.55	1143.54	0.317434	0	30.07	30.07	86	95	K	EAFISADYTK	D		1	1289.28	ECH1_130416074636.2696.2696.2.dta	2	gi|30018972|ref|NP_830603.1|	enterotoxin / cell-wall binding protein [Bacillus cereus ATCC 14579],	ECH1	ECH1$gi|30018972|ref|NP_830603.1|	83	ECH1$695		0	72
696	572.78	1143.55	1143.54	0.422371	0	33	33	86	95	K	EAFISADYTK	D		1	1290.64	ECH1_130416074636.2700.2700.2.dta	2	gi|30018972|ref|NP_830603.1|	enterotoxin / cell-wall binding protein [Bacillus cereus ATCC 14579],	ECH1	ECH1$gi|30018972|ref|NP_830603.1|	83	ECH1$696		0	72
1073	423.197	1266.57	1266.57	-0.11922	0	17.3	17.3	191	201	R	EMEGFGVHSFK	W		1	1291.98	ECH1_130416074636.2704.2704.3.dta	3	gi|30019310|ref|NP_830941.1|	catalase [Bacillus cereus ATCC 14579],	ECH1	ECH1$gi|30019310|ref|NP_830941.1|	40	ECH1$1073		0	72
4842	720.363	2877.42	2877.42	0.275594	2	28.27	28.27	458	484	R	AKDLGTSKEQAITIQSSSGLSDEEVER	M		1	1292.32	ECH1_130416074636.2705.2705.4.dta	4	gi|30022393|ref|NP_834024.1|	molecular chaperone DnaK [Bacillus cereus ATCC 14579],	ECH1	ECH1$gi|30022393|ref|NP_834024.1|	37	ECH1$4842		0	72
3773	692.039	2073.1	2073.1	0.188124	2	19.92	19.92	172	190	K	TVLDKDSNNLSIKADEAIK	T		1	1292.7	ECH1_130416074636.2706.2706.3.dta	3	gi|30019951|ref|NP_831582.1|	non-hemolytic enterotoxin lytic component L2 [Bacillus cereus ATCC 14579],	ECH1	ECH1$gi|30019951|ref|NP_831582.1|	40	ECH1$3773		0	72
1072	423.197	1266.57	1266.57	-0.71058	0	18.76	18.76	191	201	R	EMEGFGVHSFK	W		1	1293.51	ECH1_130416074636.2708.2708.3.dta	3	gi|30019310|ref|NP_830941.1|	catalase [Bacillus cereus ATCC 14579],	ECH1	ECH1$gi|30019310|ref|NP_830941.1|	40	ECH1$1072		0	72
340	495.224	988.433	988.432	0.186153	0	37.06	37.06	140	148	K	ADFMSAYGK	L		1	1294.23	ECH1_130416074636.2710.2710.2.dta	2	gi|30019951|ref|NP_831582.1|	non-hemolytic enterotoxin lytic component L2 [Bacillus cereus ATCC 14579],	ECH1	ECH1$gi|30019951|ref|NP_831582.1|	40	ECH1$340		0	72
339	495.223	988.432	988.432	-0.562507	0	45.67	45.67	140	148	K	ADFMSAYGK	L		1	1295.33	ECH1_130416074636.2713.2713.2.dta	2	gi|30019951|ref|NP_831582.1|	non-hemolytic enterotoxin lytic component L2 [Bacillus cereus ATCC 14579],	ECH1	ECH1$gi|30019951|ref|NP_831582.1|	40	ECH1$339		0	72
311	483.742	965.47	965.471	-0.624566	0	22.83	22.83	339	346	R	AYLDDLEK	Q		1	1295.66	ECH1_130416074636.2714.2714.2.dta	2	gi|30021216|ref|NP_832847.1|	hemolysin BL lytic component L2 [Bacillus cereus ATCC 14579],	ECH1	ECH1$gi|30021216|ref|NP_832847.1|	109	ECH1$311		0	72
312	483.742	965.47	965.471	-0.438128	0	19.16	19.16	339	346	R	AYLDDLEK	Q		1	1297.11	ECH1_130416074636.2718.2718.2.dta	2	gi|30021216|ref|NP_832847.1|	hemolysin BL lytic component L2 [Bacillus cereus ATCC 14579],	ECH1	ECH1$gi|30021216|ref|NP_832847.1|	109	ECH1$312		0	72
2710	576.967	1727.88	1727.88	0.0109961	1	35.22	35.22	152	166	K	EGITDLRGEIQQNQK	Y		1	1297.84	ECH1_130416074636.2720.2720.3.dta	3	gi|30021214|ref|NP_832845.1|	hemolysin BL binding component precursor [Bacillus cereus ATCC 14579],	ECH1	ECH1$gi|30021214|ref|NP_832845.1|	71	ECH1$2710		0	72
1124	644.865	1287.72	1287.71	0.397604	1	69.73	69.73	251	264	K	ATGTTATGIVALRG	-		1	1298.15	ECH1_130416074636.2721.2721.2.dta	2	gi|29899129|ref|NP_829906.1|	putative cytoplasmic protein [Bacillus cereus ATCC 14579 plasmide pBClin15],	ECH1	ECH1$gi|29899129|ref|NP_829906.1|	11	ECH1$1124		0	72
2950	602.966	1805.88	1805.88	-1.45359	0	31.71	31.71	60	75	R	GITISTAHVEYETETR	H		1	1299.29	ECH1_130416074636.2724.2724.3.dta	3	gi|30018378|ref|NP_830009.1|	elongation factor Tu [Bacillus cereus ATCC 14579],	ECH1	ECH1$gi|30018378|ref|NP_830009.1|	57	ECH1$2950		0	72
1125	644.865	1287.72	1287.71	0.770357	1	67.4	67.4	251	264	K	ATGTTATGIVALRG	-		1	1299.99	ECH1_130416074636.2726.2726.2.dta	2	gi|29899129|ref|NP_829906.1|	putative cytoplasmic protein [Bacillus cereus ATCC 14579 plasmide pBClin15],	ECH1	ECH1$gi|29899129|ref|NP_829906.1|	11	ECH1$1125		0	72
2951	602.967	1805.88	1805.88	-0.539903	0	37.69	37.69	60	75	R	GITISTAHVEYETETR	H		1	1300.75	ECH1_130416074636.2728.2728.3.dta	3	gi|30018378|ref|NP_830009.1|	elongation factor Tu [Bacillus cereus ATCC 14579],	ECH1	ECH1$gi|30018378|ref|NP_830009.1|	57	ECH1$2951		0	72
2712	864.948	1727.88	1727.88	0.859435	1	48.13	48.13	152	166	K	EGITDLRGEIQQNQK	Y		1	1302.56	ECH1_130416074636.2733.2733.2.dta	2	gi|30021214|ref|NP_832845.1|	hemolysin BL binding component precursor [Bacillus cereus ATCC 14579],	ECH1	ECH1$gi|30021214|ref|NP_832845.1|	71	ECH1$2712		0	72
3591	667.001	1997.98	1997.98	0.305308	1	44.3	44.3	126	143	K	IYVSNDDGSKGQFQVSVR	S		1	1302.93	ECH1_130416074636.2734.2734.3.dta	3	gi|XX|ref|AE016877_ATCC14579_6_pos3493156@3492689|	Hypothetical protein bthur0005_31870,	ECH1	ECH1$gi|XX|ref|AE016877_ATCC14579_6_pos3493156@3492689|	3	ECH1$3591		0	72
2713	864.948	1727.88	1727.88	0.998333	1	53.08	53.08	152	166	K	EGITDLRGEIQQNQK	Y		1	1303.7	ECH1_130416074636.2736.2736.2.dta	2	gi|30021214|ref|NP_832845.1|	hemolysin BL binding component precursor [Bacillus cereus ATCC 14579],	ECH1	ECH1$gi|30021214|ref|NP_832845.1|	71	ECH1$2713		0	72
2953	903.948	1805.88	1805.88	0.919773	0	70.2	70.2	60	75	R	GITISTAHVEYETETR	H		1	1304.45	ECH1_130416074636.2738.2738.2.dta	2	gi|30018378|ref|NP_830009.1|	elongation factor Tu [Bacillus cereus ATCC 14579],	ECH1	ECH1$gi|30018378|ref|NP_830009.1|	57	ECH1$2953		0	72
2952	903.948	1805.88	1805.88	0.70935	0	74.55	74.55	60	75	R	GITISTAHVEYETETR	H		1	1305.25	ECH1_130416074636.2740.2740.2.dta	2	gi|30018378|ref|NP_830009.1|	elongation factor Tu [Bacillus cereus ATCC 14579],	ECH1	ECH1$gi|30018378|ref|NP_830009.1|	57	ECH1$2952		0	72
999	621.851	1241.69	1241.69	0.516233	1	59.05	59.05	437	448	R	IVEVVKAEVGAE	-		1	1308.6	ECH1_130416074636.2749.2749.2.dta	2	gi|30018425|ref|NP_830056.1|	phosphoglucosamine mutase [Bacillus cereus ATCC 14579],	ECH1	ECH1$gi|30018425|ref|NP_830056.1|	13	ECH1$999		0	72
542	553.787	1105.56	1105.56	-0.179095	0	31.11	31.11	23	31	R	QNFQMLPTK	S		1	1309.73	ECH1_130416074636.2752.2752.2.dta	2	gi|29899121|ref|NP_829898.1|	putative cytoplasmic protein [Bacillus cereus ATCC 14579 plasmide pBClin15],	ECH1	ECH1$gi|29899121|ref|NP_829898.1|	44	ECH1$542		0	72
998	621.851	1241.69	1241.69	0.322948	1	59.87	59.87	437	448	R	IVEVVKAEVGAE	-		1	1310.02	ECH1_130416074636.2753.2753.2.dta	2	gi|30018425|ref|NP_830056.1|	phosphoglucosamine mutase [Bacillus cereus ATCC 14579],	ECH1	ECH1$gi|30018425|ref|NP_830056.1|	13	ECH1$998		0	72
838	596.792	1191.57	1191.57	-0.17372	0	33.52	33.52	153	162	K	ILESDEDIMK	T		1	1310.34	ECH1_130416074636.2754.2754.2.dta	2	gi|30023229|ref|NP_834860.1|	N-acetylmuramoyl-L-alanine amidase [Bacillus cereus ATCC 14579],	ECH1	ECH1$gi|30023229|ref|NP_834860.1|	33	ECH1$838		0	72
543	553.787	1105.56	1105.56	0.381707	0	41.01	41.01	23	31	R	QNFQMLPTK	S		1	1311.11	ECH1_130416074636.2756.2756.2.dta	2	gi|29899121|ref|NP_829898.1|	putative cytoplasmic protein [Bacillus cereus ATCC 14579 plasmide pBClin15],	ECH1	ECH1$gi|29899121|ref|NP_829898.1|	44	ECH1$543		0	72
1293	670.341	1338.67	1338.67	0.0306275	0	90.8	90.8	99	111	K	ASAEAYLGETVTK	A		1	1311.41	ECH1_130416074636.2757.2757.2.dta	2	gi|30022393|ref|NP_834024.1|	molecular chaperone DnaK [Bacillus cereus ATCC 14579],	ECH1	ECH1$gi|30022393|ref|NP_834024.1|	37	ECH1$1293		0	72
839	596.792	1191.57	1191.57	0.548017	0	33.09	33.09	153	162	K	ILESDEDIMK	T		1	1311.75	ECH1_130416074636.2758.2758.2.dta	2	gi|30023229|ref|NP_834860.1|	N-acetylmuramoyl-L-alanine amidase [Bacillus cereus ATCC 14579],	ECH1	ECH1$gi|30023229|ref|NP_834860.1|	33	ECH1$839		0	72
1292	670.341	1338.67	1338.67	0.0306275	0	70.75	70.75	99	111	K	ASAEAYLGETVTK	A		1	1312.49	ECH1_130416074636.2760.2760.2.dta	2	gi|30022393|ref|NP_834024.1|	molecular chaperone DnaK [Bacillus cereus ATCC 14579],	ECH1	ECH1$gi|30022393|ref|NP_834024.1|	37	ECH1$1292		0	72
870	401.877	1202.61	1202.61	-0.167968	0	25.55	25.55	32	41	K	GPQFFTLHEK	F		1	1314.22	ECH1_130416074636.2765.2765.3.dta	3	gi|30023083|ref|NP_834714.1|	non-specific DNA-binding protein Dps / Iron-binding ferritin-like antioxidant protein / ferroxidase [Bacillus cereus ATCC 14579],	ECH1	ECH1$gi|30023083|ref|NP_834714.1|	21	ECH1$870		0	72
975	616.801	1231.59	1231.59	0.371878	0	43.02	43.02	295	304	R	GIIEIDEQCR	T		1	1315.34	ECH1_130416074636.2768.2768.2.dta	2	gi|30022058|ref|NP_833689.1|	dihydrolipoamide dehydrogenase [Bacillus cereus ATCC 14579],	ECH1	ECH1$gi|30022058|ref|NP_833689.1|	33	ECH1$975		0	72
4286	771.42	2311.24	2311.24	0.315848	2	63.94	63.94	46	66	K	ITTEDKIVSVNPANKEELVGR	V		1	1316.05	ECH1_130416074636.2770.2770.3.dta	3	gi|30018552|ref|NP_830183.1|	1-pyrroline-5-carboxylate dehydrogenase [Bacillus cereus ATCC 14579],	ECH1	ECH1$gi|30018552|ref|NP_830183.1|	32	ECH1$4286		0	72
974	616.801	1231.59	1231.59	0.371878	0	49.54	49.54	295	304	R	GIIEIDEQCR	T		1	1317.18	ECH1_130416074636.2773.2773.2.dta	2	gi|30022058|ref|NP_833689.1|	dihydrolipoamide dehydrogenase [Bacillus cereus ATCC 14579],	ECH1	ECH1$gi|30022058|ref|NP_833689.1|	33	ECH1$974		0	72
4284	771.42	2311.24	2311.24	0.147107	2	66.2	66.2	46	66	K	ITTEDKIVSVNPANKEELVGR	V		1	1317.48	ECH1_130416074636.2774.2774.3.dta	3	gi|30018552|ref|NP_830183.1|	1-pyrroline-5-carboxylate dehydrogenase [Bacillus cereus ATCC 14579],	ECH1	ECH1$gi|30018552|ref|NP_830183.1|	32	ECH1$4284		0	72
4285	578.817	2311.24	2311.24	0.166145	2	19.41	19.41	46	66	K	ITTEDKIVSVNPANKEELVGR	V		1	1318.27	ECH1_130416074636.2776.2776.4.dta	4	gi|30018552|ref|NP_830183.1|	1-pyrroline-5-carboxylate dehydrogenase [Bacillus cereus ATCC 14579],	ECH1	ECH1$gi|30018552|ref|NP_830183.1|	32	ECH1$4285		0	72
1023	625.823	1249.63	1249.63	0.547362	0	44.34	44.34	146	157	K	SGTTTEPALAFR	I		1	1318.61	ECH1_130416074636.2777.2777.2.dta	2	gi|30022940|ref|NP_834571.1|	glucose-6-phosphate isomerase [Bacillus cereus ATCC 14579],	ECH1	ECH1$gi|30022940|ref|NP_834571.1|	24	ECH1$1023		0	72
1022	625.823	1249.63	1249.63	0.451333	0	53.68	53.68	146	157	K	SGTTTEPALAFR	I		1	1319.79	ECH1_130416074636.2780.2780.2.dta	2	gi|30022940|ref|NP_834571.1|	glucose-6-phosphate isomerase [Bacillus cereus ATCC 14579],	ECH1	ECH1$gi|30022940|ref|NP_834571.1|	24	ECH1$1022		0	72
980	412.567	1234.68	1234.68	-0.312631	1	16.03	16.03	444	453	K	ILEVDYDKIK	S		1	1320.13	ECH1_130416074636.2781.2781.3.dta	3	gi|30018848|ref|NP_830479.1|	immune inhibitor A precursor [Bacillus cereus ATCC 14579],	ECH1	ECH1$gi|30018848|ref|NP_830479.1|	11	ECH1$980		0	72
871	401.877	1202.61	1202.61	-0.0931309	0	19.59	19.59	32	41	K	GPQFFTLHEK	F		1	1320.48	ECH1_130416074636.2782.2782.3.dta	3	gi|30023083|ref|NP_834714.1|	non-specific DNA-binding protein Dps / Iron-binding ferritin-like antioxidant protein / ferroxidase [Bacillus cereus ATCC 14579],	ECH1	ECH1$gi|30023083|ref|NP_834714.1|	21	ECH1$871		0	72
1586	711.828	1421.64	1421.64	-0.313018	0	64.19	64.19	40	52	R	ATEGLQAEFGEDR	V		1	1321.25	ECH1_130416074636.2784.2784.2.dta	2	gi|30022060|ref|NP_833691.1|	pyruvate dehydrogenase E1 component beta subunit [Bacillus cereus ATCC 14579],	ECH1	ECH1$gi|30022060|ref|NP_833691.1|	15	ECH1$1586		0	72
1671	484.296	1449.87	1449.87	-0.219331	0	15.96	15.96	407	419	R	ILVRPSGTEPLIR	V		1	1322.75	ECH1_130416074636.2788.2788.3.dta	3	gi|30018425|ref|NP_830056.1|	phosphoglucosamine mutase [Bacillus cereus ATCC 14579],	ECH1	ECH1$gi|30018425|ref|NP_830056.1|	13	ECH1$1671		0	72
2663	571.62	1711.84	1711.84	0.201538	0	27.61	27.61	220	235	R	VLTAMGHDLTANPNMK	M		2	1323.04	ECH1_130416074636.2789.2789.3.dta	3	gi|30023271|ref|NP_834902.1|	enterotoxin / cell-wall binding protein [Bacillus cereus ATCC 14579],	ECH1	ECH1$gi|30023271|ref|NP_834902.1|	37	ECH1$2663		0	72
499	543.777	1085.54	1085.54	-0.284651	0	54.05	54.05	267	276	R	TGYVSADFVK	F		1	1323.39	ECH1_130416074636.2790.2790.2.dta	2	gi|30020092|ref|NP_831723.1|	enterotoxin [Bacillus cereus ATCC 14579],	ECH1	ECH1$gi|30020092|ref|NP_831723.1|	24	ECH1$499		0	72
500	543.777	1085.54	1085.54	-0.174107	0	49	49	267	276	R	TGYVSADFVK	F		1	1324.41	ECH1_130416074636.2793.2793.2.dta	2	gi|30020092|ref|NP_831723.1|	enterotoxin [Bacillus cereus ATCC 14579],	ECH1	ECH1$gi|30020092|ref|NP_831723.1|	24	ECH1$500		0	72
2662	571.62	1711.84	1711.84	-0.00876251	0	30.2	30.2	220	235	R	VLTAMGHDLTANPNMK	M		2	1324.69	ECH1_130416074636.2794.2794.3.dta	3	gi|30023271|ref|NP_834902.1|	enterotoxin / cell-wall binding protein [Bacillus cereus ATCC 14579],	ECH1	ECH1$gi|30023271|ref|NP_834902.1|	37	ECH1$2662		0	72
2665	856.928	1711.84	1711.84	1.16892	0	86.72	86.72	220	235	R	VLTAMGHDLTANPNMK	M		2	1325.42	ECH1_130416074636.2796.2796.2.dta	2	gi|30023271|ref|NP_834902.1|	enterotoxin / cell-wall binding protein [Bacillus cereus ATCC 14579],	ECH1	ECH1$gi|30023271|ref|NP_834902.1|	37	ECH1$2665		0	72
296	475.763	949.512	949.512	-0.353866	0	19.96	19.96	181	188	R	EIYADVIK	N		1	1325.79	ECH1_130416074636.2797.2797.2.dta	2	gi|XX|ref|AE016877_ATCC14579_6_pos5042197@5041349|	Phosphoglycerate kinase,	ECH1	ECH1$gi|XX|ref|AE016877_ATCC14579_6_pos5042197@5041349|	11	ECH1$296		0	72
877	602.832	1203.65	1203.65	0.0332323	0	36.53	36.53	274	285	R	IVGYSVAGVDPK	I		1	1326.87	ECH1_130416074636.2800.2800.2.dta	2	gi|30022110|ref|NP_833741.1|	acetyl-CoA acetyltransferase [Bacillus cereus ATCC 14579],	ECH1	ECH1$gi|30022110|ref|NP_833741.1|	5	ECH1$877		0	72
297	475.763	949.512	949.512	-0.164295	0	32.2	32.2	181	188	R	EIYADVIK	N		1	1327.21	ECH1_130416074636.2801.2801.2.dta	2	gi|XX|ref|AE016877_ATCC14579_6_pos5042197@5041349|	Phosphoglycerate kinase,	ECH1	ECH1$gi|XX|ref|AE016877_ATCC14579_6_pos5042197@5041349|	11	ECH1$297		0	72
2664	856.927	1711.84	1711.84	0.958618	0	92.64	92.64	220	235	R	VLTAMGHDLTANPNMK	M		2	1327.53	ECH1_130416074636.2802.2802.2.dta	2	gi|30023271|ref|NP_834902.1|	enterotoxin / cell-wall binding protein [Bacillus cereus ATCC 14579],	ECH1	ECH1$gi|30023271|ref|NP_834902.1|	37	ECH1$2664		0	72
830	595.327	1188.64	1188.64	0.39541	0	15.99	15.99	145	155	K	VVIPSTPYDAK	G		1	1328.34	ECH1_130416074636.2804.2804.2.dta	2	gi|30022060|ref|NP_833691.1|	pyruvate dehydrogenase E1 component beta subunit [Bacillus cereus ATCC 14579],	ECH1	ECH1$gi|30022060|ref|NP_833691.1|	15	ECH1$830		0	72
1773	738.34	1474.67	1474.66	0.776448	0	37.63	37.63	59	70	R	ETPLYYAENMTK	Y	Oxidation (M) [10]	1	1328.68	ECH1_130416074636.2805.2805.2.dta	2	gi|30019390|ref|NP_831021.1|	tryptophan synthase subunit beta [Bacillus cereus ATCC 14579],	ECH1	ECH1$gi|30019390|ref|NP_831021.1|	22	ECH1$1773	M0	0	72
829	595.327	1188.64	1188.64	-0.227151	0	21.13	21.13	145	155	K	VVIPSTPYDAK	G		1	1329.82	ECH1_130416074636.2808.2808.2.dta	2	gi|30022060|ref|NP_833691.1|	pyruvate dehydrogenase E1 component beta subunit [Bacillus cereus ATCC 14579],	ECH1	ECH1$gi|30022060|ref|NP_833691.1|	15	ECH1$829		0	72
1772	738.34	1474.67	1474.66	0.532324	0	66.52	66.52	59	70	R	ETPLYYAENMTK	Y	Oxidation (M) [10]	1	1333.23	ECH1_130416074636.2817.2817.2.dta	2	gi|30019390|ref|NP_831021.1|	tryptophan synthase subunit beta [Bacillus cereus ATCC 14579],	ECH1	ECH1$gi|30019390|ref|NP_831021.1|	22	ECH1$1772	M0	0	72
345	496.282	990.55	990.55	0.164555	0	19.64	19.64	101	109	K	NANLIFTAK	V		1	1335.08	ECH1_130416074636.2822.2822.2.dta	2	gi|30022561|ref|NP_834192.1|	trigger factor [Bacillus cereus ATCC 14579],	ECH1	ECH1$gi|30022561|ref|NP_834192.1|	13	ECH1$345		0	72
1133	647.362	1292.71	1292.71	-0.0146978	0	54.48	54.48	203	215	K	NNPVLIGEPGVGK	T		2	1335.84	ECH1_130416074636.2824.2824.2.dta	2	gi|30018352|ref|NP_829983.1|	negative regulator of genetic competence clpC/mecB [Bacillus cereus ATCC 14579],	ECH1	ECH1$gi|30018352|ref|NP_829983.1|	42	ECH1$1133		0	72
344	496.282	990.55	990.55	0.103983	0	28.81	28.81	101	109	K	NANLIFTAK	V		1	1336.56	ECH1_130416074636.2826.2826.2.dta	2	gi|30022561|ref|NP_834192.1|	trigger factor [Bacillus cereus ATCC 14579],	ECH1	ECH1$gi|30022561|ref|NP_834192.1|	13	ECH1$344		0	72
1134	647.362	1292.71	1292.71	0.557744	0	46.63	46.63	203	215	K	NNPVLIGEPGVGK	T		2	1337.31	ECH1_130416074636.2828.2828.2.dta	2	gi|30018352|ref|NP_829983.1|	negative regulator of genetic competence clpC/mecB [Bacillus cereus ATCC 14579],	ECH1	ECH1$gi|30018352|ref|NP_829983.1|	42	ECH1$1134		0	72
2781	581.998	1742.97	1742.97	0.736099	1	30.86	30.86	146	161	K	TAYVHVPYLTGKAPVK	V		1	1337.96	ECH1_130416074636.2830.2830.3.dta	3	gi|30018972|ref|NP_830603.1|	enterotoxin / cell-wall binding protein [Bacillus cereus ATCC 14579],	ECH1	ECH1$gi|30018972|ref|NP_830603.1|	83	ECH1$2781		0	72
2780	581.998	1742.97	1742.97	-0.107288	1	32.14	32.14	146	161	K	TAYVHVPYLTGKAPVK	V		1	1338.73	ECH1_130416074636.2832.2832.3.dta	3	gi|30018972|ref|NP_830603.1|	enterotoxin / cell-wall binding protein [Bacillus cereus ATCC 14579],	ECH1	ECH1$gi|30018972|ref|NP_830603.1|	83	ECH1$2780		0	72
3345	959.973	1917.93	1917.93	1.32695	0	89.46	89.46	326	343	K	ENTTVVEGVGSTEQIEAR	I		1	1339.45	ECH1_130416074636.2834.2834.2.dta	2	gi|30018515|ref|NP_830146.1|	chaperonin GroEL [Bacillus cereus ATCC 14579],	ECH1	ECH1$gi|30018515|ref|NP_830146.1|	69	ECH1$3345		0	72
718	574.83	1147.64	1147.64	-0.195182	0	34.26	34.26	168	178	K	SLTTGTLTNLK	D		1	1340.6	ECH1_130416074636.2837.2837.2.dta	2	gi|30019804|ref|NP_831435.1|	flagellin [Bacillus cereus ATCC 14579],	ECH1	ECH1$gi|30019804|ref|NP_831435.1|	8	ECH1$718		0	72
241	456.234	910.454	910.455	-0.523914	0	15.22	15.22	143	150	R	FAFDANVK	A		1	1340.94	ECH1_130416074636.2838.2838.2.dta	2	gi|30022625|ref|NP_834256.1|	cell surface protein [Bacillus cereus ATCC 14579],	ECH1	ECH1$gi|30022625|ref|NP_834256.1|	1	ECH1$241		0	72
3346	959.973	1917.93	1917.93	1.58765	0	83.92	83.92	326	343	K	ENTTVVEGVGSTEQIEAR	I		1	1341.69	ECH1_130416074636.2840.2840.2.dta	2	gi|30018515|ref|NP_830146.1|	chaperonin GroEL [Bacillus cereus ATCC 14579],	ECH1	ECH1$gi|30018515|ref|NP_830146.1|	69	ECH1$3346		0	72
719	574.83	1147.64	1147.64	0.118504	0	51.12	51.12	168	178	K	SLTTGTLTNLK	D		1	1342.07	ECH1_130416074636.2841.2841.2.dta	2	gi|30019804|ref|NP_831435.1|	flagellin [Bacillus cereus ATCC 14579],	ECH1	ECH1$gi|30019804|ref|NP_831435.1|	8	ECH1$719		0	72
4476	815.767	2444.28	2444.28	0.936065	1	43.14	43.14	321	343	K	VVVTKENTTVVEGVGSTEQIEAR	I		1	1342.4	ECH1_130416074636.2842.2842.3.dta	3	gi|30018515|ref|NP_830146.1|	chaperonin GroEL [Bacillus cereus ATCC 14579],	ECH1	ECH1$gi|30018515|ref|NP_830146.1|	69	ECH1$4476		0	72
283	472.792	943.57	943.57	-0.103861	0	23.33	23.33	332	340	K	GISNSILIK	V		1	1343.53	ECH1_130416074636.2845.2845.2.dta	2	gi|30023172|ref|NP_834803.1|	phosphopyruvate hydratase [Bacillus cereus ATCC 14579],	ECH1	ECH1$gi|30023172|ref|NP_834803.1|	51	ECH1$283		0	72
4475	815.766	2444.28	2444.28	0.494216	1	65.53	65.53	321	343	K	VVVTKENTTVVEGVGSTEQIEAR	I		1	1343.85	ECH1_130416074636.2846.2846.3.dta	3	gi|30018515|ref|NP_830146.1|	chaperonin GroEL [Bacillus cereus ATCC 14579],	ECH1	ECH1$gi|30018515|ref|NP_830146.1|	69	ECH1$4475		0	72
282	472.792	943.57	943.57	-0.231037	0	38.61	38.61	332	340	K	GISNSILIK	V		1	1344.66	ECH1_130416074636.2848.2848.2.dta	2	gi|30023172|ref|NP_834803.1|	phosphopyruvate hydratase [Bacillus cereus ATCC 14579],	ECH1	ECH1$gi|30023172|ref|NP_834803.1|	51	ECH1$282		0	72
414	522.8	1043.59	1043.59	0.158109	0	48.89	48.89	122	131	K	AVTAAIEELK	T		1	1346.27	ECH1_130416074636.2853.2853.2.dta	2	gi|30018515|ref|NP_830146.1|	chaperonin GroEL [Bacillus cereus ATCC 14579],	ECH1	ECH1$gi|30018515|ref|NP_830146.1|	69	ECH1$414		0	72
413	522.8	1043.59	1043.59	-0.20602	0	36.09	36.09	122	131	K	AVTAAIEELK	T		1	1347.3	ECH1_130416074636.2856.2856.2.dta	2	gi|30018515|ref|NP_830146.1|	chaperonin GroEL [Bacillus cereus ATCC 14579],	ECH1	ECH1$gi|30018515|ref|NP_830146.1|	69	ECH1$413		0	72
3525	659.305	1974.89	1974.89	-0.467874	0	34.55	34.55	420	436	R	VMAEAPTQEVCDAYVHR	I		1	1349.02	ECH1_130416074636.2861.2861.3.dta	3	gi|30018425|ref|NP_830056.1|	phosphoglucosamine mutase [Bacillus cereus ATCC 14579],	ECH1	ECH1$gi|30018425|ref|NP_830056.1|	13	ECH1$3525		0	72
3526	659.305	1974.89	1974.89	0.565094	0	35.55	35.55	420	436	R	VMAEAPTQEVCDAYVHR	I		1	1350.2	ECH1_130416074636.2864.2864.3.dta	3	gi|30018425|ref|NP_830056.1|	phosphoglucosamine mutase [Bacillus cereus ATCC 14579],	ECH1	ECH1$gi|30018425|ref|NP_830056.1|	13	ECH1$3526		0	72
2560	560.317	1677.93	1677.93	-0.400493	2	21.91	21.91	392	405	R	YKEDLNLIKNSITK	L		1	1352.03	ECH1_130416074636.2869.2869.3.dta	3	gi|30021216|ref|NP_832847.1|	hemolysin BL lytic component L2 [Bacillus cereus ATCC 14579],	ECH1	ECH1$gi|30021216|ref|NP_832847.1|	109	ECH1$2560		0	72
2561	560.317	1677.93	1677.93	0.0286067	2	34.22	34.22	392	405	R	YKEDLNLIKNSITK	L		1	1353.18	ECH1_130416074636.2872.2872.3.dta	3	gi|30021216|ref|NP_832847.1|	hemolysin BL lytic component L2 [Bacillus cereus ATCC 14579],	ECH1	ECH1$gi|30021216|ref|NP_832847.1|	109	ECH1$2561		0	72
2615	565.974	1694.9	1694.9	0.157531	2	46.37	46.37	306	320	K	FKAEVFVLSKEEGGR	H		1	1353.82	ECH1_130416074636.2874.2874.3.dta	3	gi|30018378|ref|NP_830009.1|	elongation factor Tu [Bacillus cereus ATCC 14579],	ECH1	ECH1$gi|30018378|ref|NP_830009.1|	57	ECH1$2615		0	72
2616	565.974	1694.9	1694.9	0.493835	2	48.17	48.17	306	320	K	FKAEVFVLSKEEGGR	H		1	1354.95	ECH1_130416074636.2877.2877.3.dta	3	gi|30018378|ref|NP_830009.1|	elongation factor Tu [Bacillus cereus ATCC 14579],	ECH1	ECH1$gi|30018378|ref|NP_830009.1|	57	ECH1$2616		0	72
2562	420.49	1677.93	1677.93	0.174024	2	21.02	21.02	392	405	R	YKEDLNLIKNSITK	L		1	1355.33	ECH1_130416074636.2878.2878.4.dta	4	gi|30021216|ref|NP_832847.1|	hemolysin BL lytic component L2 [Bacillus cereus ATCC 14579],	ECH1	ECH1$gi|30021216|ref|NP_832847.1|	109	ECH1$2562		0	72
2613	424.732	1694.9	1694.9	-0.318013	2	31.92	31.92	306	320	K	FKAEVFVLSKEEGGR	H		1	1356.14	ECH1_130416074636.2880.2880.4.dta	4	gi|30018378|ref|NP_830009.1|	elongation factor Tu [Bacillus cereus ATCC 14579],	ECH1	ECH1$gi|30018378|ref|NP_830009.1|	57	ECH1$2613		0	72
235	453.75	905.485	905.486	-0.796258	0	23	23	20	27	K	LAFEEGLK	K		1	1356.51	ECH1_130416074636.2881.2881.2.dta	2	gi|30018552|ref|NP_830183.1|	1-pyrroline-5-carboxylate dehydrogenase [Bacillus cereus ATCC 14579],	ECH1	ECH1$gi|30018552|ref|NP_830183.1|	32	ECH1$235		0	72
2614	424.732	1694.9	1694.9	-0.247212	2	21.87	21.87	306	320	K	FKAEVFVLSKEEGGR	H		1	1357.64	ECH1_130416074636.2884.2884.4.dta	4	gi|30018378|ref|NP_830009.1|	elongation factor Tu [Bacillus cereus ATCC 14579],	ECH1	ECH1$gi|30018378|ref|NP_830009.1|	57	ECH1$2614		0	72
4466	813.738	2438.19	2438.19	1.24067	0	53.84	53.84	110	130	R	QRPEVLYPGANTQSMVYVENK	S	Oxidation (M) [15]	1	1358.02	ECH1_130416074636.2885.2885.3.dta	3	gi|29899121|ref|NP_829898.1|	putative cytoplasmic protein [Bacillus cereus ATCC 14579 plasmide pBClin15],	ECH1	ECH1$gi|29899121|ref|NP_829898.1|	44	ECH1$4466	M	1	73
4467	813.738	2438.19	2438.19	1.24067	0	41.9	41.9	110	130	R	QRPEVLYPGANTQSMVYVENK	S	Oxidation (M) [15]	1	1359.54	ECH1_130416074636.2889.2889.3.dta	3	gi|29899121|ref|NP_829898.1|	putative cytoplasmic protein [Bacillus cereus ATCC 14579 plasmide pBClin15],	ECH1	ECH1$gi|29899121|ref|NP_829898.1|	44	ECH1$4467	M	1	74
401	517.798	1033.58	1033.58	-0.238975	0	28.46	28.46	111	119	K	VYGQDLIVK	V		1	1359.92	ECH1_130416074636.2890.2890.2.dta	2	gi|30023381|ref|NP_835012.1|	bacillolysin [Bacillus cereus ATCC 14579],	ECH1	ECH1$gi|30023381|ref|NP_835012.1|	38	ECH1$401		0	74
402	517.798	1033.58	1033.58	-0.00677257	0	46.47	46.47	111	119	K	VYGQDLIVK	V		1	1360.69	ECH1_130416074636.2892.2892.2.dta	2	gi|30023381|ref|NP_835012.1|	bacillolysin [Bacillus cereus ATCC 14579],	ECH1	ECH1$gi|30023381|ref|NP_835012.1|	38	ECH1$402		0	74
53	367.713	733.412	733.412	-0.673564	0	31.32	31.32	98	103	R	ADILFR	A		1	1361.02	ECH1_130416074636.2893.2893.2.dta	2	gi|30018552|ref|NP_830183.1|	1-pyrroline-5-carboxylate dehydrogenase [Bacillus cereus ATCC 14579],	ECH1	ECH1$gi|30018552|ref|NP_830183.1|	32	ECH1$53		0	74
3611	668.653	2002.94	2002.93	1.50579	0	29.83	29.83	215	232	K	EHVEEMVTICDGVVVGSK	V	Oxidation (M) [6]	1	1361.34	ECH1_130416074636.2894.2894.3.dta	3	gi|30019391|ref|NP_831022.1|	tryptophan synthase subunit alpha [Bacillus cereus ATCC 14579],	ECH1	ECH1$gi|30019391|ref|NP_831022.1|	36	ECH1$3611	M	1	75
56	367.713	733.412	733.412	-0.0736284	0	31.55	31.55	98	103	R	ADILFR	A		1	1362.17	ECH1_130416074636.2896.2896.2.dta	2	gi|30018552|ref|NP_830183.1|	1-pyrroline-5-carboxylate dehydrogenase [Bacillus cereus ATCC 14579],	ECH1	ECH1$gi|30018552|ref|NP_830183.1|	32	ECH1$56		0	75
3610	668.652	2002.93	2002.93	-0.0369458	0	25.16	25.16	215	232	K	EHVEEMVTICDGVVVGSK	V	Oxidation (M) [6]	1	1362.49	ECH1_130416074636.2897.2897.3.dta	3	gi|30019391|ref|NP_831022.1|	tryptophan synthase subunit alpha [Bacillus cereus ATCC 14579],	ECH1	ECH1$gi|30019391|ref|NP_831022.1|	36	ECH1$3610	M	1	76
990	414.239	1239.7	1239.7	-1.94644	1	16.45	16.45	350	359	K	KVLNEINWPK	G		1	1362.87	ECH1_130416074636.2898.2898.3.dta	3	gi|30020129|ref|NP_831760.1|	putative murein endopeptidase [Bacillus cereus ATCC 14579],	ECH1	ECH1$gi|30020129|ref|NP_831760.1|	73	ECH1$990		0	76
3864	704.344	2110.01	2110.01	0.432699	1	20.47	20.47	148	167	K	VQLSDASGDTMTIDSLDAKK	I	Oxidation (M) [11]	1	1363.66	ECH1_130416074636.2900.2900.3.dta	3	gi|30019805|ref|NP_831436.1|	flagellin [Bacillus cereus ATCC 14579],	ECH1	ECH1$gi|30019805|ref|NP_831436.1|	15	ECH1$3864	M	1	77
991	414.24	1239.7	1239.7	-0.0104864	1	22.87	22.87	350	359	K	KVLNEINWPK	G		1	1364.39	ECH1_130416074636.2902.2902.3.dta	3	gi|30020129|ref|NP_831760.1|	putative murein endopeptidase [Bacillus cereus ATCC 14579],	ECH1	ECH1$gi|30020129|ref|NP_831760.1|	73	ECH1$991		0	77
3863	704.344	2110.01	2110.01	0.262084	1	16.92	16.92	148	167	K	VQLSDASGDTMTIDSLDAKK	I	Oxidation (M) [11]	1	1365.19	ECH1_130416074636.2904.2904.3.dta	3	gi|30019805|ref|NP_831436.1|	flagellin [Bacillus cereus ATCC 14579],	ECH1	ECH1$gi|30019805|ref|NP_831436.1|	15	ECH1$3863	M	1	78
993	620.856	1239.7	1239.7	0.550941	1	52.94	52.94	350	359	K	KVLNEINWPK	G		1	1365.58	ECH1_130416074636.2905.2905.2.dta	2	gi|30020129|ref|NP_831760.1|	putative murein endopeptidase [Bacillus cereus ATCC 14579],	ECH1	ECH1$gi|30020129|ref|NP_831760.1|	73	ECH1$993		0	78
1916	752.853	1503.69	1503.69	0.0558625	0	63.62	63.62	129	141	R	VMTEDAAQTYTFK	N		1	1366.68	ECH1_130416074636.2908.2908.2.dta	2	gi|30022058|ref|NP_833689.1|	dihydrolipoamide dehydrogenase [Bacillus cereus ATCC 14579],	ECH1	ECH1$gi|30022058|ref|NP_833689.1|	33	ECH1$1916		0	78
868	601.835	1201.66	1201.66	-0.347853	0	54.04	54.04	354	364	K	TDVVTLQEGIK	I		1	1367.03	ECH1_130416074636.2909.2909.2.dta	2	gi|30021213|ref|NP_832844.1|	hemolysin BL binding component precursor [Bacillus cereus ATCC 14579],	ECH1	ECH1$gi|30021213|ref|NP_832844.1|	20	ECH1$868		0	78
992	620.856	1239.7	1239.7	0.357345	1	56.9	56.9	350	359	K	KVLNEINWPK	G		1	1367.37	ECH1_130416074636.2910.2910.2.dta	2	gi|30020129|ref|NP_831760.1|	putative murein endopeptidase [Bacillus cereus ATCC 14579],	ECH1	ECH1$gi|30020129|ref|NP_831760.1|	73	ECH1$992		0	78
867	601.834	1201.65	1201.66	-0.863808	0	74.06	74.06	354	364	K	TDVVTLQEGIK	I		1	1368.14	ECH1_130416074636.2912.2912.2.dta	2	gi|30021213|ref|NP_832844.1|	hemolysin BL binding component precursor [Bacillus cereus ATCC 14579],	ECH1	ECH1$gi|30021213|ref|NP_832844.1|	20	ECH1$867		0	78
2131	783.905	1565.79	1565.79	0.671864	0	77.55	77.55	199	213	K	LGTVEQDTVVSAYGK	L		1	1368.46	ECH1_130416074636.2913.2913.2.dta	2	gi|30018742|ref|NP_830373.1|	collagenase [Bacillus cereus ATCC 14579],	ECH1	ECH1$gi|30018742|ref|NP_830373.1|	16	ECH1$2131		0	78
1917	752.853	1503.69	1503.69	0.21547	0	67.35	67.35	129	141	R	VMTEDAAQTYTFK	N		1	1369.61	ECH1_130416074636.2916.2916.2.dta	2	gi|30022058|ref|NP_833689.1|	dihydrolipoamide dehydrogenase [Bacillus cereus ATCC 14579],	ECH1	ECH1$gi|30022058|ref|NP_833689.1|	33	ECH1$1917		0	78
2132	783.905	1565.79	1565.79	0.671864	0	68.49	68.49	199	213	K	LGTVEQDTVVSAYGK	L		1	1369.94	ECH1_130416074636.2917.2917.2.dta	2	gi|30018742|ref|NP_830373.1|	collagenase [Bacillus cereus ATCC 14579],	ECH1	ECH1$gi|30018742|ref|NP_830373.1|	16	ECH1$2132		0	78
3689	678.674	2033	2033	0.446139	2	31.59	31.59	404	422	K	GNKIDVLMPDKGSSSSWGR	K		1	1370.29	ECH1_130416074636.2918.2918.3.dta	3	gi|30018972|ref|NP_830603.1|	enterotoxin / cell-wall binding protein [Bacillus cereus ATCC 14579],	ECH1	ECH1$gi|30018972|ref|NP_830603.1|	83	ECH1$3689		0	78
1758	491.25	1470.73	1470.73	-0.0135987	0	18.03	18.03	496	509	K	AGGPDYLALHMQAK	T		1	1371.11	ECH1_130416074636.2920.2920.3.dta	3	gi|30018552|ref|NP_830183.1|	1-pyrroline-5-carboxylate dehydrogenase [Bacillus cereus ATCC 14579],	ECH1	ECH1$gi|30018552|ref|NP_830183.1|	32	ECH1$1758		0	78
723	576.288	1150.56	1150.56	0.125156	0	62.57	62.57	329	339	R	DGIATYVAADR	L		1	1371.47	ECH1_130416074636.2921.2921.2.dta	2	gi|30022246|ref|NP_833877.1|	leucine dehydrogenase [Bacillus cereus ATCC 14579],	ECH1	ECH1$gi|30022246|ref|NP_833877.1|	25	ECH1$723		0	78
3688	509.257	2033	2033	0.197245	2	19.94	19.94	404	422	K	GNKIDVLMPDKGSSSSWGR	K		1	1371.81	ECH1_130416074636.2922.2922.4.dta	4	gi|30018972|ref|NP_830603.1|	enterotoxin / cell-wall binding protein [Bacillus cereus ATCC 14579],	ECH1	ECH1$gi|30018972|ref|NP_830603.1|	83	ECH1$3688		0	78
722	576.288	1150.56	1150.56	0.125156	0	64	64	329	339	R	DGIATYVAADR	L		1	1372.64	ECH1_130416074636.2924.2924.2.dta	2	gi|30022246|ref|NP_833877.1|	leucine dehydrogenase [Bacillus cereus ATCC 14579],	ECH1	ECH1$gi|30022246|ref|NP_833877.1|	25	ECH1$722		0	78
3687	509.257	2033	2033	0.0791933	2	22.59	22.59	404	422	K	GNKIDVLMPDKGSSSSWGR	K		1	1372.97	ECH1_130416074636.2925.2925.4.dta	4	gi|30018972|ref|NP_830603.1|	enterotoxin / cell-wall binding protein [Bacillus cereus ATCC 14579],	ECH1	ECH1$gi|30018972|ref|NP_830603.1|	83	ECH1$3687		0	78
3690	678.674	2033	2033	0.549434	2	43.01	43.01	404	422	K	GNKIDVLMPDKGSSSSWGR	K		1	1373.36	ECH1_130416074636.2926.2926.3.dta	3	gi|30018972|ref|NP_830603.1|	enterotoxin / cell-wall binding protein [Bacillus cereus ATCC 14579],	ECH1	ECH1$gi|30018972|ref|NP_830603.1|	83	ECH1$3690		0	78
2729	866.439	1730.86	1730.86	0.86142	0	62.03	62.03	4	21	R	IGVLTSGGDSPGMNAAIR	A	Oxidation (M) [13]	1	1374.2	ECH1_130416074636.2928.2928.2.dta	2	gi|30022675|ref|NP_834306.1|	6-phosphofructokinase [Bacillus cereus ATCC 14579],	ECH1	ECH1$gi|30022675|ref|NP_834306.1|	10	ECH1$2729	M	1	79
1094	637.341	1272.67	1272.67	0.0707176	0	78.44	78.44	47	59	K	NASGIDTGIANLK	Y		1	1374.57	ECH1_130416074636.2929.2929.2.dta	2	gi|30023138|ref|NP_834769.1|	perfringolysin O precursor [Bacillus cereus ATCC 14579],	ECH1	ECH1$gi|30023138|ref|NP_834769.1|	20	ECH1$1094		0	79
1018	625.331	1248.65	1248.65	0.154567	0	53.14	53.14	93	104	R	GAIVVDNTSAFR	M		1	1374.91	ECH1_130416074636.2930.2930.2.dta	2	gi|30021890|ref|NP_833521.1|	aspartate-semialdehyde dehydrogenase [Bacillus cereus ATCC 14579],	ECH1	ECH1$gi|30021890|ref|NP_833521.1|	4	ECH1$1018		0	79
1019	625.331	1248.65	1248.65	0.362793	0	56.02	56.02	93	104	R	GAIVVDNTSAFR	M		1	1375.69	ECH1_130416074636.2932.2932.2.dta	2	gi|30021890|ref|NP_833521.1|	aspartate-semialdehyde dehydrogenase [Bacillus cereus ATCC 14579],	ECH1	ECH1$gi|30021890|ref|NP_833521.1|	4	ECH1$1019		0	79
736	385.908	1154.7	1154.7	0.0311769	1	28.51	28.51	286	295	R	KLVGIEVIER	G		1	1376.04	ECH1_130416074636.2933.2933.3.dta	3	gi|30022309|ref|NP_833940.1|	glycine cleavage system aminomethyltransferase T [Bacillus cereus ATCC 14579],	ECH1	ECH1$gi|30022309|ref|NP_833940.1|	12	ECH1$736		0	79
735	385.908	1154.7	1154.7	-0.358534	1	35.66	35.66	286	295	R	KLVGIEVIER	G		1	1377.48	ECH1_130416074636.2937.2937.3.dta	3	gi|30022309|ref|NP_833940.1|	glycine cleavage system aminomethyltransferase T [Bacillus cereus ATCC 14579],	ECH1	ECH1$gi|30022309|ref|NP_833940.1|	12	ECH1$735		0	79
2798	584.286	1749.84	1749.84	-0.0600056	1	44.16	44.16	407	422	K	IDVLMPDKGSSSSWGR	K	Oxidation (M) [5]	1	1377.83	ECH1_130416074636.2938.2938.3.dta	3	gi|30018972|ref|NP_830603.1|	enterotoxin / cell-wall binding protein [Bacillus cereus ATCC 14579],	ECH1	ECH1$gi|30018972|ref|NP_830603.1|	83	ECH1$2798	M	1	80
2797	584.286	1749.83	1749.84	-0.385751	1	27.89	27.89	407	422	K	IDVLMPDKGSSSSWGR	K	Oxidation (M) [5]	1	1378.61	ECH1_130416074636.2940.2940.3.dta	3	gi|30018972|ref|NP_830603.1|	enterotoxin / cell-wall binding protein [Bacillus cereus ATCC 14579],	ECH1	ECH1$gi|30018972|ref|NP_830603.1|	83	ECH1$2797	M	1	81
1093	637.341	1272.67	1272.67	-0.0235725	0	66.64	66.64	47	59	K	NASGIDTGIANLK	Y		1	1379.31	ECH1_130416074636.2942.2942.2.dta	2	gi|30023138|ref|NP_834769.1|	perfringolysin O precursor [Bacillus cereus ATCC 14579],	ECH1	ECH1$gi|30023138|ref|NP_834769.1|	20	ECH1$1093		0	81
2902	597.961	1790.86	1790.86	-0.0362954	1	32.98	32.98	406	421	R	IDVLMPDKGSSSQWGR	K	Oxidation (M) [5]	1	1380.78	ECH1_130416074636.2946.2946.3.dta	3	gi|30018861|ref|NP_830492.1|	cell wall-binding protein [Bacillus cereus ATCC 14579],	ECH1	ECH1$gi|30018861|ref|NP_830492.1|	37	ECH1$2902	M	1	82
108	408.247	814.48	814.48	-0.481289	0	35.57	35.57	78	84	K	ALLEELK	Y		1	1383.76	ECH1_130416074636.2954.2954.2.dta	2	gi|30023492|ref|NP_835123.1|	adenylosuccinate synthetase [Bacillus cereus ATCC 14579],	ECH1	ECH1$gi|30023492|ref|NP_835123.1|	12	ECH1$108		0	82
956	614.849	1227.68	1227.68	0.262283	0	48.49	48.49	13	23	K	VLALSQEEAIR	I		1	1384.51	ECH1_130416074636.2956.2956.2.dta	2	gi|30018352|ref|NP_829983.1|	negative regulator of genetic competence clpC/mecB [Bacillus cereus ATCC 14579],	ECH1	ECH1$gi|30018352|ref|NP_829983.1|	42	ECH1$956		0	82
107	408.247	814.48	814.48	-0.554955	0	39.4	39.4	78	84	K	ALLEELK	Y		1	1384.85	ECH1_130416074636.2957.2957.2.dta	2	gi|30023492|ref|NP_835123.1|	adenylosuccinate synthetase [Bacillus cereus ATCC 14579],	ECH1	ECH1$gi|30023492|ref|NP_835123.1|	12	ECH1$107		0	82
2903	597.962	1790.86	1790.86	0.583518	1	29.56	29.56	406	421	R	IDVLMPDKGSSSQWGR	K	Oxidation (M) [5]	1	1385.18	ECH1_130416074636.2958.2958.3.dta	3	gi|30018861|ref|NP_830492.1|	cell wall-binding protein [Bacillus cereus ATCC 14579],	ECH1	ECH1$gi|30018861|ref|NP_830492.1|	37	ECH1$2903	M	1	83
955	614.848	1227.68	1227.68	-0.0309526	0	48.73	48.73	13	23	K	VLALSQEEAIR	I		1	1386.02	ECH1_130416074636.2960.2960.2.dta	2	gi|30018352|ref|NP_829983.1|	negative regulator of genetic competence clpC/mecB [Bacillus cereus ATCC 14579],	ECH1	ECH1$gi|30018352|ref|NP_829983.1|	42	ECH1$955		0	83
2075	517.619	1549.83	1549.84	-0.417464	1	17.52	17.52	18	32	R	AAAYSATEAVELVKK	T		1	1386.37	ECH1_130416074636.2961.2961.3.dta	3	gi|161511215|ref|NP_829999.2|	50S ribosomal protein L1 [Bacillus cereus ATCC 14579],	ECH1	ECH1$gi|161511215|ref|NP_829999.2|	11	ECH1$2075		0	83
1328	676.815	1351.62	1351.62	0.469808	0	44.82	44.82	64	74	K	SMNAYSYMLIK	N	Oxidation (M) [2], Oxidation (M) [8]	1	1387.85	ECH1_130416074636.2965.2965.2.dta	2	gi|30021214|ref|NP_832845.1|	hemolysin BL binding component precursor [Bacillus cereus ATCC 14579],	ECH1	ECH1$gi|30021214|ref|NP_832845.1|	71	ECH1$1328	MM	2	85
1327	676.815	1351.62	1351.62	0.381026	0	48.98	48.98	64	74	K	SMNAYSYMLIK	N	Oxidation (M) [2], Oxidation (M) [8]	1	1389.31	ECH1_130416074636.2969.2969.2.dta	2	gi|30021214|ref|NP_832845.1|	hemolysin BL binding component precursor [Bacillus cereus ATCC 14579],	ECH1	ECH1$gi|30021214|ref|NP_832845.1|	71	ECH1$1327	MM	2	87
501	543.802	1085.59	1085.59	-0.32609	0	16.22	16.22	68	76	K	NIMPVLEVR	A	Oxidation (M) [3]	1	1389.66	ECH1_130416074636.2970.2970.2.dta	2	gi|30018376|ref|NP_830007.1|	30S ribosomal protein S7 [Bacillus cereus ATCC 14579],	ECH1	ECH1$gi|30018376|ref|NP_830007.1|	9	ECH1$501	M	1	88
563	371.564	1111.67	1111.67	-0.0665664	1	23.21	23.21	29	39	K	LLGGALDGLKR	H		1	1393.47	ECH1_130416074636.2980.2980.3.dta	3	gi|30022199|ref|NP_833830.1|	riboflavin synthase subunit beta [Bacillus cereus ATCC 14579],	ECH1	ECH1$gi|30022199|ref|NP_833830.1|	11	ECH1$563		0	88
921	609.33	1216.65	1216.65	0.259731	0	37.92	37.92	40	51	K	VGNYALGPEGLK	K		1	1393.76	ECH1_130416074636.2981.2981.2.dta	2	gi|30021215|ref|NP_832846.1|	hemolysin BL lytic component L1 [Bacillus cereus ATCC 14579],	ECH1	ECH1$gi|30021215|ref|NP_832846.1|	57	ECH1$921		0	88
894	403.924	1208.75	1208.75	-0.0330921	1	27.68	27.68	282	291	K	QKELLPLIQK	L		1	1394.09	ECH1_130416074636.2982.2982.3.dta	3	gi|30019951|ref|NP_831582.1|	non-hemolytic enterotoxin lytic component L2 [Bacillus cereus ATCC 14579],	ECH1	ECH1$gi|30019951|ref|NP_831582.1|	40	ECH1$894		0	88
922	609.33	1216.65	1216.65	0.259731	0	38.37	38.37	40	51	K	VGNYALGPEGLK	K		1	1395.18	ECH1_130416074636.2985.2985.2.dta	2	gi|30021215|ref|NP_832846.1|	hemolysin BL lytic component L1 [Bacillus cereus ATCC 14579],	ECH1	ECH1$gi|30021215|ref|NP_832846.1|	57	ECH1$922		0	88
742	579.296	1156.58	1156.58	0.0397726	0	26.74	26.74	96	106	K	TGFVSGEFVSK	S		1	1395.5	ECH1_130416074636.2986.2986.2.dta	2	gi|30023266|ref|NP_834897.1|	N-acetylmuramoyl-L-alanine amidase [Bacillus cereus ATCC 14579],	ECH1	ECH1$gi|30023266|ref|NP_834897.1|	20	ECH1$742		0	88
741	579.296	1156.58	1156.58	0.0397726	0	32.28	32.28	96	106	K	TGFVSGEFVSK	S		1	1396.27	ECH1_130416074636.2988.2988.2.dta	2	gi|30023266|ref|NP_834897.1|	N-acetylmuramoyl-L-alanine amidase [Bacillus cereus ATCC 14579],	ECH1	ECH1$gi|30023266|ref|NP_834897.1|	20	ECH1$741		0	88
896	403.924	1208.75	1208.75	0.140641	1	26	26	282	291	K	QKELLPLIQK	L		1	1396.56	ECH1_130416074636.2989.2989.3.dta	3	gi|30019951|ref|NP_831582.1|	non-hemolytic enterotoxin lytic component L2 [Bacillus cereus ATCC 14579],	ECH1	ECH1$gi|30019951|ref|NP_831582.1|	40	ECH1$896		0	88
562	556.843	1111.67	1111.67	-0.0881556	1	32.31	32.31	29	39	K	LLGGALDGLKR	H		1	1396.9	ECH1_130416074636.2990.2990.2.dta	2	gi|30022199|ref|NP_833830.1|	riboflavin synthase subunit beta [Bacillus cereus ATCC 14579],	ECH1	ECH1$gi|30022199|ref|NP_833830.1|	11	ECH1$562		0	88
561	556.843	1111.67	1111.67	-0.0881556	1	26.03	26.03	29	39	K	LLGGALDGLKR	H		1	1397.67	ECH1_130416074636.2992.2992.2.dta	2	gi|30022199|ref|NP_833830.1|	riboflavin synthase subunit beta [Bacillus cereus ATCC 14579],	ECH1	ECH1$gi|30022199|ref|NP_833830.1|	11	ECH1$561		0	88
639	565.309	1128.6	1128.6	0.0903772	0	50.52	50.52	131	141	K	EGVEVIEAVGK	Q		1	1397.97	ECH1_130416074636.2993.2993.2.dta	2	gi|30022394|ref|NP_834025.1|	GrpE protein [Bacillus cereus ATCC 14579],	ECH1	ECH1$gi|30022394|ref|NP_834025.1|	4	ECH1$639		0	88
897	605.382	1208.75	1208.75	0.319338	1	21.78	21.78	282	291	K	QKELLPLIQK	L		1	1398.3	ECH1_130416074636.2994.2994.2.dta	2	gi|30019951|ref|NP_831582.1|	non-hemolytic enterotoxin lytic component L2 [Bacillus cereus ATCC 14579],	ECH1	ECH1$gi|30019951|ref|NP_831582.1|	40	ECH1$897		0	88
895	605.382	1208.75	1208.75	0.120786	1	24.75	24.75	282	291	K	QKELLPLIQK	L		1	1399.42	ECH1_130416074636.2997.2997.2.dta	2	gi|30019951|ref|NP_831582.1|	non-hemolytic enterotoxin lytic component L2 [Bacillus cereus ATCC 14579],	ECH1	ECH1$gi|30019951|ref|NP_831582.1|	40	ECH1$895		0	88
2422	822.934	1643.85	1643.85	0.481187	0	88.34	88.34	235	250	K	EIIEPAAQAGVAAYNK	G		1	1400.53	ECH1_130416074636.3000.3000.2.dta	2	gi|30021216|ref|NP_832847.1|	hemolysin BL lytic component L2 [Bacillus cereus ATCC 14579],	ECH1	ECH1$gi|30021216|ref|NP_832847.1|	109	ECH1$2422		0	88
640	565.309	1128.6	1128.6	0.320751	0	44.82	44.82	131	141	K	EGVEVIEAVGK	Q		1	1400.9	ECH1_130416074636.3001.3001.2.dta	2	gi|30022394|ref|NP_834025.1|	GrpE protein [Bacillus cereus ATCC 14579],	ECH1	ECH1$gi|30022394|ref|NP_834025.1|	4	ECH1$640		0	88
2423	822.934	1643.85	1643.85	0.85835	0	77.88	77.88	235	250	K	EIIEPAAQAGVAAYNK	G		1	1402.01	ECH1_130416074636.3004.3004.2.dta	2	gi|30021216|ref|NP_832847.1|	hemolysin BL lytic component L2 [Bacillus cereus ATCC 14579],	ECH1	ECH1$gi|30021216|ref|NP_832847.1|	109	ECH1$2423		0	88
490	537.775	1073.54	1073.54	0.63249	0	16.81	16.81	423	432	K	DVEDLGGTLR	L		1	1402.74	ECH1_130416074636.3006.3006.2.dta	2	gi|30023369|ref|NP_835000.1|	CTP synthetase [Bacillus cereus ATCC 14579],	ECH1	ECH1$gi|30023369|ref|NP_835000.1|	7	ECH1$490		0	88
2421	548.958	1643.85	1643.85	0.441037	0	30.8	30.8	235	250	K	EIIEPAAQAGVAAYNK	G		1	1403.53	ECH1_130416074636.3008.3008.3.dta	3	gi|30021216|ref|NP_832847.1|	hemolysin BL lytic component L2 [Bacillus cereus ATCC 14579],	ECH1	ECH1$gi|30021216|ref|NP_832847.1|	109	ECH1$2421		0	88
3745	686.642	2056.91	2056.9	0.183285	0	32.33	32.33	563	581	K	AALVDGSYHDVDSSEMAFK	I	Oxidation (M) [16]	1	1403.9	ECH1_130416074636.3009.3009.3.dta	3	gi|30018377|ref|NP_830008.1|	elongation factor G [Bacillus cereus ATCC 14579],	ECH1	ECH1$gi|30018377|ref|NP_830008.1|	48	ECH1$3745	M	1	89
489	537.775	1073.53	1073.54	-0.727503	0	39.43	39.43	423	432	K	DVEDLGGTLR	L		1	1404.28	ECH1_130416074636.3010.3010.2.dta	2	gi|30023369|ref|NP_835000.1|	CTP synthetase [Bacillus cereus ATCC 14579],	ECH1	ECH1$gi|30023369|ref|NP_835000.1|	7	ECH1$489		0	89
2420	548.958	1643.85	1643.85	-0.0152082	0	42.07	42.07	235	250	K	EIIEPAAQAGVAAYNK	G		1	1405.05	ECH1_130416074636.3012.3012.3.dta	3	gi|30021216|ref|NP_832847.1|	hemolysin BL lytic component L2 [Bacillus cereus ATCC 14579],	ECH1	ECH1$gi|30021216|ref|NP_832847.1|	109	ECH1$2420		0	89
3746	686.642	2056.91	2056.9	0.358305	0	45.56	45.56	563	581	K	AALVDGSYHDVDSSEMAFK	I	Oxidation (M) [16]	1	1405.42	ECH1_130416074636.3013.3013.3.dta	3	gi|30018377|ref|NP_830008.1|	elongation factor G [Bacillus cereus ATCC 14579],	ECH1	ECH1$gi|30018377|ref|NP_830008.1|	48	ECH1$3746	M	1	90
448	531.303	1060.59	1060.59	-0.610037	0	15.88	15.88	337	346	K	FLTPSLNAAK	N		1	1406.58	ECH1_130416074636.3016.3016.2.dta	2	gi|30021213|ref|NP_832844.1|	hemolysin BL binding component precursor [Bacillus cereus ATCC 14579],	ECH1	ECH1$gi|30021213|ref|NP_832844.1|	20	ECH1$448		0	90
1986	509.932	1526.77	1526.77	0.182738	1	26.99	26.99	44	56	K	EVFFSSIQATDRK	S		1	1409.4	ECH1_130416074636.3024.3024.3.dta	3	gi|29899113|ref|NP_829890.1|	hypothetical protein BCp0002 [Bacillus cereus ATCC 14579 plasmide pBClin15],	ECH1	ECH1$gi|29899113|ref|NP_829890.1|	31	ECH1$1986		0	90
1989	764.394	1526.77	1526.77	0.566554	1	69.43	69.43	44	56	K	EVFFSSIQATDRK	S		1	1409.69	ECH1_130416074636.3025.3025.2.dta	2	gi|29899113|ref|NP_829890.1|	hypothetical protein BCp0002 [Bacillus cereus ATCC 14579 plasmide pBClin15],	ECH1	ECH1$gi|29899113|ref|NP_829890.1|	31	ECH1$1989		0	90
1988	764.394	1526.77	1526.77	0.252166	1	71.86	71.86	44	56	K	EVFFSSIQATDRK	S		1	1410.86	ECH1_130416074636.3028.3028.2.dta	2	gi|29899113|ref|NP_829890.1|	hypothetical protein BCp0002 [Bacillus cereus ATCC 14579 plasmide pBClin15],	ECH1	ECH1$gi|29899113|ref|NP_829890.1|	31	ECH1$1988		0	90
932	610.319	1218.62	1218.62	-1.06924	0	26.5	26.5	32	43	K	VTPNIFAADGSK	E		1	1411.22	ECH1_130416074636.3029.3029.2.dta	2	gi|29899113|ref|NP_829890.1|	hypothetical protein BCp0002 [Bacillus cereus ATCC 14579 plasmide pBClin15],	ECH1	ECH1$gi|29899113|ref|NP_829890.1|	31	ECH1$932		0	90
933	610.319	1218.62	1218.62	-0.379937	0	28.74	28.74	32	43	K	VTPNIFAADGSK	E		1	1412.29	ECH1_130416074636.3032.3032.2.dta	2	gi|29899113|ref|NP_829890.1|	hypothetical protein BCp0002 [Bacillus cereus ATCC 14579 plasmide pBClin15],	ECH1	ECH1$gi|29899113|ref|NP_829890.1|	31	ECH1$933		0	90
1313	449.575	1345.7	1345.7	-0.412424	1	32.37	32.37	371	382	K	KDEGLVICLSGR	G		1	1412.63	ECH1_130416074636.3033.3033.3.dta	3	gi|30019390|ref|NP_831021.1|	tryptophan synthase subunit beta [Bacillus cereus ATCC 14579],	ECH1	ECH1$gi|30019390|ref|NP_831021.1|	22	ECH1$1313		0	90
1314	449.575	1345.7	1345.7	-0.278665	1	33.09	33.09	371	382	K	KDEGLVICLSGR	G		1	1413.78	ECH1_130416074636.3036.3036.3.dta	3	gi|30019390|ref|NP_831021.1|	tryptophan synthase subunit beta [Bacillus cereus ATCC 14579],	ECH1	ECH1$gi|30019390|ref|NP_831021.1|	22	ECH1$1314		0	90
1164	651.334	1300.65	1300.65	0.241417	0	34.44	34.44	331	342	K	GAAWNSVQIAER	L		1	1417.15	ECH1_130416074636.3045.3045.2.dta	2	gi|30021890|ref|NP_833521.1|	aspartate-semialdehyde dehydrogenase [Bacillus cereus ATCC 14579],	ECH1	ECH1$gi|30021890|ref|NP_833521.1|	4	ECH1$1164		0	90
1163	651.334	1300.65	1300.65	0.241417	0	34.56	34.56	331	342	K	GAAWNSVQIAER	L		1	1418.59	ECH1_130416074636.3049.3049.2.dta	2	gi|30021890|ref|NP_833521.1|	aspartate-semialdehyde dehydrogenase [Bacillus cereus ATCC 14579],	ECH1	ECH1$gi|30021890|ref|NP_833521.1|	4	ECH1$1163		0	90
2340	541.608	1621.8	1621.8	-0.479097	1	20.23	20.23	54	67	R	TGKEPMEVFEQALK	N	Oxidation (M) [6]	1	1419.98	ECH1_130416074636.3053.3053.3.dta	3	gi|30018376|ref|NP_830007.1|	30S ribosomal protein S7 [Bacillus cereus ATCC 14579],	ECH1	ECH1$gi|30018376|ref|NP_830007.1|	9	ECH1$2340	M	1	91
1315	673.858	1345.7	1345.7	-0.185033	1	64.53	64.53	371	382	K	KDEGLVICLSGR	G		1	1420.35	ECH1_130416074636.3054.3054.2.dta	2	gi|30019390|ref|NP_831021.1|	tryptophan synthase subunit beta [Bacillus cereus ATCC 14579],	ECH1	ECH1$gi|30019390|ref|NP_831021.1|	22	ECH1$1315		0	91
2341	541.608	1621.8	1621.8	0.408804	1	22.63	22.63	54	67	R	TGKEPMEVFEQALK	N	Oxidation (M) [6]	1	1421.67	ECH1_130416074636.3058.3058.3.dta	3	gi|30018376|ref|NP_830007.1|	30S ribosomal protein S7 [Bacillus cereus ATCC 14579],	ECH1	ECH1$gi|30018376|ref|NP_830007.1|	9	ECH1$2341	M	1	92
426	525.777	1049.54	1049.54	-0.0181032	0	27.58	27.58	151	159	R	INYDDVLAK	A		1	1422.71	ECH1_130416074636.3061.3061.2.dta	2	gi|30023347|ref|NP_834978.1|	serine hydroxymethyltransferase [Bacillus cereus ATCC 14579],	ECH1	ECH1$gi|30023347|ref|NP_834978.1|	9	ECH1$426		0	92
2071	775.397	1548.78	1548.78	0.814836	0	64.03	64.03	230	242	K	INVNTENQIEFTK	A		1	1423.01	ECH1_130416074636.3062.3062.2.dta	2	gi|30023366|ref|NP_834997.1|	fructose-bisphosphate aldolase [Bacillus cereus ATCC 14579],	ECH1	ECH1$gi|30023366|ref|NP_834997.1|	3	ECH1$2071		0	92
425	525.777	1049.54	1049.54	-0.265831	0	29.46	29.46	151	159	R	INYDDVLAK	A		1	1423.78	ECH1_130416074636.3064.3064.2.dta	2	gi|30023347|ref|NP_834978.1|	serine hydroxymethyltransferase [Bacillus cereus ATCC 14579],	ECH1	ECH1$gi|30023347|ref|NP_834978.1|	9	ECH1$425		0	92
553	555.797	1109.58	1109.58	-0.219002	0	25.58	25.58	291	299	K	TVVYEQMLK	E		1	1424.09	ECH1_130416074636.3065.3065.2.dta	2	gi|30020129|ref|NP_831760.1|	putative murein endopeptidase [Bacillus cereus ATCC 14579],	ECH1	ECH1$gi|30020129|ref|NP_831760.1|	73	ECH1$553		0	92
2072	775.397	1548.78	1548.78	0.892316	0	62.37	62.37	230	242	K	INVNTENQIEFTK	A		1	1424.42	ECH1_130416074636.3066.3066.2.dta	2	gi|30023366|ref|NP_834997.1|	fructose-bisphosphate aldolase [Bacillus cereus ATCC 14579],	ECH1	ECH1$gi|30023366|ref|NP_834997.1|	3	ECH1$2072		0	92
552	555.797	1109.58	1109.58	-0.219002	0	39.4	39.4	291	299	K	TVVYEQMLK	E		1	1425.2	ECH1_130416074636.3068.3068.2.dta	2	gi|30020129|ref|NP_831760.1|	putative murein endopeptidase [Bacillus cereus ATCC 14579],	ECH1	ECH1$gi|30020129|ref|NP_831760.1|	73	ECH1$552		0	92
349	498.756	995.498	995.498	-0.214968	1	15.29	15.29	428	435	K	HFLGYGRF	-		1	1426.55	ECH1_130416074636.3072.3072.2.dta	2	gi|30023229|ref|NP_834860.1|	N-acetylmuramoyl-L-alanine amidase [Bacillus cereus ATCC 14579],	ECH1	ECH1$gi|30023229|ref|NP_834860.1|	33	ECH1$349		0	92
222	444.264	886.513	886.512	0.212067	0	69.35	69.35	358	365	K	LSIADLQK	S		1	1427.96	ECH1_130416074636.3076.3076.2.dta	2	gi|30021216|ref|NP_832847.1|	hemolysin BL lytic component L2 [Bacillus cereus ATCC 14579],	ECH1	ECH1$gi|30021216|ref|NP_832847.1|	109	ECH1$222		0	92
221	444.264	886.513	886.512	0.212067	0	51.88	51.88	358	365	K	LSIADLQK	S		1	1429.35	ECH1_130416074636.3080.3080.2.dta	2	gi|30021216|ref|NP_832847.1|	hemolysin BL lytic component L2 [Bacillus cereus ATCC 14579],	ECH1	ECH1$gi|30021216|ref|NP_832847.1|	109	ECH1$221		0	92
301	477.808	953.602	953.602	-0.104866	0	28.76	28.76	98	105	R	VILNVIQR	M		1	1429.95	ECH1_130416074636.3082.3082.2.dta	2	gi|30022503|ref|NP_834134.1|	nicotinate-nucleotide pyrophosphorylase [Bacillus cereus ATCC 14579],	ECH1	ECH1$gi|30022503|ref|NP_834134.1|	11	ECH1$301		0	92
300	477.808	953.602	953.602	-0.356543	0	37.11	37.11	98	105	R	VILNVIQR	M		1	1430.71	ECH1_130416074636.3084.3084.2.dta	2	gi|30022503|ref|NP_834134.1|	nicotinate-nucleotide pyrophosphorylase [Bacillus cereus ATCC 14579],	ECH1	ECH1$gi|30022503|ref|NP_834134.1|	11	ECH1$300		0	92
400	517.288	1032.56	1032.56	0.144301	0	51.92	51.92	54	63	K	ALQDAGLFAK	A		1	1430.99	ECH1_130416074636.3085.3085.2.dta	2	gi|30021213|ref|NP_832844.1|	hemolysin BL binding component precursor [Bacillus cereus ATCC 14579],	ECH1	ECH1$gi|30021213|ref|NP_832844.1|	20	ECH1$400		0	92
399	517.287	1032.56	1032.56	0.0087162	0	51.94	51.94	54	63	K	ALQDAGLFAK	A		1	1432.1	ECH1_130416074636.3088.3088.2.dta	2	gi|30021213|ref|NP_832844.1|	hemolysin BL binding component precursor [Bacillus cereus ATCC 14579],	ECH1	ECH1$gi|30021213|ref|NP_832844.1|	20	ECH1$399		0	92
820	593.827	1185.64	1185.64	-0.713539	0	67.2	67.2	148	158	K	VSVENFPAPVK	T		1	1432.42	ECH1_130416074636.3089.3089.2.dta	2	gi|29899129|ref|NP_829906.1|	putative cytoplasmic protein [Bacillus cereus ATCC 14579 plasmide pBClin15],	ECH1	ECH1$gi|29899129|ref|NP_829906.1|	11	ECH1$820		0	92
821	593.827	1185.64	1185.64	-0.00506056	0	65.02	65.02	148	158	K	VSVENFPAPVK	T		1	1433.5	ECH1_130416074636.3092.3092.2.dta	2	gi|29899129|ref|NP_829906.1|	putative cytoplasmic protein [Bacillus cereus ATCC 14579 plasmide pBClin15],	ECH1	ECH1$gi|29899129|ref|NP_829906.1|	11	ECH1$821		0	92
2937	601.313	1800.92	1800.92	0.910092	0	39.28	39.28	281	297	K	HAPAFTAIANPTVNSYK	R		1	1435.21	ECH1_130416074636.3097.3097.3.dta	3	gi|XX|ref|AE016877_ATCC14579_4_pos3670539@3669373|	Glutamine synthetase, type I,	ECH1	ECH1$gi|XX|ref|AE016877_ATCC14579_4_pos3670539@3669373|	30	ECH1$2937		0	92
774	585.846	1169.68	1169.68	-0.0649752	0	52.15	52.15	123	133	R	VLNNLGVSLNK	A		1	1435.58	ECH1_130416074636.3098.3098.2.dta	2	gi|30018352|ref|NP_829983.1|	negative regulator of genetic competence clpC/mecB [Bacillus cereus ATCC 14579],	ECH1	ECH1$gi|30018352|ref|NP_829983.1|	42	ECH1$774		0	92
776	585.846	1169.68	1169.68	0.14021	0	41.03	41.03	123	133	R	VLNNLGVSLNK	A		1	1436.72	ECH1_130416074636.3101.3101.2.dta	2	gi|30018352|ref|NP_829983.1|	negative regulator of genetic competence clpC/mecB [Bacillus cereus ATCC 14579],	ECH1	ECH1$gi|30018352|ref|NP_829983.1|	42	ECH1$776		0	92
3094	614.979	1841.92	1841.92	0.389811	1	29.84	29.84	89	104	K	IVDADEYVKYNVASTR	Y		1	1437.84	ECH1_130416074636.3104.3104.3.dta	3	gi|30020129|ref|NP_831760.1|	putative murein endopeptidase [Bacillus cereus ATCC 14579],	ECH1	ECH1$gi|30020129|ref|NP_831760.1|	73	ECH1$3094		0	92
2936	601.313	1800.92	1800.92	0.0938411	0	40.68	40.68	281	297	K	HAPAFTAIANPTVNSYK	R		1	1438.17	ECH1_130416074636.3105.3105.3.dta	3	gi|XX|ref|AE016877_ATCC14579_4_pos3670539@3669373|	Glutamine synthetase, type I,	ECH1	ECH1$gi|XX|ref|AE016877_ATCC14579_4_pos3670539@3669373|	30	ECH1$2936		0	92
651	566.787	1131.56	1131.56	-0.013256	0	32.87	32.87	112	120	K	FNSYYPTLK	S		1	1438.52	ECH1_130416074636.3106.3106.2.dta	2	gi|30021216|ref|NP_832847.1|	hemolysin BL lytic component L2 [Bacillus cereus ATCC 14579],	ECH1	ECH1$gi|30021216|ref|NP_832847.1|	109	ECH1$651		0	92
653	566.787	1131.56	1131.56	0.198841	0	39.13	39.13	112	120	K	FNSYYPTLK	S		1	1439.25	ECH1_130416074636.3108.3108.2.dta	2	gi|30021216|ref|NP_832847.1|	hemolysin BL lytic component L2 [Bacillus cereus ATCC 14579],	ECH1	ECH1$gi|30021216|ref|NP_832847.1|	109	ECH1$653		0	92
1748	735.36	1468.71	1468.71	0.167494	0	50.12	50.12	122	134	R	SQNFGQVSNSFVR	I		1	1439.54	ECH1_130416074636.3109.3109.2.dta	2	gi|30018651|ref|NP_830282.1|	tellurium resistance protein terD [Bacillus cereus ATCC 14579],	ECH1	ECH1$gi|30018651|ref|NP_830282.1|	3	ECH1$1748		0	92
1749	735.36	1468.71	1468.71	0.330904	0	61.07	61.07	122	134	R	SQNFGQVSNSFVR	I		1	1441.44	ECH1_130416074636.3114.3114.2.dta	2	gi|30018651|ref|NP_830282.1|	tellurium resistance protein terD [Bacillus cereus ATCC 14579],	ECH1	ECH1$gi|30018651|ref|NP_830282.1|	3	ECH1$1749		0	92
2462	553.301	1656.88	1656.88	0.62829	1	34.26	34.26	269	284	K	GNRIDILLGSDSAAQK	W		1	1445.5	ECH1_130416074636.3125.3125.3.dta	3	gi|30023271|ref|NP_834902.1|	enterotoxin / cell-wall binding protein [Bacillus cereus ATCC 14579],	ECH1	ECH1$gi|30023271|ref|NP_834902.1|	37	ECH1$2462		0	92
841	597.278	1192.54	1192.54	1.32826	0	22.49	22.49	95	103	R	EWIDEYNPK	L		1	1445.87	ECH1_130416074636.3126.3126.2.dta	2	gi|30019951|ref|NP_831582.1|	non-hemolytic enterotoxin lytic component L2 [Bacillus cereus ATCC 14579],	ECH1	ECH1$gi|30019951|ref|NP_831582.1|	40	ECH1$841		0	92
840	597.278	1192.54	1192.54	0.607108	0	22.81	22.81	95	103	R	EWIDEYNPK	L		1	1446.63	ECH1_130416074636.3128.3128.2.dta	2	gi|30019951|ref|NP_831582.1|	non-hemolytic enterotoxin lytic component L2 [Bacillus cereus ATCC 14579],	ECH1	ECH1$gi|30019951|ref|NP_831582.1|	40	ECH1$840		0	92
2461	553.301	1656.88	1656.88	0.193738	1	30.89	30.89	269	284	K	GNRIDILLGSDSAAQK	W		1	1446.94	ECH1_130416074636.3129.3129.3.dta	3	gi|30023271|ref|NP_834902.1|	enterotoxin / cell-wall binding protein [Bacillus cereus ATCC 14579],	ECH1	ECH1$gi|30023271|ref|NP_834902.1|	37	ECH1$2461		0	92
1075	634.303	1266.59	1266.59	0.266068	0	47.83	47.83	226	236	K	QLESDGFNVMK	G		1	1448.08	ECH1_130416074636.3132.3132.2.dta	2	gi|30021214|ref|NP_832845.1|	hemolysin BL binding component precursor [Bacillus cereus ATCC 14579],	ECH1	ECH1$gi|30021214|ref|NP_832845.1|	71	ECH1$1075		0	92
1074	634.303	1266.59	1266.59	0.266068	0	46.32	46.32	226	236	K	QLESDGFNVMK	G		1	1449.57	ECH1_130416074636.3136.3136.2.dta	2	gi|30021214|ref|NP_832845.1|	hemolysin BL binding component precursor [Bacillus cereus ATCC 14579],	ECH1	ECH1$gi|30021214|ref|NP_832845.1|	71	ECH1$1074		0	92
1148	648.82	1295.62	1295.62	0.259334	0	63.84	63.84	185	195	K	TFEVDLSQTEK	L		1	1458.47	ECH1_130416074636.3160.3160.2.dta	2	gi|30019388|ref|NP_831019.1|	indole-3-glycerol-phosphate synthase [Bacillus cereus ATCC 14579],	ECH1	ECH1$gi|30019388|ref|NP_831019.1|	12	ECH1$1148		0	92
410	519.285	1036.56	1036.56	0.318362	0	36.44	36.44	2	10	M	STIIDVYAR	E		1	1458.81	ECH1_130416074636.3161.3161.2.dta	2	gi|30023172|ref|NP_834803.1|	phosphopyruvate hydratase [Bacillus cereus ATCC 14579],	ECH1	ECH1$gi|30023172|ref|NP_834803.1|	51	ECH1$410		0	92
409	519.285	1036.56	1036.56	-0.260478	0	49.17	49.17	2	10	M	STIIDVYAR	E		1	1460.34	ECH1_130416074636.3165.3165.2.dta	2	gi|30023172|ref|NP_834803.1|	phosphopyruvate hydratase [Bacillus cereus ATCC 14579],	ECH1	ECH1$gi|30023172|ref|NP_834803.1|	51	ECH1$409		0	92
1147	648.819	1295.62	1295.62	-0.203763	0	62.6	62.6	185	195	K	TFEVDLSQTEK	L		1	1460.67	ECH1_130416074636.3166.3166.2.dta	2	gi|30019388|ref|NP_831019.1|	indole-3-glycerol-phosphate synthase [Bacillus cereus ATCC 14579],	ECH1	ECH1$gi|30019388|ref|NP_831019.1|	12	ECH1$1147		0	92
254	459.752	917.489	917.489	-0.538426	0	20.72	20.72	1	8	-	MILDADIK	T		1	1461.78	ECH1_130416074636.3169.3169.2.dta	2	gi|30018584|ref|NP_830215.1|	Alkyl hydroperoxide reductase subunit F [Bacillus cereus ATCC 14579],	ECH1	ECH1$gi|30018584|ref|NP_830215.1|	17	ECH1$254		0	92
421	525.285	1048.56	1048.56	-0.257497	0	20.05	20.05	85	93	K	NEGFQTLIK	E		1	1466.68	ECH1_130416074636.3182.3182.2.dta	2	gi|30021914|ref|NP_833545.1|	elongation factor Ts [Bacillus cereus ATCC 14579],	ECH1	ECH1$gi|30021914|ref|NP_833545.1|	17	ECH1$421		0	92
516	550.785	1099.56	1099.55	0.0318311	0	41.1	41.1	334	343	K	TGFVSSEFVK	F		1	1467.45	ECH1_130416074636.3184.3184.2.dta	2	gi|30023266|ref|NP_834897.1|	N-acetylmuramoyl-L-alanine amidase [Bacillus cereus ATCC 14579],	ECH1	ECH1$gi|30023266|ref|NP_834897.1|	20	ECH1$516		0	92
422	525.285	1048.56	1048.56	-0.143054	0	23.58	23.58	85	93	K	NEGFQTLIK	E		1	1467.79	ECH1_130416074636.3185.3185.2.dta	2	gi|30021914|ref|NP_833545.1|	elongation factor Ts [Bacillus cereus ATCC 14579],	ECH1	ECH1$gi|30021914|ref|NP_833545.1|	17	ECH1$422		0	92
515	550.785	1099.55	1099.55	-0.077304	0	45.31	45.31	334	343	K	TGFVSSEFVK	F		1	1468.91	ECH1_130416074636.3188.3188.2.dta	2	gi|30023266|ref|NP_834897.1|	N-acetylmuramoyl-L-alanine amidase [Bacillus cereus ATCC 14579],	ECH1	ECH1$gi|30023266|ref|NP_834897.1|	20	ECH1$515		0	92
232	452.256	902.497	902.497	0.00221607	0	16.87	16.87	38	45	K	TINVPGFR	K		1	1470.68	ECH1_130416074636.3193.3193.2.dta	2	gi|30022561|ref|NP_834192.1|	trigger factor [Bacillus cereus ATCC 14579],	ECH1	ECH1$gi|30022561|ref|NP_834192.1|	13	ECH1$232		0	92
2868	593.313	1776.92	1776.92	0.196408	1	30.91	30.91	467	482	R	EFKVEANVGAPQVAYR	E		1	1472.13	ECH1_130416074636.3197.3197.3.dta	3	gi|30018377|ref|NP_830008.1|	elongation factor G [Bacillus cereus ATCC 14579],	ECH1	ECH1$gi|30018377|ref|NP_830008.1|	48	ECH1$2868		0	92
2233	400.712	1598.82	1598.82	-0.253312	1	18.27	18.27	439	452	R	TERGPDHFPFIGVK	G		1	1473.93	ECH1_130416074636.3202.3202.4.dta	4	gi|30019023|ref|NP_830654.1|	NADP-dependent glyceraldehyde-3-phosphate dehydrogenase [Bacillus cereus ATCC 14579],	ECH1	ECH1$gi|30019023|ref|NP_830654.1|	33	ECH1$2233		0	92
1323	450.247	1347.72	1347.72	-0.50975	0	25.94	25.94	146	157	K	TAYVHVPYLTGK	A		1	1476.91	ECH1_130416074636.3210.3210.3.dta	3	gi|30018972|ref|NP_830603.1|	enterotoxin / cell-wall binding protein [Bacillus cereus ATCC 14579],	ECH1	ECH1$gi|30018972|ref|NP_830603.1|	83	ECH1$1323		0	92
1322	450.247	1347.72	1347.72	-0.50975	0	29.62	29.62	146	157	K	TAYVHVPYLTGK	A		1	1479.18	ECH1_130416074636.3216.3216.3.dta	3	gi|30018972|ref|NP_830603.1|	enterotoxin / cell-wall binding protein [Bacillus cereus ATCC 14579],	ECH1	ECH1$gi|30018972|ref|NP_830603.1|	83	ECH1$1322		0	92
901	606.335	1210.66	1210.66	0.410521	0	40.75	40.75	255	264	K	EIDEQPLVIR	N		1	1479.91	ECH1_130416074636.3218.3218.2.dta	2	gi|30018427|ref|NP_830058.1|	D-fructose-6-phosphate amidotransferase [Bacillus cereus ATCC 14579],	ECH1	ECH1$gi|30018427|ref|NP_830058.1|	6	ECH1$901		0	92
982	619.307	1236.6	1236.6	0.173864	0	44.6	44.6	207	217	R	DFQSVIGNETK	K		1	1480.69	ECH1_130416074636.3220.3220.2.dta	2	gi|30019390|ref|NP_831021.1|	tryptophan synthase subunit beta [Bacillus cereus ATCC 14579],	ECH1	ECH1$gi|30019390|ref|NP_831021.1|	22	ECH1$982		0	92
900	606.335	1210.66	1210.66	0.311401	0	27.09	27.09	255	264	K	EIDEQPLVIR	N		1	1480.99	ECH1_130416074636.3221.3221.2.dta	2	gi|30018427|ref|NP_830058.1|	D-fructose-6-phosphate amidotransferase [Bacillus cereus ATCC 14579],	ECH1	ECH1$gi|30018427|ref|NP_830058.1|	6	ECH1$900		0	92
983	619.307	1236.6	1236.6	0.367945	0	51.92	51.92	207	217	R	DFQSVIGNETK	K		1	1482.09	ECH1_130416074636.3224.3224.2.dta	2	gi|30019390|ref|NP_831021.1|	tryptophan synthase subunit beta [Bacillus cereus ATCC 14579],	ECH1	ECH1$gi|30019390|ref|NP_831021.1|	22	ECH1$983		0	92
1663	483.596	1447.77	1447.77	0.0297009	1	36.37	36.37	273	285	R	AKFEELSAGLVER	T		1	1482.72	ECH1_130416074636.3226.3226.3.dta	3	gi|30022393|ref|NP_834024.1|	molecular chaperone DnaK [Bacillus cereus ATCC 14579],	ECH1	ECH1$gi|30022393|ref|NP_834024.1|	37	ECH1$1663		0	92
1662	483.596	1447.77	1447.77	-0.591946	1	42.03	42.03	273	285	R	AKFEELSAGLVER	T		1	1483.86	ECH1_130416074636.3229.3229.3.dta	3	gi|30022393|ref|NP_834024.1|	molecular chaperone DnaK [Bacillus cereus ATCC 14579],	ECH1	ECH1$gi|30022393|ref|NP_834024.1|	37	ECH1$1662		0	92
2264	802.894	1603.77	1603.77	0.426494	0	55.08	55.08	286	301	K	AAFIGDSSPVEDATPK	Y		1	1484.22	ECH1_130416074636.3230.3230.2.dta	2	gi|30018869|ref|NP_830500.1|	hypothetical protein BC0687 [Bacillus cereus ATCC 14579],	ECH1	ECH1$gi|30018869|ref|NP_830500.1|	5	ECH1$2264		0	92
2263	802.894	1603.77	1603.77	0.351671	0	67.73	67.73	286	301	K	AAFIGDSSPVEDATPK	Y		1	1485.35	ECH1_130416074636.3233.3233.2.dta	2	gi|30018869|ref|NP_830500.1|	hypothetical protein BC0687 [Bacillus cereus ATCC 14579],	ECH1	ECH1$gi|30018869|ref|NP_830500.1|	5	ECH1$2263		0	92
3117	616.648	1846.92	1846.92	-0.232278	0	20.73	20.73	227	244	K	APFAATSSVAYAEQLHGK	E		1	1485.71	ECH1_130416074636.3234.3234.3.dta	3	gi|30018541|ref|NP_830172.1|	bifunctional phosphoribosylaminoimidazolecarboxamide formyltransferase/IMP cyclohydrolase [Bacillus cereus ATCC 14579],	ECH1	ECH1$gi|30018541|ref|NP_830172.1|	6	ECH1$3117		0	92
1325	674.867	1347.72	1347.72	0.207016	0	34.47	34.47	146	157	K	TAYVHVPYLTGK	A		1	1486.52	ECH1_130416074636.3236.3236.2.dta	2	gi|30018972|ref|NP_830603.1|	enterotoxin / cell-wall binding protein [Bacillus cereus ATCC 14579],	ECH1	ECH1$gi|30018972|ref|NP_830603.1|	83	ECH1$1325		0	92
1665	724.891	1447.77	1447.77	0.503534	1	50.08	50.08	273	285	R	AKFEELSAGLVER	T		1	1486.87	ECH1_130416074636.3237.3237.2.dta	2	gi|30022393|ref|NP_834024.1|	molecular chaperone DnaK [Bacillus cereus ATCC 14579],	ECH1	ECH1$gi|30022393|ref|NP_834024.1|	37	ECH1$1665		0	92
1664	724.891	1447.77	1447.77	0.420648	1	55.95	55.95	273	285	R	AKFEELSAGLVER	T		1	1488	ECH1_130416074636.3240.3240.2.dta	2	gi|30022393|ref|NP_834024.1|	molecular chaperone DnaK [Bacillus cereus ATCC 14579],	ECH1	ECH1$gi|30022393|ref|NP_834024.1|	37	ECH1$1664		0	92
1324	674.867	1347.72	1347.72	-0.149141	0	37.72	37.72	146	157	K	TAYVHVPYLTGK	A		1	1488.31	ECH1_130416074636.3241.3241.2.dta	2	gi|30018972|ref|NP_830603.1|	enterotoxin / cell-wall binding protein [Bacillus cereus ATCC 14579],	ECH1	ECH1$gi|30018972|ref|NP_830603.1|	83	ECH1$1324		0	92
246	457.289	912.564	912.564	-0.705704	0	55.78	55.78	271	279	R	AVELLIAGK	G		1	1488.65	ECH1_130416074636.3242.3242.2.dta	2	gi|30022675|ref|NP_834306.1|	6-phosphofructokinase [Bacillus cereus ATCC 14579],	ECH1	ECH1$gi|30022675|ref|NP_834306.1|	10	ECH1$246		0	92
247	457.289	912.564	912.564	-0.574206	0	61.59	61.59	271	279	R	AVELLIAGK	G		1	1489.76	ECH1_130416074636.3245.3245.2.dta	2	gi|30022675|ref|NP_834306.1|	6-phosphofructokinase [Bacillus cereus ATCC 14579],	ECH1	ECH1$gi|30022675|ref|NP_834306.1|	10	ECH1$247		0	92
1104	639.812	1277.61	1277.61	-0.247337	0	52.92	52.92	104	113	K	LIDLNQEMMR	Y	Oxidation (M) [9]	1	1492.33	ECH1_130416074636.3252.3252.2.dta	2	gi|30019951|ref|NP_831582.1|	non-hemolytic enterotoxin lytic component L2 [Bacillus cereus ATCC 14579],	ECH1	ECH1$gi|30019951|ref|NP_831582.1|	40	ECH1$1104	M	1	93
807	393.924	1178.75	1178.75	0.00678685	1	22.57	22.57	156	167	K	GILLAGVPGVKR	G		1	1492.67	ECH1_130416074636.3253.3253.3.dta	3	gi|30022698|ref|NP_834329.1|	alanine dehydrogenase [Bacillus cereus ATCC 14579],	ECH1	ECH1$gi|30022698|ref|NP_834329.1|	12	ECH1$807		0	93
1103	639.812	1277.61	1277.61	-0.341262	0	43.33	43.33	104	113	K	LIDLNQEMMR	Y	Oxidation (M) [9]	1	1493.78	ECH1_130416074636.3256.3256.2.dta	2	gi|30019951|ref|NP_831582.1|	non-hemolytic enterotoxin lytic component L2 [Bacillus cereus ATCC 14579],	ECH1	ECH1$gi|30019951|ref|NP_831582.1|	40	ECH1$1103	M	1	94
2286	537.654	1609.94	1609.94	-0.0931712	1	29.46	29.46	32	47	K	SAVKVEIAQPGLTIGK	L		1	1494.5	ECH1_130416074636.3258.3258.3.dta	3	gi|30023381|ref|NP_835012.1|	bacillolysin [Bacillus cereus ATCC 14579],	ECH1	ECH1$gi|30023381|ref|NP_835012.1|	38	ECH1$2286		0	94
2287	537.654	1609.94	1609.94	0.0186342	1	26.27	26.27	32	47	K	SAVKVEIAQPGLTIGK	L		1	1495.3	ECH1_130416074636.3260.3260.3.dta	3	gi|30023381|ref|NP_835012.1|	bacillolysin [Bacillus cereus ATCC 14579],	ECH1	ECH1$gi|30023381|ref|NP_835012.1|	38	ECH1$2287		0	94
1850	497.615	1489.82	1489.83	-1.0565	0	35.5	35.5	34	47	K	QVGEAIAILNHTPK	T		1	1495.67	ECH1_130416074636.3261.3261.3.dta	3	gi|30018385|ref|NP_830016.1|	50S ribosomal protein L22 [Bacillus cereus ATCC 14579],	ECH1	ECH1$gi|30018385|ref|NP_830016.1|	5	ECH1$1850		0	94
3778	1039.5	2076.98	2076.98	0.92153	0	113.67	113.67	466	484	K	EQAITIQSSSGLSDEEVER	M		1	1496	ECH1_130416074636.3262.3262.2.dta	2	gi|30022393|ref|NP_834024.1|	molecular chaperone DnaK [Bacillus cereus ATCC 14579],	ECH1	ECH1$gi|30022393|ref|NP_834024.1|	37	ECH1$3778		0	94
4642	653.082	2608.3	2608.3	0.521029	1	22.72	22.72	191	216	K	AVLHDKGLNTAVGDEGGFAPNLGSNR	E		1	1496.81	ECH1_130416074636.3264.3264.4.dta	4	gi|30023172|ref|NP_834803.1|	phosphopyruvate hydratase [Bacillus cereus ATCC 14579],	ECH1	ECH1$gi|30023172|ref|NP_834803.1|	51	ECH1$4642		0	94
806	393.924	1178.75	1178.75	-0.782185	1	24.26	24.26	156	167	K	GILLAGVPGVKR	G		1	1497.2	ECH1_130416074636.3265.3265.3.dta	3	gi|30022698|ref|NP_834329.1|	alanine dehydrogenase [Bacillus cereus ATCC 14579],	ECH1	ECH1$gi|30022698|ref|NP_834329.1|	12	ECH1$806		0	94
1401	684.356	1366.7	1366.7	-0.186581	0	53.28	53.28	369	380	R	LSYATSLEQVEK	A		1	1497.54	ECH1_130416074636.3266.3266.2.dta	2	gi|30019693|ref|NP_831324.1|	aspartate aminotransferase [Bacillus cereus ATCC 14579],	ECH1	ECH1$gi|30019693|ref|NP_831324.1|	3	ECH1$1401		0	94
4641	653.082	2608.3	2608.3	-0.322432	1	17.75	17.75	191	216	K	AVLHDKGLNTAVGDEGGFAPNLGSNR	E		1	1498.33	ECH1_130416074636.3268.3268.4.dta	4	gi|30023172|ref|NP_834803.1|	phosphopyruvate hydratase [Bacillus cereus ATCC 14579],	ECH1	ECH1$gi|30023172|ref|NP_834803.1|	51	ECH1$4641		0	94
949	613.361	1224.71	1224.71	-0.139625	0	38.86	38.86	36	47	K	VEIAQPGLTIGK	L		1	1498.71	ECH1_130416074636.3269.3269.2.dta	2	gi|30023381|ref|NP_835012.1|	bacillolysin [Bacillus cereus ATCC 14579],	ECH1	ECH1$gi|30023381|ref|NP_835012.1|	38	ECH1$949		0	94
747	579.324	1156.63	1156.63	0.278394	1	24.39	24.39	197	207	K	AAVEKVEEVLA	-		1	1499.05	ECH1_130416074636.3270.3270.2.dta	2	gi|30018381|ref|NP_830012.1|	50S ribosomal protein L4 [Bacillus cereus ATCC 14579],	ECH1	ECH1$gi|30018381|ref|NP_830012.1|	4	ECH1$747		0	94
950	613.361	1224.71	1224.71	-0.139625	0	37.96	37.96	36	47	K	VEIAQPGLTIGK	L		1	1499.82	ECH1_130416074636.3272.3272.2.dta	2	gi|30023381|ref|NP_835012.1|	bacillolysin [Bacillus cereus ATCC 14579],	ECH1	ECH1$gi|30023381|ref|NP_835012.1|	38	ECH1$950		0	94
359	502.294	1002.57	1002.57	-0.612423	0	28.12	28.12	467	475	K	GLVVPEYVK	T		1	1500.15	ECH1_130416074636.3273.3273.2.dta	2	gi|30021715|ref|NP_833346.1|	aconitate hydratase [Bacillus cereus ATCC 14579],	ECH1	ECH1$gi|30021715|ref|NP_833346.1|	26	ECH1$359		0	94
745	579.324	1156.63	1156.63	-0.136603	1	21.01	21.01	197	207	K	AAVEKVEEVLA	-		1	1500.48	ECH1_130416074636.3274.3274.2.dta	2	gi|30018381|ref|NP_830012.1|	50S ribosomal protein L4 [Bacillus cereus ATCC 14579],	ECH1	ECH1$gi|30018381|ref|NP_830012.1|	4	ECH1$745		0	94
358	502.294	1002.57	1002.57	-0.911653	0	29.8	29.8	467	475	K	GLVVPEYVK	T		1	1501.25	ECH1_130416074636.3276.3276.2.dta	2	gi|30021715|ref|NP_833346.1|	aconitate hydratase [Bacillus cereus ATCC 14579],	ECH1	ECH1$gi|30021715|ref|NP_833346.1|	26	ECH1$358		0	94
54	367.713	733.412	733.412	-0.591754	0	17.84	17.84	36	41	K	AIDFLR	E		1	1501.56	ECH1_130416074636.3277.3277.2.dta	2	gi|30021914|ref|NP_833545.1|	elongation factor Ts [Bacillus cereus ATCC 14579],	ECH1	ECH1$gi|30021914|ref|NP_833545.1|	17	ECH1$54		0	94
1400	684.356	1366.7	1366.7	-0.44999	0	57.24	57.24	369	380	R	LSYATSLEQVEK	A		1	1501.88	ECH1_130416074636.3278.3278.2.dta	2	gi|30019693|ref|NP_831324.1|	aspartate aminotransferase [Bacillus cereus ATCC 14579],	ECH1	ECH1$gi|30019693|ref|NP_831324.1|	3	ECH1$1400		0	94
55	367.713	733.412	733.412	-0.591754	0	27.36	27.36	36	41	K	AIDFLR	E		1	1502.67	ECH1_130416074636.3280.3280.2.dta	2	gi|30021914|ref|NP_833545.1|	elongation factor Ts [Bacillus cereus ATCC 14579],	ECH1	ECH1$gi|30021914|ref|NP_833545.1|	17	ECH1$55		0	94
420	524.295	1046.58	1046.58	-0.842748	0	39.7	39.7	12	22	R	SPIGTFGGALK	N		1	1502.99	ECH1_130416074636.3281.3281.2.dta	2	gi|30022110|ref|NP_833741.1|	acetyl-CoA acetyltransferase [Bacillus cereus ATCC 14579],	ECH1	ECH1$gi|30022110|ref|NP_833741.1|	5	ECH1$420		0	94
3545	991.472	1980.93	1980.93	-0.985395	0	108.84	108.84	148	166	K	VQLSDASGDTMTIDSLNAK	T	Oxidation (M) [11]	1	1503.32	ECH1_130416074636.3282.3282.2.dta	2	gi|30019803|ref|NP_831434.1|	flagellin [Bacillus cereus ATCC 14579],	ECH1	ECH1$gi|30019803|ref|NP_831434.1|	61	ECH1$3545	M	1	95
419	524.295	1046.57	1046.58	-1.07207	0	35.81	35.81	12	22	R	SPIGTFGGALK	N		1	1504.14	ECH1_130416074636.3284.3284.2.dta	2	gi|30022110|ref|NP_833741.1|	acetyl-CoA acetyltransferase [Bacillus cereus ATCC 14579],	ECH1	ECH1$gi|30022110|ref|NP_833741.1|	5	ECH1$419		0	95
3546	991.473	1980.93	1980.93	-0.117117	0	109.58	109.58	148	166	K	VQLSDASGDTMTIDSLNAK	T	Oxidation (M) [11]	1	1504.47	ECH1_130416074636.3285.3285.2.dta	2	gi|30019803|ref|NP_831434.1|	flagellin [Bacillus cereus ATCC 14579],	ECH1	ECH1$gi|30019803|ref|NP_831434.1|	61	ECH1$3546	M	1	96
1239	660.863	1319.71	1319.71	-0.830484	0	38.11	38.11	197	208	R	CAVTTSTNLLLK	A		1	1504.84	ECH1_130416074636.3286.3286.2.dta	2	gi|30020437|ref|NP_832068.1|	isochorismatase [Bacillus cereus ATCC 14579],	ECH1	ECH1$gi|30020437|ref|NP_832068.1|	4	ECH1$1239		0	96
3483	655.008	1962	1962	0.082059	1	51.59	51.59	241	259	K	QSSLTSLTGTGKDDLGINR	S		1	1505.98	ECH1_130416074636.3289.3289.3.dta	3	gi|30020857|ref|NP_832488.1|	bacillolysin [Bacillus cereus ATCC 14579],	ECH1	ECH1$gi|30020857|ref|NP_832488.1|	7	ECH1$3483		0	96
2705	576.95	1727.83	1727.83	-0.00520885	1	28.94	28.94	306	319	K	TQEYDLMKVIDTEK	I	Oxidation (M) [7]	1	1506.36	ECH1_130416074636.3290.3290.3.dta	3	gi|30021216|ref|NP_832847.1|	hemolysin BL lytic component L2 [Bacillus cereus ATCC 14579],	ECH1	ECH1$gi|30021216|ref|NP_832847.1|	109	ECH1$2705	M	1	97
2704	576.95	1727.83	1727.83	-0.31774	1	37.83	37.83	306	319	K	TQEYDLMKVIDTEK	I	Oxidation (M) [7]	1	1507.46	ECH1_130416074636.3293.3293.3.dta	3	gi|30021216|ref|NP_832847.1|	hemolysin BL lytic component L2 [Bacillus cereus ATCC 14579],	ECH1	ECH1$gi|30021216|ref|NP_832847.1|	109	ECH1$2704	M	1	98
2990	606.96	1817.86	1817.86	-0.190334	1	17.37	17.37	385	399	K	ESWNDIHKDAEFISK	D		1	1508.99	ECH1_130416074636.3297.3297.3.dta	3	gi|30021215|ref|NP_832846.1|	hemolysin BL lytic component L1 [Bacillus cereus ATCC 14579],	ECH1	ECH1$gi|30021215|ref|NP_832846.1|	57	ECH1$2990		0	98
3484	655.008	1962	1962	0.372579	1	35.1	35.1	241	259	K	QSSLTSLTGTGKDDLGINR	S		1	1509.35	ECH1_130416074636.3298.3298.3.dta	3	gi|30020857|ref|NP_832488.1|	bacillolysin [Bacillus cereus ATCC 14579],	ECH1	ECH1$gi|30020857|ref|NP_832488.1|	7	ECH1$3484		0	98
375	509.277	1016.54	1016.54	-0.37185	0	36.88	36.88	170	178	K	LSVDVDELK	K		1	1513.35	ECH1_130416074636.3309.3309.2.dta	2	gi|29899121|ref|NP_829898.1|	putative cytoplasmic protein [Bacillus cereus ATCC 14579 plasmide pBClin15],	ECH1	ECH1$gi|29899121|ref|NP_829898.1|	44	ECH1$375		0	98
767	584.342	1166.67	1166.67	-0.35057	1	29.58	29.58	306	315	K	FKAEVFVLSK	E		1	1513.65	ECH1_130416074636.3310.3310.2.dta	2	gi|30018378|ref|NP_830009.1|	elongation factor Tu [Bacillus cereus ATCC 14579],	ECH1	ECH1$gi|30018378|ref|NP_830009.1|	57	ECH1$767		0	98
374	509.276	1016.54	1016.54	-0.607945	0	37.44	37.44	170	178	K	LSVDVDELK	K		1	1514.77	ECH1_130416074636.3313.3313.2.dta	2	gi|29899121|ref|NP_829898.1|	putative cytoplasmic protein [Bacillus cereus ATCC 14579 plasmide pBClin15],	ECH1	ECH1$gi|29899121|ref|NP_829898.1|	44	ECH1$374		0	98
766	584.342	1166.67	1166.67	-0.864855	1	25.83	25.83	306	315	K	FKAEVFVLSK	E		1	1515.1	ECH1_130416074636.3314.3314.2.dta	2	gi|30018378|ref|NP_830009.1|	elongation factor Tu [Bacillus cereus ATCC 14579],	ECH1	ECH1$gi|30018378|ref|NP_830009.1|	57	ECH1$766		0	98
768	389.897	1166.67	1166.67	-0.347142	1	26.74	26.74	306	315	K	FKAEVFVLSK	E		1	1515.85	ECH1_130416074636.3316.3316.3.dta	3	gi|30018378|ref|NP_830009.1|	elongation factor Tu [Bacillus cereus ATCC 14579],	ECH1	ECH1$gi|30018378|ref|NP_830009.1|	57	ECH1$768		0	98
2509	556.642	1666.9	1666.9	-0.0923868	1	43.89	43.89	27	40	R	RGPVLLEDYHLVEK	L		1	1518.88	ECH1_130416074636.3324.3324.3.dta	3	gi|30019310|ref|NP_830941.1|	catalase [Bacillus cereus ATCC 14579],	ECH1	ECH1$gi|30019310|ref|NP_830941.1|	40	ECH1$2509		0	98
3527	659.355	1975.04	1975.04	-0.117972	1	27.88	27.88	52	69	K	KALAETGSHILVMDLYAK	T	Oxidation (M) [13]	1	1519.55	ECH1_130416074636.3326.3326.3.dta	3	gi|30021215|ref|NP_832846.1|	hemolysin BL lytic component L1 [Bacillus cereus ATCC 14579],	ECH1	ECH1$gi|30021215|ref|NP_832846.1|	57	ECH1$3527	M	1	99
2735	578.316	1731.93	1731.93	-0.238463	1	31.32	31.32	180	195	R	ATAETEITKLDTAIQK	I		2	1520.35	ECH1_130416074636.3328.3328.3.dta	3	gi|30019803|ref|NP_831434.1|	flagellin [Bacillus cereus ATCC 14579],	ECH1	ECH1$gi|30019803|ref|NP_831434.1|	61	ECH1$2735		0	99
2508	556.642	1666.9	1666.9	-0.326353	1	38.31	38.31	27	40	R	RGPVLLEDYHLVEK	L		1	1520.64	ECH1_130416074636.3329.3329.3.dta	3	gi|30019310|ref|NP_830941.1|	catalase [Bacillus cereus ATCC 14579],	ECH1	ECH1$gi|30019310|ref|NP_830941.1|	40	ECH1$2508		0	99
2737	578.316	1731.93	1731.93	0.194581	1	43.98	43.98	180	195	R	ATAETEITKLDTAIQK	I		2	1521.74	ECH1_130416074636.3332.3332.3.dta	3	gi|30019803|ref|NP_831434.1|	flagellin [Bacillus cereus ATCC 14579],	ECH1	ECH1$gi|30019803|ref|NP_831434.1|	61	ECH1$2737		0	99
2736	866.97	1731.93	1731.93	0.192272	1	64.52	64.52	180	195	R	ATAETEITKLDTAIQK	I		2	1522.02	ECH1_130416074636.3333.3333.2.dta	2	gi|30019803|ref|NP_831434.1|	flagellin [Bacillus cereus ATCC 14579],	ECH1	ECH1$gi|30019803|ref|NP_831434.1|	61	ECH1$2736		0	99
2738	866.97	1731.93	1731.93	0.480968	1	91.54	91.54	180	195	R	ATAETEITKLDTAIQK	I		2	1523.15	ECH1_130416074636.3336.3336.2.dta	2	gi|30019803|ref|NP_831434.1|	flagellin [Bacillus cereus ATCC 14579],	ECH1	ECH1$gi|30019803|ref|NP_831434.1|	61	ECH1$2738		0	99
4556	633.587	2530.32	2530.32	0.199184	2	21.95	21.95	283	306	R	VIAEMGGKDTIVVDKEADLELAAK	S	Oxidation (M) [5]	1	1524.62	ECH1_130416074636.3340.3340.4.dta	4	gi|30018552|ref|NP_830183.1|	1-pyrroline-5-carboxylate dehydrogenase [Bacillus cereus ATCC 14579],	ECH1	ECH1$gi|30018552|ref|NP_830183.1|	32	ECH1$4556	M	1	100
1126	645.357	1288.7	1288.7	-0.0628541	0	69.89	69.89	168	179	K	ITTANLTTLADR	G		1	1526.09	ECH1_130416074636.3344.3344.2.dta	2	gi|30019805|ref|NP_831436.1|	flagellin [Bacillus cereus ATCC 14579],	ECH1	ECH1$gi|30019805|ref|NP_831436.1|	15	ECH1$1126		0	100
4557	633.588	2530.32	2530.32	0.784091	2	22.76	22.76	283	306	R	VIAEMGGKDTIVVDKEADLELAAK	S	Oxidation (M) [5]	1	1526.71	ECH1_130416074636.3346.3346.4.dta	4	gi|30018552|ref|NP_830183.1|	1-pyrroline-5-carboxylate dehydrogenase [Bacillus cereus ATCC 14579],	ECH1	ECH1$gi|30018552|ref|NP_830183.1|	32	ECH1$4557	M	1	101
1127	645.357	1288.7	1288.7	0.309615	0	70.09	70.09	168	179	K	ITTANLTTLADR	G		1	1527.79	ECH1_130416074636.3349.3349.2.dta	2	gi|30019805|ref|NP_831436.1|	flagellin [Bacillus cereus ATCC 14579],	ECH1	ECH1$gi|30019805|ref|NP_831436.1|	15	ECH1$1127		0	101
2427	823.455	1644.9	1644.89	1.32227	0	40.54	40.54	256	272	K	LTGTLPSGTTATDVALK	V		1	1530.91	ECH1_130416074636.3358.3358.2.dta	2	gi|30021715|ref|NP_833346.1|	aconitate hydratase [Bacillus cereus ATCC 14579],	ECH1	ECH1$gi|30021715|ref|NP_833346.1|	26	ECH1$2427		0	101
2426	823.455	1644.89	1644.89	0.872397	0	60.5	60.5	256	272	K	LTGTLPSGTTATDVALK	V		1	1531.7	ECH1_130416074636.3360.3360.2.dta	2	gi|30021715|ref|NP_833346.1|	aconitate hydratase [Bacillus cereus ATCC 14579],	ECH1	ECH1$gi|30021715|ref|NP_833346.1|	26	ECH1$2426		0	101
1176	652.348	1302.68	1302.68	0.181165	0	47.23	47.23	159	170	K	TVSVDNFPTPVK	T		1	1532.07	ECH1_130416074636.3361.3361.2.dta	2	gi|29899129|ref|NP_829906.1|	putative cytoplasmic protein [Bacillus cereus ATCC 14579 plasmide pBClin15],	ECH1	ECH1$gi|29899129|ref|NP_829906.1|	11	ECH1$1176		0	101
2507	417.733	1666.9	1666.9	-0.803885	1	19	19	27	40	R	RGPVLLEDYHLVEK	L		1	1532.37	ECH1_130416074636.3362.3362.4.dta	4	gi|30019310|ref|NP_830941.1|	catalase [Bacillus cereus ATCC 14579],	ECH1	ECH1$gi|30019310|ref|NP_830941.1|	40	ECH1$2507		0	101
1460	462.593	1384.76	1384.76	-0.171871	1	24.52	24.52	174	185	K	AQVDQLVEDLKK	F		1	1533.17	ECH1_130416074636.3364.3364.3.dta	3	gi|30019952|ref|NP_831583.1|	non-hemolytic enterotoxin lytic component L1 [Bacillus cereus ATCC 14579],	ECH1	ECH1$gi|30019952|ref|NP_831583.1|	29	ECH1$1460		0	101
1332	677.326	1352.64	1352.64	0.82062	0	57.8	57.8	364	375	R	QDVAGYWNSVSK	V		1	1533.73	ECH1_130416074636.3366.3366.2.dta	2	gi|30023229|ref|NP_834860.1|	N-acetylmuramoyl-L-alanine amidase [Bacillus cereus ATCC 14579],	ECH1	ECH1$gi|30023229|ref|NP_834860.1|	33	ECH1$1332		0	101
1459	462.593	1384.76	1384.76	-0.301858	1	18.9	18.9	174	185	K	AQVDQLVEDLKK	F		1	1534.49	ECH1_130416074636.3368.3368.3.dta	3	gi|30019952|ref|NP_831583.1|	non-hemolytic enterotoxin lytic component L1 [Bacillus cereus ATCC 14579],	ECH1	ECH1$gi|30019952|ref|NP_831583.1|	29	ECH1$1459		0	101
1188	653.345	1304.67	1304.67	1.57741	0	19.13	19.13	227	239	K	ADLFSGGGQNIVK	L		1	1534.76	ECH1_130416074636.3369.3369.2.dta	2	gi|29899121|ref|NP_829898.1|	putative cytoplasmic protein [Bacillus cereus ATCC 14579 plasmide pBClin15],	ECH1	ECH1$gi|29899121|ref|NP_829898.1|	44	ECH1$1188		0	101
1462	693.386	1384.76	1384.76	0.453509	1	64.3	64.3	174	185	K	AQVDQLVEDLKK	F		1	1535.04	ECH1_130416074636.3370.3370.2.dta	2	gi|30019952|ref|NP_831583.1|	non-hemolytic enterotoxin lytic component L1 [Bacillus cereus ATCC 14579],	ECH1	ECH1$gi|30019952|ref|NP_831583.1|	29	ECH1$1462		0	101
1187	653.344	1304.67	1304.67	0.458353	0	25.84	25.84	227	239	K	ADLFSGGGQNIVK	L		1	1535.8	ECH1_130416074636.3372.3372.2.dta	2	gi|29899121|ref|NP_829898.1|	putative cytoplasmic protein [Bacillus cereus ATCC 14579 plasmide pBClin15],	ECH1	ECH1$gi|29899121|ref|NP_829898.1|	44	ECH1$1187		0	101
1331	677.326	1352.64	1352.64	0.450971	0	76.9	76.9	364	375	R	QDVAGYWNSVSK	V		1	1536.09	ECH1_130416074636.3373.3373.2.dta	2	gi|30023229|ref|NP_834860.1|	N-acetylmuramoyl-L-alanine amidase [Bacillus cereus ATCC 14579],	ECH1	ECH1$gi|30023229|ref|NP_834860.1|	33	ECH1$1331		0	101
1461	693.385	1384.76	1384.76	0.0202202	1	58.47	58.47	174	185	K	AQVDQLVEDLKK	F		1	1536.4	ECH1_130416074636.3374.3374.2.dta	2	gi|30019952|ref|NP_831583.1|	non-hemolytic enterotoxin lytic component L1 [Bacillus cereus ATCC 14579],	ECH1	ECH1$gi|30019952|ref|NP_831583.1|	29	ECH1$1461		0	101
699	573.307	1144.6	1144.6	1.04316	0	53.12	53.12	392	402	K	AIDLIDEAASK	V		1	1537.52	ECH1_130416074636.3377.3377.2.dta	2	gi|30018352|ref|NP_829983.1|	negative regulator of genetic competence clpC/mecB [Bacillus cereus ATCC 14579],	ECH1	ECH1$gi|30018352|ref|NP_829983.1|	42	ECH1$699		0	101
3856	703.711	2108.11	2108.11	-0.344384	1	49.28	49.28	571	589	R	ATGEVVQLPKEESQPLIDR	A		1	1538.96	ECH1_130416074636.3381.3381.3.dta	3	gi|30023264|ref|NP_834895.1|	phosphoglycerol transferase [Bacillus cereus ATCC 14579],	ECH1	ECH1$gi|30023264|ref|NP_834895.1|	16	ECH1$3856		0	101
48	361.708	721.4	721.401	-0.752702	0	21.7	21.7	135	140	K	FSLDLK	L		1	1539.35	ECH1_130416074636.3382.3382.2.dta	2	gi|30019785|ref|NP_831416.1|	flagellar capping protein [Bacillus cereus ATCC 14579],	ECH1	ECH1$gi|30019785|ref|NP_831416.1|	13	ECH1$48		0	101
3857	703.711	2108.11	2108.11	0.267538	1	49.29	49.29	571	589	R	ATGEVVQLPKEESQPLIDR	A		1	1540.09	ECH1_130416074636.3384.3384.3.dta	3	gi|30023264|ref|NP_834895.1|	phosphoglycerol transferase [Bacillus cereus ATCC 14579],	ECH1	ECH1$gi|30023264|ref|NP_834895.1|	16	ECH1$3857		0	101
2228	533.24	1596.7	1596.7	-1.18056	0	25.35	25.35	147	161	K	TDADAFGAYLHMGGR	I	Oxidation (M) [12]	1	1540.48	ECH1_130416074636.3385.3385.3.dta	3	gi|30021914|ref|NP_833545.1|	elongation factor Ts [Bacillus cereus ATCC 14579],	ECH1	ECH1$gi|30021914|ref|NP_833545.1|	17	ECH1$2228	M	1	102
49	361.708	721.401	721.401	0.162184	0	24.15	24.15	135	140	K	FSLDLK	L		1	1540.85	ECH1_130416074636.3386.3386.2.dta	2	gi|30019785|ref|NP_831416.1|	flagellar capping protein [Bacillus cereus ATCC 14579],	ECH1	ECH1$gi|30019785|ref|NP_831416.1|	13	ECH1$49		0	102
2229	533.24	1596.7	1596.7	-0.372644	0	41.38	41.38	147	161	K	TDADAFGAYLHMGGR	I	Oxidation (M) [12]	1	1541.94	ECH1_130416074636.3389.3389.3.dta	3	gi|30021914|ref|NP_833545.1|	elongation factor Ts [Bacillus cereus ATCC 14579],	ECH1	ECH1$gi|30021914|ref|NP_833545.1|	17	ECH1$2229	M	1	103
3612	668.692	2003.05	2003.05	0.277077	2	29.99	29.99	179	196	K	DRATAETEITKLDTAIQK	I		1	1543.41	ECH1_130416074636.3393.3393.3.dta	3	gi|30019804|ref|NP_831435.1|	flagellin [Bacillus cereus ATCC 14579],	ECH1	ECH1$gi|30019804|ref|NP_831435.1|	8	ECH1$3612		0	103
2230	799.867	1597.72	1597.72	0.281651	0	49.45	49.45	78	90	K	AMQVADETFQTWR	K	Oxidation (M) [2]	1	1543.79	ECH1_130416074636.3394.3394.2.dta	2	gi|30018552|ref|NP_830183.1|	1-pyrroline-5-carboxylate dehydrogenase [Bacillus cereus ATCC 14579],	ECH1	ECH1$gi|30018552|ref|NP_830183.1|	32	ECH1$2230	M	1	104
3225	626.647	1876.92	1876.92	-0.558361	1	33.85	33.85	267	283	R	SKYPAATTSYFGELTNK	I		1	1544.58	ECH1_130416074636.3396.3396.3.dta	3	gi|30020129|ref|NP_831760.1|	putative murein endopeptidase [Bacillus cereus ATCC 14579],	ECH1	ECH1$gi|30020129|ref|NP_831760.1|	73	ECH1$3225		0	104
2558	839.918	1677.82	1677.82	0.789715	0	96.93	96.93	220	234	K	YNEVASQLNLAAEEK	A		1	1545.29	ECH1_130416074636.3398.3398.2.dta	2	gi|30018861|ref|NP_830492.1|	cell wall-binding protein [Bacillus cereus ATCC 14579],	ECH1	ECH1$gi|30018861|ref|NP_830492.1|	37	ECH1$2558		0	104
3226	626.648	1876.92	1876.92	0.224836	1	44.07	44.07	267	283	R	SKYPAATTSYFGELTNK	I		1	1546.07	ECH1_130416074636.3400.3400.3.dta	3	gi|30020129|ref|NP_831760.1|	putative murein endopeptidase [Bacillus cereus ATCC 14579],	ECH1	ECH1$gi|30020129|ref|NP_831760.1|	73	ECH1$3226		0	104
2559	839.918	1677.82	1677.82	0.789715	0	98.79	98.79	220	234	K	YNEVASQLNLAAEEK	A		1	1546.78	ECH1_130416074636.3402.3402.2.dta	2	gi|30018861|ref|NP_830492.1|	cell wall-binding protein [Bacillus cereus ATCC 14579],	ECH1	ECH1$gi|30018861|ref|NP_830492.1|	37	ECH1$2559		0	104
3023	914.409	1826.8	1826.8	0.624041	0	71.21	71.21	246	260	R	VTYSYFNMSDEQLSK	D	Oxidation (M) [8]	1	1547.93	ECH1_130416074636.3405.3405.2.dta	2	gi|30020129|ref|NP_831760.1|	putative murein endopeptidase [Bacillus cereus ATCC 14579],	ECH1	ECH1$gi|30020129|ref|NP_831760.1|	73	ECH1$3023	M	1	105
3024	914.41	1826.8	1826.8	0.766366	0	62.92	62.92	246	260	R	VTYSYFNMSDEQLSK	D	Oxidation (M) [8]	1	1549.06	ECH1_130416074636.3408.3408.2.dta	2	gi|30020129|ref|NP_831760.1|	putative murein endopeptidase [Bacillus cereus ATCC 14579],	ECH1	ECH1$gi|30020129|ref|NP_831760.1|	73	ECH1$3024	M	1	106
1513	467.268	1398.78	1398.78	-0.639127	1	25.74	25.74	9	20	K	QQVVTEIADKLR	A		1	1549.44	ECH1_130416074636.3409.3409.3.dta	3	gi|30018369|ref|NP_830000.1|	50S ribosomal protein L10 [Bacillus cereus ATCC 14579],	ECH1	ECH1$gi|30018369|ref|NP_830000.1|	4	ECH1$1513		0	106
3227	939.468	1876.92	1876.92	0.371886	1	75.09	75.09	267	283	R	SKYPAATTSYFGELTNK	I		1	1549.79	ECH1_130416074636.3410.3410.2.dta	2	gi|30020129|ref|NP_831760.1|	putative murein endopeptidase [Bacillus cereus ATCC 14579],	ECH1	ECH1$gi|30020129|ref|NP_831760.1|	73	ECH1$3227		0	106
336	493.798	985.581	985.581	-0.128858	0	34.52	34.52	99	108	K	LTGGVEGLLK	G		1	1550.59	ECH1_130416074636.3412.3412.2.dta	2	gi|30022058|ref|NP_833689.1|	dihydrolipoamide dehydrogenase [Bacillus cereus ATCC 14579],	ECH1	ECH1$gi|30022058|ref|NP_833689.1|	33	ECH1$336		0	106
1514	467.268	1398.78	1398.78	-0.360313	1	40.91	40.91	9	20	K	QQVVTEIADKLR	A		1	1550.88	ECH1_130416074636.3413.3413.3.dta	3	gi|30018369|ref|NP_830000.1|	50S ribosomal protein L10 [Bacillus cereus ATCC 14579],	ECH1	ECH1$gi|30018369|ref|NP_830000.1|	4	ECH1$1514		0	106
3228	939.468	1876.92	1876.92	0.819427	1	69.91	69.91	267	283	R	SKYPAATTSYFGELTNK	I		1	1551.23	ECH1_130416074636.3414.3414.2.dta	2	gi|30020129|ref|NP_831760.1|	putative murein endopeptidase [Bacillus cereus ATCC 14579],	ECH1	ECH1$gi|30020129|ref|NP_831760.1|	73	ECH1$3228		0	106
2739	578.954	1733.84	1733.84	0.198403	1	17.71	17.71	407	422	K	IDVLMPDKGSSSSWGR	K		1	1554.97	ECH1_130416074636.3424.3424.3.dta	3	gi|30018972|ref|NP_830603.1|	enterotoxin / cell-wall binding protein [Bacillus cereus ATCC 14579],	ECH1	ECH1$gi|30018972|ref|NP_830603.1|	83	ECH1$2739		0	106
1950	505.932	1514.77	1514.77	0.173623	0	18.21	18.21	74	86	K	DVQDIDVPFKPSR	V		1	1556.4	ECH1_130416074636.3428.3428.3.dta	3	gi|30021715|ref|NP_833346.1|	aconitate hydratase [Bacillus cereus ATCC 14579],	ECH1	ECH1$gi|30021715|ref|NP_833346.1|	26	ECH1$1950		0	106
1647	481.581	1441.72	1441.72	0.196293	1	30.23	30.23	264	276	K	GTDGKFYLADLSR	G		1	1556.75	ECH1_130416074636.3429.3429.3.dta	3	gi|30023381|ref|NP_835012.1|	bacillolysin [Bacillus cereus ATCC 14579],	ECH1	ECH1$gi|30023381|ref|NP_835012.1|	38	ECH1$1647		0	106
2137	523.947	1568.82	1568.82	-0.0331459	1	35.67	35.67	213	225	K	RLEEVLGSVNYYK	Q		1	1557.91	ECH1_130416074636.3432.3432.3.dta	3	gi|30021214|ref|NP_832845.1|	hemolysin BL binding component precursor [Bacillus cereus ATCC 14579],	ECH1	ECH1$gi|30021214|ref|NP_832845.1|	71	ECH1$2137		0	106
1949	505.931	1514.77	1514.77	-0.44033	0	18.6	18.6	74	86	K	DVQDIDVPFKPSR	V		1	1558.25	ECH1_130416074636.3433.3433.3.dta	3	gi|30021715|ref|NP_833346.1|	aconitate hydratase [Bacillus cereus ATCC 14579],	ECH1	ECH1$gi|30021715|ref|NP_833346.1|	26	ECH1$1949		0	106
1646	481.581	1441.72	1441.72	-0.261493	1	24.95	24.95	264	276	K	GTDGKFYLADLSR	G		1	1558.61	ECH1_130416074636.3434.3434.3.dta	3	gi|30023381|ref|NP_835012.1|	bacillolysin [Bacillus cereus ATCC 14579],	ECH1	ECH1$gi|30023381|ref|NP_835012.1|	38	ECH1$1646		0	106
2136	523.947	1568.82	1568.82	-0.147882	1	33.2	33.2	213	225	K	RLEEVLGSVNYYK	Q		1	1559.36	ECH1_130416074636.3436.3436.3.dta	3	gi|30021214|ref|NP_832845.1|	hemolysin BL binding component precursor [Bacillus cereus ATCC 14579],	ECH1	ECH1$gi|30021214|ref|NP_832845.1|	71	ECH1$2136		0	106
2139	785.418	1568.82	1568.82	0.601726	1	55.89	55.89	213	225	K	RLEEVLGSVNYYK	Q		1	1559.67	ECH1_130416074636.3437.3437.2.dta	2	gi|30021214|ref|NP_832845.1|	hemolysin BL binding component precursor [Bacillus cereus ATCC 14579],	ECH1	ECH1$gi|30021214|ref|NP_832845.1|	71	ECH1$2139		0	106
3517	657.343	1969.01	1969.01	-0.0888773	2	25.68	25.68	306	321	K	TQEYDLMKVIDTEKIK	K	Oxidation (M) [7]	1	1560	ECH1_130416074636.3438.3438.3.dta	3	gi|30021216|ref|NP_832847.1|	hemolysin BL lytic component L2 [Bacillus cereus ATCC 14579],	ECH1	ECH1$gi|30021216|ref|NP_832847.1|	109	ECH1$3517	M	1	107
2138	785.417	1568.82	1568.82	0.372254	1	64.57	64.57	213	225	K	RLEEVLGSVNYYK	Q		1	1560.78	ECH1_130416074636.3440.3440.2.dta	2	gi|30021214|ref|NP_832845.1|	hemolysin BL binding component precursor [Bacillus cereus ATCC 14579],	ECH1	ECH1$gi|30021214|ref|NP_832845.1|	71	ECH1$2138		0	107
3515	657.343	1969.01	1969.01	-0.561196	2	15.86	15.86	306	321	K	TQEYDLMKVIDTEKIK	K	Oxidation (M) [7]	1	1561.12	ECH1_130416074636.3441.3441.3.dta	3	gi|30021216|ref|NP_832847.1|	hemolysin BL lytic component L2 [Bacillus cereus ATCC 14579],	ECH1	ECH1$gi|30021216|ref|NP_832847.1|	109	ECH1$3515	M	1	108
1681	727.399	1452.78	1452.78	0.191357	0	48.55	48.55	32	46	R	SGATVSGPIPLPTEK	T		1	1561.5	ECH1_130416074636.3442.3442.2.dta	2	gi|30018379|ref|NP_830010.1|	30S ribosomal protein S10 [Bacillus cereus ATCC 14579],	ECH1	ECH1$gi|30018379|ref|NP_830010.1|	3	ECH1$1681		0	108
2759	435.217	1736.84	1736.84	0.235485	1	16.11	16.11	459	472	K	AREDFHVGNLYFNR	G		1	1564.51	ECH1_130416074636.3450.3450.4.dta	4	gi|30018552|ref|NP_830183.1|	1-pyrroline-5-carboxylate dehydrogenase [Bacillus cereus ATCC 14579],	ECH1	ECH1$gi|30018552|ref|NP_830183.1|	32	ECH1$2759		0	108
4388	798.067	2391.18	2391.18	0.616433	0	80.38	80.38	248	269	K	ILNEAGISMLSQANQTPQMVSK	L	Oxidation (M) [9], Oxidation (M) [19]	2	1565.31	ECH1_130416074636.3452.3452.3.dta	3	gi|30019803|ref|NP_831434.1|	flagellin [Bacillus cereus ATCC 14579],	ECH1	ECH1$gi|30019803|ref|NP_831434.1|	61	ECH1$4388	MM	2	110
4387	798.067	2391.18	2391.18	0.616433	0	53.62	53.62	248	269	K	ILNEAGISMLSQANQTPQMVSK	L	Oxidation (M) [9], Oxidation (M) [19]	2	1566.8	ECH1_130416074636.3456.3456.3.dta	3	gi|30019803|ref|NP_831434.1|	flagellin [Bacillus cereus ATCC 14579],	ECH1	ECH1$gi|30019803|ref|NP_831434.1|	61	ECH1$4387	MM	2	112
3548	991.966	1981.92	1981.92	1.53589	0	119.19	119.19	148	166	K	VQLSDASGDTMTIDSLDAK	K	Oxidation (M) [11]	1	1568.88	ECH1_130416074636.3462.3462.2.dta	2	gi|30019805|ref|NP_831436.1|	flagellin [Bacillus cereus ATCC 14579],	ECH1	ECH1$gi|30019805|ref|NP_831436.1|	15	ECH1$3548	M	1	113
3547	991.966	1981.92	1981.92	0.859775	0	125.64	125.64	148	166	K	VQLSDASGDTMTIDSLDAK	K	Oxidation (M) [11]	1	1569.69	ECH1_130416074636.3464.3464.2.dta	2	gi|30019805|ref|NP_831436.1|	flagellin [Bacillus cereus ATCC 14579],	ECH1	ECH1$gi|30019805|ref|NP_831436.1|	15	ECH1$3547	M	1	114
2199	529.611	1585.81	1585.81	0.428172	0	31.08	31.08	19	32	K	ITDFLSEHAEVVAR	Y		1	1570.03	ECH1_130416074636.3465.3465.3.dta	3	gi|30023492|ref|NP_835123.1|	adenylosuccinate synthetase [Bacillus cereus ATCC 14579],	ECH1	ECH1$gi|30023492|ref|NP_835123.1|	12	ECH1$2199		0	114
2198	529.61	1585.81	1585.81	-0.271785	0	38.75	38.75	19	32	K	ITDFLSEHAEVVAR	Y		1	1571.45	ECH1_130416074636.3469.3469.3.dta	3	gi|30023492|ref|NP_835123.1|	adenylosuccinate synthetase [Bacillus cereus ATCC 14579],	ECH1	ECH1$gi|30023492|ref|NP_835123.1|	12	ECH1$2198		0	114
4389	1196.6	2391.18	2391.18	1.31316	0	70.1	70.1	248	269	K	ILNEAGISMLSQANQTPQMVSK	L	Oxidation (M) [9], Oxidation (M) [19]	2	1571.77	ECH1_130416074636.3470.3470.2.dta	2	gi|30019803|ref|NP_831434.1|	flagellin [Bacillus cereus ATCC 14579],	ECH1	ECH1$gi|30019803|ref|NP_831434.1|	61	ECH1$4389	MM	2	116
4390	1196.6	2391.18	2391.18	1.31316	0	50.83	50.83	248	269	K	ILNEAGISMLSQANQTPQMVSK	L	Oxidation (M) [9], Oxidation (M) [19]	2	1572.84	ECH1_130416074636.3473.3473.2.dta	2	gi|30019803|ref|NP_831434.1|	flagellin [Bacillus cereus ATCC 14579],	ECH1	ECH1$gi|30019803|ref|NP_831434.1|	61	ECH1$4390	MM	2	118
1423	687.375	1372.74	1372.74	0.205429	0	64.59	64.59	126	138	K	AFADNQPSLLVAK	R		1	1573.21	ECH1_130416074636.3474.3474.2.dta	2	gi|30023138|ref|NP_834769.1|	perfringolysin O precursor [Bacillus cereus ATCC 14579],	ECH1	ECH1$gi|30023138|ref|NP_834769.1|	20	ECH1$1423		0	118
1422	687.375	1372.74	1372.74	0.118013	0	83.49	83.49	126	138	K	AFADNQPSLLVAK	R		1	1573.99	ECH1_130416074636.3476.3476.2.dta	2	gi|30023138|ref|NP_834769.1|	perfringolysin O precursor [Bacillus cereus ATCC 14579],	ECH1	ECH1$gi|30023138|ref|NP_834769.1|	20	ECH1$1422		0	118
2701	576.647	1726.92	1726.92	0.436037	0	29.19	29.19	177	192	K	VIAVQGVGNVAYHLCK	H		1	1574.33	ECH1_130416074636.3477.3477.3.dta	3	gi|30022246|ref|NP_833877.1|	leucine dehydrogenase [Bacillus cereus ATCC 14579],	ECH1	ECH1$gi|30022246|ref|NP_833877.1|	25	ECH1$2701		0	118
2700	576.647	1726.92	1726.92	0.331805	0	17.43	17.43	177	192	K	VIAVQGVGNVAYHLCK	H		1	1575.43	ECH1_130416074636.3480.3480.3.dta	3	gi|30022246|ref|NP_833877.1|	leucine dehydrogenase [Bacillus cereus ATCC 14579],	ECH1	ECH1$gi|30022246|ref|NP_833877.1|	25	ECH1$2700		0	118
4686	667.292	2665.14	2665.14	-0.445755	1	15.23	15.23	246	266	R	VTYSYFNMSDEQLSKDHEWDR	S	Oxidation (M) [8]	1	1576.13	ECH1_130416074636.3482.3482.4.dta	4	gi|30020129|ref|NP_831760.1|	putative murein endopeptidase [Bacillus cereus ATCC 14579],	ECH1	ECH1$gi|30020129|ref|NP_831760.1|	73	ECH1$4686	M	1	119
368	507.795	1013.58	1013.58	-0.227906	0	42.65	42.65	214	222	R	LEDLLGQVK	Y		1	1577.64	ECH1_130416074636.3486.3486.2.dta	2	gi|30021213|ref|NP_832844.1|	hemolysin BL binding component precursor [Bacillus cereus ATCC 14579],	ECH1	ECH1$gi|30021213|ref|NP_832844.1|	20	ECH1$368		0	119
1005	622.366	1242.72	1242.72	-0.0885156	1	36.08	36.08	2	12	M	GTILDKIVEQK	K		1	1578.77	ECH1_130416074636.3489.3489.2.dta	2	gi|30019388|ref|NP_831019.1|	indole-3-glycerol-phosphate synthase [Bacillus cereus ATCC 14579],	ECH1	ECH1$gi|30019388|ref|NP_831019.1|	12	ECH1$1005		0	119
1003	415.246	1242.72	1242.72	-0.632484	1	30.02	30.02	2	12	M	GTILDKIVEQK	K		1	1579.12	ECH1_130416074636.3490.3490.3.dta	3	gi|30019388|ref|NP_831019.1|	indole-3-glycerol-phosphate synthase [Bacillus cereus ATCC 14579],	ECH1	ECH1$gi|30019388|ref|NP_831019.1|	12	ECH1$1003		0	119
1006	622.367	1242.72	1242.72	0.313828	1	38.39	38.39	2	12	M	GTILDKIVEQK	K		1	1579.89	ECH1_130416074636.3492.3492.2.dta	2	gi|30019388|ref|NP_831019.1|	indole-3-glycerol-phosphate synthase [Bacillus cereus ATCC 14579],	ECH1	ECH1$gi|30019388|ref|NP_831019.1|	12	ECH1$1006		0	119
775	585.846	1169.68	1169.68	-0.0649752	1	53.95	53.95	213	222	K	RLEDLLGQVK	Y		1	1580.23	ECH1_130416074636.3493.3493.2.dta	2	gi|30021213|ref|NP_832844.1|	hemolysin BL binding component precursor [Bacillus cereus ATCC 14579],	ECH1	ECH1$gi|30021213|ref|NP_832844.1|	20	ECH1$775		0	119
1004	415.247	1242.72	1242.72	-0.487641	1	23.35	23.35	2	12	M	GTILDKIVEQK	K		1	1580.57	ECH1_130416074636.3494.3494.3.dta	3	gi|30019388|ref|NP_831019.1|	indole-3-glycerol-phosphate synthase [Bacillus cereus ATCC 14579],	ECH1	ECH1$gi|30019388|ref|NP_831019.1|	12	ECH1$1004		0	119
773	585.846	1169.68	1169.68	-0.167568	1	48.03	48.03	213	222	K	RLEDLLGQVK	Y		1	1581.35	ECH1_130416074636.3496.3496.2.dta	2	gi|30021213|ref|NP_832844.1|	hemolysin BL binding component precursor [Bacillus cereus ATCC 14579],	ECH1	ECH1$gi|30021213|ref|NP_832844.1|	20	ECH1$773		0	119
2073	775.907	1549.8	1549.8	0.861402	0	55.49	55.49	454	468	K	SGVGVPTYIDQSVTK	S		1	1581.68	ECH1_130416074636.3497.3497.2.dta	2	gi|30018848|ref|NP_830479.1|	immune inhibitor A precursor [Bacillus cereus ATCC 14579],	ECH1	ECH1$gi|30018848|ref|NP_830479.1|	11	ECH1$2073		0	119
367	507.795	1013.58	1013.58	-0.642281	0	31.14	31.14	214	222	R	LEDLLGQVK	Y		1	1582.04	ECH1_130416074636.3498.3498.2.dta	2	gi|30021213|ref|NP_832844.1|	hemolysin BL binding component precursor [Bacillus cereus ATCC 14579],	ECH1	ECH1$gi|30021213|ref|NP_832844.1|	20	ECH1$367		0	119
2074	775.908	1549.8	1549.8	1.41631	0	54.28	54.28	454	468	K	SGVGVPTYIDQSVTK	S		1	1582.8	ECH1_130416074636.3500.3500.2.dta	2	gi|30018848|ref|NP_830479.1|	immune inhibitor A precursor [Bacillus cereus ATCC 14579],	ECH1	ECH1$gi|30018848|ref|NP_830479.1|	11	ECH1$2074		0	119
2703	864.468	1726.92	1726.92	1.22704	0	99	99	177	192	K	VIAVQGVGNVAYHLCK	H		1	1584.29	ECH1_130416074636.3504.3504.2.dta	2	gi|30022246|ref|NP_833877.1|	leucine dehydrogenase [Bacillus cereus ATCC 14579],	ECH1	ECH1$gi|30022246|ref|NP_833877.1|	25	ECH1$2703		0	119
2702	864.467	1726.92	1726.92	0.590068	0	71.49	71.49	177	192	K	VIAVQGVGNVAYHLCK	H		1	1586.19	ECH1_130416074636.3509.3509.2.dta	2	gi|30022246|ref|NP_833877.1|	leucine dehydrogenase [Bacillus cereus ATCC 14579],	ECH1	ECH1$gi|30022246|ref|NP_833877.1|	25	ECH1$2702		0	119
323	488.777	975.538	975.542	-3.88912	0	15.88	15.88	162	169	K	LMLITQNK	A	Oxidation (M) [2]	1	1586.55	ECH1_130416074636.3510.3510.2.dta	2	gi|30018461|ref|NP_830092.1|	LysR family transcriptional regulator [Bacillus cereus ATCC 14579],	ECH1	ECH1$gi|30018461|ref|NP_830092.1|	1	ECH1$323	M	1	120
3310	635.665	1903.97	1903.98	-0.318807	1	32.93	32.93	84	102	K	QGNVNFGNVSSVDAALKGK	V		1	1587.31	ECH1_130416074636.3512.3512.3.dta	3	gi|30019952|ref|NP_831583.1|	non-hemolytic enterotoxin lytic component L1 [Bacillus cereus ATCC 14579],	ECH1	ECH1$gi|30019952|ref|NP_831583.1|	29	ECH1$3310		0	120
1040	628.858	1255.7	1255.7	-0.174404	0	62.62	62.62	9	19	R	VVIELVQAEEK	T		1	1587.69	ECH1_130416074636.3513.3513.2.dta	2	gi|161511213|ref|NP_830145.2|	co-chaperonin GroES [Bacillus cereus ATCC 14579],	ECH1	ECH1$gi|161511213|ref|NP_830145.2|	6	ECH1$1040		0	120
2569	560.628	1678.86	1678.86	-0.219196	0	22.63	22.63	63	77	K	GIENELHNLNNTIAK	N		1	1588.03	ECH1_130416074636.3514.3514.3.dta	3	gi|30018861|ref|NP_830492.1|	cell wall-binding protein [Bacillus cereus ATCC 14579],	ECH1	ECH1$gi|30018861|ref|NP_830492.1|	37	ECH1$2569		0	120
3311	635.666	1903.98	1903.98	0.736879	1	19.57	19.57	84	102	K	QGNVNFGNVSSVDAALKGK	V		1	1589.21	ECH1_130416074636.3517.3517.3.dta	3	gi|30019952|ref|NP_831583.1|	non-hemolytic enterotoxin lytic component L1 [Bacillus cereus ATCC 14579],	ECH1	ECH1$gi|30019952|ref|NP_831583.1|	29	ECH1$3311		0	120
2568	560.628	1678.86	1678.86	-0.558711	0	36.47	36.47	63	77	K	GIENELHNLNNTIAK	N		1	1590.7	ECH1_130416074636.3521.3521.3.dta	3	gi|30018861|ref|NP_830492.1|	cell wall-binding protein [Bacillus cereus ATCC 14579],	ECH1	ECH1$gi|30018861|ref|NP_830492.1|	37	ECH1$2568		0	120
1041	628.858	1255.7	1255.7	0.0167237	0	69.03	69.03	9	19	R	VVIELVQAEEK	T		1	1591.07	ECH1_130416074636.3522.3522.2.dta	2	gi|161511213|ref|NP_830145.2|	co-chaperonin GroES [Bacillus cereus ATCC 14579],	ECH1	ECH1$gi|161511213|ref|NP_830145.2|	6	ECH1$1041		0	120
4440	808.406	2422.2	2422.2	0.0842211	0	58.26	58.26	110	130	R	QRPEVLYPGANTQSMVYVENK	S		1	1592.14	ECH1_130416074636.3525.3525.3.dta	3	gi|29899121|ref|NP_829898.1|	putative cytoplasmic protein [Bacillus cereus ATCC 14579 plasmide pBClin15],	ECH1	ECH1$gi|29899121|ref|NP_829898.1|	44	ECH1$4440		0	120
3142	618.64	1852.9	1852.9	0.225053	1	19.58	19.58	308	323	R	GELQCIGATTLDEYRK	Y		1	1592.53	ECH1_130416074636.3526.3526.3.dta	3	gi|30018352|ref|NP_829983.1|	negative regulator of genetic competence clpC/mecB [Bacillus cereus ATCC 14579],	ECH1	ECH1$gi|30018352|ref|NP_829983.1|	42	ECH1$3142		0	120
4441	808.406	2422.2	2422.2	0.839734	0	64.13	64.13	110	130	R	QRPEVLYPGANTQSMVYVENK	S		1	1593.32	ECH1_130416074636.3528.3528.3.dta	3	gi|29899121|ref|NP_829898.1|	putative cytoplasmic protein [Bacillus cereus ATCC 14579 plasmide pBClin15],	ECH1	ECH1$gi|29899121|ref|NP_829898.1|	44	ECH1$4441		0	120
3141	618.64	1852.9	1852.9	-0.0663825	1	16.28	16.28	308	323	R	GELQCIGATTLDEYRK	Y		1	1593.7	ECH1_130416074636.3529.3529.3.dta	3	gi|30018352|ref|NP_829983.1|	negative regulator of genetic competence clpC/mecB [Bacillus cereus ATCC 14579],	ECH1	ECH1$gi|30018352|ref|NP_829983.1|	42	ECH1$3141		0	120
472	534.281	1066.55	1066.55	-0.040317	0	27.31	27.31	163	171	R	TYVIEVMGR	H		1	1596.78	ECH1_130416074636.3537.3537.2.dta	2	gi|30022675|ref|NP_834306.1|	6-phosphofructokinase [Bacillus cereus ATCC 14579],	ECH1	ECH1$gi|30022675|ref|NP_834306.1|	10	ECH1$472		0	120
1282	668.817	1335.62	1335.62	-0.0351896	0	26.61	26.61	64	74	K	SMNAYSYMLIK	N	Oxidation (M) [8]	1	1598.24	ECH1_130416074636.3541.3541.2.dta	2	gi|30021214|ref|NP_832845.1|	hemolysin BL binding component precursor [Bacillus cereus ATCC 14579],	ECH1	ECH1$gi|30021214|ref|NP_832845.1|	71	ECH1$1282	M	1	121
471	534.281	1066.55	1066.55	-0.377854	0	41.17	41.17	163	171	R	TYVIEVMGR	H		1	1598.59	ECH1_130416074636.3542.3542.2.dta	2	gi|30022675|ref|NP_834306.1|	6-phosphofructokinase [Bacillus cereus ATCC 14579],	ECH1	ECH1$gi|30022675|ref|NP_834306.1|	10	ECH1$471		0	121
2919	600.347	1798.02	1798.02	-0.262511	2	22.46	22.46	153	167	R	QINELTDLKLQLDKK	L		1	1599.72	ECH1_130416074636.3545.3545.3.dta	3	gi|30021216|ref|NP_832847.1|	hemolysin BL lytic component L2 [Bacillus cereus ATCC 14579],	ECH1	ECH1$gi|30021216|ref|NP_832847.1|	109	ECH1$2919		0	121
1285	668.818	1335.62	1335.62	0.608706	0	36.54	36.54	64	74	K	SMNAYSYMLIK	N	Oxidation (M) [8]	1	1600.07	ECH1_130416074636.3546.3546.2.dta	2	gi|30021214|ref|NP_832845.1|	hemolysin BL binding component precursor [Bacillus cereus ATCC 14579],	ECH1	ECH1$gi|30021214|ref|NP_832845.1|	71	ECH1$1285	M	1	122
2921	600.347	1798.02	1798.02	0.0378194	2	24.15	24.15	153	167	R	QINELTDLKLQLDKK	L		1	1601.23	ECH1_130416074636.3549.3549.3.dta	3	gi|30021216|ref|NP_832847.1|	hemolysin BL lytic component L2 [Bacillus cereus ATCC 14579],	ECH1	ECH1$gi|30021216|ref|NP_832847.1|	109	ECH1$2921		0	122
3712	681.311	2040.91	2040.91	0.243029	0	37.91	37.91	563	581	K	AALVDGSYHDVDSSEMAFK	I		1	1602.33	ECH1_130416074636.3552.3552.3.dta	3	gi|30018377|ref|NP_830008.1|	elongation factor G [Bacillus cereus ATCC 14579],	ECH1	ECH1$gi|30018377|ref|NP_830008.1|	48	ECH1$3712		0	122
436	527.806	1053.6	1053.6	-0.0749812	0	23.84	23.84	273	281	K	VNPGQIWLK	R		1	1602.72	ECH1_130416074636.3553.3553.2.dta	2	gi|30018552|ref|NP_830183.1|	1-pyrroline-5-carboxylate dehydrogenase [Bacillus cereus ATCC 14579],	ECH1	ECH1$gi|30018552|ref|NP_830183.1|	32	ECH1$436		0	122
1531	703.88	1405.75	1405.75	-0.0654457	0	44.93	44.93	210	222	K	TIVSPEQSFGITK	G		1	1603.05	ECH1_130416074636.3554.3554.2.dta	2	gi|30018869|ref|NP_830500.1|	hypothetical protein BC0687 [Bacillus cereus ATCC 14579],	ECH1	ECH1$gi|30018869|ref|NP_830500.1|	5	ECH1$1531		0	122
2125	783.449	1564.88	1564.88	0.668421	0	79.84	79.84	62	77	K	VVLVTAINPTPAGEGK	S		1	1603.85	ECH1_130416074636.3556.3556.2.dta	2	gi|30020238|ref|NP_831869.1|	formate--tetrahydrofolate ligase [Bacillus cereus ATCC 14579],	ECH1	ECH1$gi|30020238|ref|NP_831869.1|	15	ECH1$2125		0	122
1532	703.88	1405.75	1405.75	0.0199183	0	34.97	34.97	210	222	K	TIVSPEQSFGITK	G		1	1604.2	ECH1_130416074636.3557.3557.2.dta	2	gi|30018869|ref|NP_830500.1|	hypothetical protein BC0687 [Bacillus cereus ATCC 14579],	ECH1	ECH1$gi|30018869|ref|NP_830500.1|	5	ECH1$1532		0	122
3711	681.311	2040.91	2040.91	-0.021559	0	41.07	41.07	563	581	K	AALVDGSYHDVDSSEMAFK	I		1	1604.55	ECH1_130416074636.3558.3558.3.dta	3	gi|30018377|ref|NP_830008.1|	elongation factor G [Bacillus cereus ATCC 14579],	ECH1	ECH1$gi|30018377|ref|NP_830008.1|	48	ECH1$3711		0	122
2126	783.449	1564.88	1564.88	0.834567	0	76.93	76.93	62	77	K	VVLVTAINPTPAGEGK	S		1	1605.38	ECH1_130416074636.3560.3560.2.dta	2	gi|30020238|ref|NP_831869.1|	formate--tetrahydrofolate ligase [Bacillus cereus ATCC 14579],	ECH1	ECH1$gi|30020238|ref|NP_831869.1|	15	ECH1$2126		0	122
1489	696.402	1390.79	1390.79	0.352318	0	32.95	32.95	1	12	-	MLLIGTEVKPFK	A	Oxidation (M) [1]	1	1605.73	ECH1_130416074636.3561.3561.2.dta	2	gi|30018585|ref|NP_830216.1|	Alkyl hydroperoxide reductase C22 [Bacillus cereus ATCC 14579],	ECH1	ECH1$gi|30018585|ref|NP_830216.1|	13	ECH1$1489	M	1	123
2699	864.414	1726.81	1726.81	0.912665	0	69.06	69.06	217	232	K	MDTVVTSMTSTEGQLK	E		1	1606.08	ECH1_130416074636.3562.3562.2.dta	2	gi|30023229|ref|NP_834860.1|	N-acetylmuramoyl-L-alanine amidase [Bacillus cereus ATCC 14579],	ECH1	ECH1$gi|30023229|ref|NP_834860.1|	33	ECH1$2699		0	123
3879	530.016	2116.03	2116.03	0.0534018	0	28.2	28.2	272	290	R	VGDGPFPTELHDEIGHQIR	E		1	1606.87	ECH1_130416074636.3564.3564.4.dta	4	gi|30023492|ref|NP_835123.1|	adenylosuccinate synthetase [Bacillus cereus ATCC 14579],	ECH1	ECH1$gi|30023492|ref|NP_835123.1|	12	ECH1$3879		0	123
1606	715.404	1428.79	1428.79	-0.232364	0	61.96	61.96	367	380	K	ALTITNVPGSTLSR	E		1	1607.26	ECH1_130416074636.3565.3565.2.dta	2	gi|30018427|ref|NP_830058.1|	D-fructose-6-phosphate amidotransferase [Bacillus cereus ATCC 14579],	ECH1	ECH1$gi|30018427|ref|NP_830058.1|	6	ECH1$1606		0	123
1487	464.603	1390.79	1390.79	-0.823992	0	18.92	18.92	1	12	-	MLLIGTEVKPFK	A	Oxidation (M) [1]	1	1607.61	ECH1_130416074636.3566.3566.3.dta	3	gi|30018585|ref|NP_830216.1|	Alkyl hydroperoxide reductase C22 [Bacillus cereus ATCC 14579],	ECH1	ECH1$gi|30018585|ref|NP_830216.1|	13	ECH1$1487	M	1	124
1607	715.404	1428.79	1428.79	0.201569	0	55.38	55.38	367	380	K	ALTITNVPGSTLSR	E		1	1608.36	ECH1_130416074636.3568.3568.2.dta	2	gi|30018427|ref|NP_830058.1|	D-fructose-6-phosphate amidotransferase [Bacillus cereus ATCC 14579],	ECH1	ECH1$gi|30018427|ref|NP_830058.1|	6	ECH1$1607		0	124
2308	808.916	1615.82	1615.82	0.284686	0	64.6	64.6	35	51	K	SINSAADDAAGLAIATR	M		3	1608.71	ECH1_130416074636.3569.3569.2.dta	2	gi|30019803|ref|NP_831434.1|	flagellin [Bacillus cereus ATCC 14579],	ECH1	ECH1$gi|30019803|ref|NP_831434.1|	61	ECH1$2308		0	124
3878	530.016	2116.03	2116.03	-0.192341	0	16.17	16.17	272	290	R	VGDGPFPTELHDEIGHQIR	E		1	1609.07	ECH1_130416074636.3570.3570.4.dta	4	gi|30023492|ref|NP_835123.1|	adenylosuccinate synthetase [Bacillus cereus ATCC 14579],	ECH1	ECH1$gi|30023492|ref|NP_835123.1|	12	ECH1$3878		0	124
2310	808.916	1615.82	1615.82	0.668393	0	67.61	67.61	35	51	K	SINSAADDAAGLAIATR	M		3	1609.84	ECH1_130416074636.3572.3572.2.dta	2	gi|30019803|ref|NP_831434.1|	flagellin [Bacillus cereus ATCC 14579],	ECH1	ECH1$gi|30019803|ref|NP_831434.1|	61	ECH1$2310		0	124
1488	464.603	1390.79	1390.79	-0.823992	0	32.83	32.83	1	12	-	MLLIGTEVKPFK	A	Oxidation (M) [1]	1	1610.19	ECH1_130416074636.3573.3573.3.dta	3	gi|30018585|ref|NP_830216.1|	Alkyl hydroperoxide reductase C22 [Bacillus cereus ATCC 14579],	ECH1	ECH1$gi|30018585|ref|NP_830216.1|	13	ECH1$1488	M	1	125
2698	864.414	1726.81	1726.81	0.77368	0	61.3	61.3	217	232	K	MDTVVTSMTSTEGQLK	E		1	1610.55	ECH1_130416074636.3574.3574.2.dta	2	gi|30023229|ref|NP_834860.1|	N-acetylmuramoyl-L-alanine amidase [Bacillus cereus ATCC 14579],	ECH1	ECH1$gi|30023229|ref|NP_834860.1|	33	ECH1$2698		0	125
1490	696.402	1390.79	1390.79	0.4386	0	42.92	42.92	1	12	-	MLLIGTEVKPFK	A	Oxidation (M) [1]	1	1611.36	ECH1_130416074636.3576.3576.2.dta	2	gi|30018585|ref|NP_830216.1|	Alkyl hydroperoxide reductase C22 [Bacillus cereus ATCC 14579],	ECH1	ECH1$gi|30018585|ref|NP_830216.1|	13	ECH1$1490	M	1	126
2923	900.018	1798.02	1798.02	1.29809	2	30.63	30.63	153	167	R	QINELTDLKLQLDKK	L		1	1611.71	ECH1_130416074636.3577.3577.2.dta	2	gi|30021216|ref|NP_832847.1|	hemolysin BL lytic component L2 [Bacillus cereus ATCC 14579],	ECH1	ECH1$gi|30021216|ref|NP_832847.1|	109	ECH1$2923		0	126
385	511.287	1020.56	1020.56	-0.343929	0	46.09	46.09	204	212	R	AEFATLITR	A		1	1612.08	ECH1_130416074636.3578.3578.2.dta	2	gi|30019043|ref|NP_830674.1|	N-acetylmuramoyl-L-alanine amidase [Bacillus cereus ATCC 14579],	ECH1	ECH1$gi|30019043|ref|NP_830674.1|	3	ECH1$385		0	126
384	511.287	1020.56	1020.56	-1.12781	0	38.33	38.33	204	212	R	AEFATLITR	A		1	1613.22	ECH1_130416074636.3581.3581.2.dta	2	gi|30019043|ref|NP_830674.1|	N-acetylmuramoyl-L-alanine amidase [Bacillus cereus ATCC 14579],	ECH1	ECH1$gi|30019043|ref|NP_830674.1|	3	ECH1$384		0	126
1270	665.864	1329.71	1329.71	0.175978	0	77.85	77.85	272	284	R	IDILLGSDSAAQK	W		1	1614.34	ECH1_130416074636.3584.3584.2.dta	2	gi|30023271|ref|NP_834902.1|	enterotoxin / cell-wall binding protein [Bacillus cereus ATCC 14579],	ECH1	ECH1$gi|30023271|ref|NP_834902.1|	37	ECH1$1270		0	126
316	485.279	968.544	968.544	-0.365497	0	40.12	40.12	137	144	R	VEAVWIPR	Y		1	1614.69	ECH1_130416074636.3585.3585.2.dta	2	gi|29899132|ref|NP_829909.1|	N-acetylmuramoyl-L-alanine amidase [Bacillus cereus ATCC 14579 plasmide pBClin15],	ECH1	ECH1$gi|29899132|ref|NP_829909.1|	10	ECH1$316		0	126
1269	665.864	1329.71	1329.71	0.175978	0	78.46	78.46	272	284	R	IDILLGSDSAAQK	W		1	1615.79	ECH1_130416074636.3588.3588.2.dta	2	gi|30023271|ref|NP_834902.1|	enterotoxin / cell-wall binding protein [Bacillus cereus ATCC 14579],	ECH1	ECH1$gi|30023271|ref|NP_834902.1|	37	ECH1$1269		0	126
315	485.279	968.544	968.544	-0.571992	0	24.83	24.83	137	144	R	VEAVWIPR	Y		1	1616.5	ECH1_130416074636.3590.3590.2.dta	2	gi|29899132|ref|NP_829909.1|	N-acetylmuramoyl-L-alanine amidase [Bacillus cereus ATCC 14579 plasmide pBClin15],	ECH1	ECH1$gi|29899132|ref|NP_829909.1|	10	ECH1$315		0	126
3146	928.937	1855.86	1855.86	0.410592	0	95.6	95.6	38	56	K	GAGLGSGFTDEEYVQAGAK	L		1	1617.62	ECH1_130416074636.3593.3593.2.dta	2	gi|30022698|ref|NP_834329.1|	alanine dehydrogenase [Bacillus cereus ATCC 14579],	ECH1	ECH1$gi|30022698|ref|NP_834329.1|	12	ECH1$3146		0	126
1666	724.891	1447.77	1447.77	0.744595	0	63.96	63.96	60	73	R	GITITSAATTAQWK	G		1	1618.79	ECH1_130416074636.3596.3596.2.dta	2	gi|30018377|ref|NP_830008.1|	elongation factor G [Bacillus cereus ATCC 14579],	ECH1	ECH1$gi|30018377|ref|NP_830008.1|	48	ECH1$1666		0	126
2323	539.97	1616.89	1616.89	0.23873	2	64.04	64.04	384	398	K	KLDGIFGDEGIIGKR	S		1	1619.14	ECH1_130416074636.3597.3597.3.dta	3	gi|30019785|ref|NP_831416.1|	flagellar capping protein [Bacillus cereus ATCC 14579],	ECH1	ECH1$gi|30019785|ref|NP_831416.1|	13	ECH1$2323		0	126
1667	724.891	1447.77	1447.77	0.827481	0	67.76	67.76	60	73	R	GITITSAATTAQWK	G		1	1620.27	ECH1_130416074636.3600.3600.2.dta	2	gi|30018377|ref|NP_830008.1|	elongation factor G [Bacillus cereus ATCC 14579],	ECH1	ECH1$gi|30018377|ref|NP_830008.1|	48	ECH1$1667		0	126
2322	539.97	1616.89	1616.89	0.127405	2	49.14	49.14	384	398	K	KLDGIFGDEGIIGKR	S		1	1620.61	ECH1_130416074636.3601.3601.3.dta	3	gi|30019785|ref|NP_831416.1|	flagellar capping protein [Bacillus cereus ATCC 14579],	ECH1	ECH1$gi|30019785|ref|NP_831416.1|	13	ECH1$2322		0	126
1432	689.367	1376.72	1376.72	0.245511	0	66.84	66.84	314	326	R	LSEVDGVTIYGPK	H		1	1620.95	ECH1_130416074636.3602.3602.2.dta	2	gi|30023021|ref|NP_834652.1|	cysteine desulfhydrase [Bacillus cereus ATCC 14579],	ECH1	ECH1$gi|30023021|ref|NP_834652.1|	9	ECH1$1432		0	126
2720	577.312	1728.92	1728.91	0.353979	1	37.72	37.72	291	306	K	DTIVVDKEADLELAAK	S		1	1621.73	ECH1_130416074636.3604.3604.3.dta	3	gi|30018552|ref|NP_830183.1|	1-pyrroline-5-carboxylate dehydrogenase [Bacillus cereus ATCC 14579],	ECH1	ECH1$gi|30018552|ref|NP_830183.1|	32	ECH1$2720		0	126
2722	577.313	1728.92	1728.91	0.770426	1	29.02	29.02	291	306	K	DTIVVDKEADLELAAK	S		1	1623.6	ECH1_130416074636.3609.3609.3.dta	3	gi|30018552|ref|NP_830183.1|	1-pyrroline-5-carboxylate dehydrogenase [Bacillus cereus ATCC 14579],	ECH1	ECH1$gi|30018552|ref|NP_830183.1|	32	ECH1$2722		0	126
1338	678.333	1354.65	1354.65	0.346953	0	41.3	41.3	117	128	R	GEAYFVDANTLR	V		1	1625.47	ECH1_130416074636.3614.3614.2.dta	2	gi|30022058|ref|NP_833689.1|	dihydrolipoamide dehydrogenase [Bacillus cereus ATCC 14579],	ECH1	ECH1$gi|30022058|ref|NP_833689.1|	33	ECH1$1338		0	126
3785	1040.52	2079.02	2079.02	0.89273	0	73.16	73.16	587	606	R	LVGSPPGYVGYEEGGQLTEK	V		1	1626.56	ECH1_130416074636.3617.3617.2.dta	2	gi|30018352|ref|NP_829983.1|	negative regulator of genetic competence clpC/mecB [Bacillus cereus ATCC 14579],	ECH1	ECH1$gi|30018352|ref|NP_829983.1|	42	ECH1$3785		0	126
1339	678.334	1354.65	1354.65	0.981802	0	51.12	51.12	117	128	R	GEAYFVDANTLR	V		1	1626.94	ECH1_130416074636.3618.3618.2.dta	2	gi|30022058|ref|NP_833689.1|	dihydrolipoamide dehydrogenase [Bacillus cereus ATCC 14579],	ECH1	ECH1$gi|30022058|ref|NP_833689.1|	33	ECH1$1339		0	126
3786	1040.52	2079.02	2079.02	1.01779	0	83.43	83.43	587	606	R	LVGSPPGYVGYEEGGQLTEK	V		1	1628.38	ECH1_130416074636.3622.3622.2.dta	2	gi|30018352|ref|NP_829983.1|	negative regulator of genetic competence clpC/mecB [Bacillus cereus ATCC 14579],	ECH1	ECH1$gi|30018352|ref|NP_829983.1|	42	ECH1$3786		0	126
790	588.817	1175.62	1175.62	0.209252	1	30.56	30.56	415	425	R	KAVDFLVENAA	-		1	1629.18	ECH1_130416074636.3624.3624.2.dta	2	gi|30022561|ref|NP_834192.1|	trigger factor [Bacillus cereus ATCC 14579],	ECH1	ECH1$gi|30022561|ref|NP_834192.1|	13	ECH1$790		0	126
625	563.78	1125.55	1125.55	-0.073742	0	45.37	45.37	38	47	K	FDATVEAAFR	L		1	1629.49	ECH1_130416074636.3625.3625.2.dta	2	gi|161511215|ref|NP_829999.2|	50S ribosomal protein L1 [Bacillus cereus ATCC 14579],	ECH1	ECH1$gi|161511215|ref|NP_829999.2|	11	ECH1$625		0	126
791	588.817	1175.62	1175.62	0.311325	1	42.15	42.15	415	425	R	KAVDFLVENAA	-		1	1630.58	ECH1_130416074636.3628.3628.2.dta	2	gi|30022561|ref|NP_834192.1|	trigger factor [Bacillus cereus ATCC 14579],	ECH1	ECH1$gi|30022561|ref|NP_834192.1|	13	ECH1$791		0	126
1230	659.349	1316.68	1316.68	0.645562	0	106.62	106.62	365	377	R	VSITDDAIDAAVK	L		1	1631.24	ECH1_130416074636.3630.3630.2.dta	2	gi|30018352|ref|NP_829983.1|	negative regulator of genetic competence clpC/mecB [Bacillus cereus ATCC 14579],	ECH1	ECH1$gi|30018352|ref|NP_829983.1|	42	ECH1$1230		0	126
1229	659.349	1316.68	1316.68	0.448096	0	114.07	114.07	365	377	R	VSITDDAIDAAVK	L		1	1632	ECH1_130416074636.3632.3632.2.dta	2	gi|30018352|ref|NP_829983.1|	negative regulator of genetic competence clpC/mecB [Bacillus cereus ATCC 14579],	ECH1	ECH1$gi|30018352|ref|NP_829983.1|	42	ECH1$1229		0	126
628	563.78	1125.55	1125.55	0.246103	0	50.98	50.98	38	47	K	FDATVEAAFR	L		1	1632.65	ECH1_130416074636.3634.3634.2.dta	2	gi|161511215|ref|NP_829999.2|	50S ribosomal protein L1 [Bacillus cereus ATCC 14579],	ECH1	ECH1$gi|161511215|ref|NP_829999.2|	11	ECH1$628		0	126
558	556.808	1111.6	1111.6	-0.163728	0	24.83	24.83	351	359	K	VLNEINWPK	G		1	1633.7	ECH1_130416074636.3637.3637.2.dta	2	gi|30020129|ref|NP_831760.1|	putative murein endopeptidase [Bacillus cereus ATCC 14579],	ECH1	ECH1$gi|30020129|ref|NP_831760.1|	73	ECH1$558		0	126
559	556.809	1111.6	1111.6	-0.0557753	0	35.16	35.16	351	359	K	VLNEINWPK	G		1	1634.77	ECH1_130416074636.3640.3640.2.dta	2	gi|30020129|ref|NP_831760.1|	putative murein endopeptidase [Bacillus cereus ATCC 14579],	ECH1	ECH1$gi|30020129|ref|NP_831760.1|	73	ECH1$559		0	126
3691	509.499	2033.97	2033.97	-0.851045	0	29.33	29.33	63	80	K	DLGVEVYSVSTDTHFTHK	A		1	1637.74	ECH1_130416074636.3648.3648.4.dta	4	gi|30018585|ref|NP_830216.1|	Alkyl hydroperoxide reductase C22 [Bacillus cereus ATCC 14579],	ECH1	ECH1$gi|30018585|ref|NP_830216.1|	13	ECH1$3691		0	126
1299	670.875	1339.74	1339.73	1.1144	0	64.88	64.88	293	304	R	IALLNEVTPENK	W		1	1638.13	ECH1_130416074636.3649.3649.2.dta	2	gi|30018742|ref|NP_830373.1|	collagenase [Bacillus cereus ATCC 14579],	ECH1	ECH1$gi|30018742|ref|NP_830373.1|	16	ECH1$1299		0	126
2634	852.387	1702.76	1702.76	0.757594	0	79.85	79.85	302	315	K	VLSWYDNETGYSNR	V		1	1638.47	ECH1_130416074636.3650.3650.2.dta	2	gi|30023174|ref|NP_834805.1|	glyceraldehyde-3-phosphate dehydrogenase [Bacillus cereus ATCC 14579],	ECH1	ECH1$gi|30023174|ref|NP_834805.1|	18	ECH1$2634		0	126
3694	509.5	2033.97	2033.97	-0.14307	0	27.07	27.07	63	80	K	DLGVEVYSVSTDTHFTHK	A		1	1639.26	ECH1_130416074636.3652.3652.4.dta	4	gi|30018585|ref|NP_830216.1|	Alkyl hydroperoxide reductase C22 [Bacillus cereus ATCC 14579],	ECH1	ECH1$gi|30018585|ref|NP_830216.1|	13	ECH1$3694		0	126
1298	670.875	1339.73	1339.73	0.00970341	0	64.98	64.98	293	304	R	IALLNEVTPENK	W		1	1640	ECH1_130416074636.3654.3654.2.dta	2	gi|30018742|ref|NP_830373.1|	collagenase [Bacillus cereus ATCC 14579],	ECH1	ECH1$gi|30018742|ref|NP_830373.1|	16	ECH1$1298		0	126
1587	711.877	1421.74	1421.74	0.109021	0	67.7	67.7	18	31	R	AAAYSATEAVELVK	K		1	1640.78	ECH1_130416074636.3656.3656.2.dta	2	gi|161511215|ref|NP_829999.2|	50S ribosomal protein L1 [Bacillus cereus ATCC 14579],	ECH1	ECH1$gi|161511215|ref|NP_829999.2|	11	ECH1$1587		0	126
2633	852.387	1702.76	1702.76	0.534427	0	56.16	56.16	302	315	K	VLSWYDNETGYSNR	V		1	1641.49	ECH1_130416074636.3658.3658.2.dta	2	gi|30023174|ref|NP_834805.1|	glyceraldehyde-3-phosphate dehydrogenase [Bacillus cereus ATCC 14579],	ECH1	ECH1$gi|30023174|ref|NP_834805.1|	18	ECH1$2633		0	126
1588	711.878	1421.74	1421.74	0.446636	0	85.16	85.16	18	31	R	AAAYSATEAVELVK	K		1	1642.28	ECH1_130416074636.3660.3660.2.dta	2	gi|161511215|ref|NP_829999.2|	50S ribosomal protein L1 [Bacillus cereus ATCC 14579],	ECH1	ECH1$gi|161511215|ref|NP_829999.2|	11	ECH1$1588		0	126
4913	756.622	3022.46	3022.46	1.38067	1	19.43	19.43	209	236	K	SGESKDVEVSFPEEYHAAELAGKPATFK	V		1	1642.63	ECH1_130416074636.3661.3661.4.dta	4	gi|30022561|ref|NP_834192.1|	trigger factor [Bacillus cereus ATCC 14579],	ECH1	ECH1$gi|30022561|ref|NP_834192.1|	13	ECH1$4913		0	126
3743	686.364	2056.07	2056.07	1.71541	1	28.77	28.77	110	127	R	KTPQVLFVGQNISSTYMK	D	Oxidation (M) [17]	1	1643.01	ECH1_130416074636.3662.3662.3.dta	3	gi|30022940|ref|NP_834571.1|	glucose-6-phosphate isomerase [Bacillus cereus ATCC 14579],	ECH1	ECH1$gi|30022940|ref|NP_834571.1|	24	ECH1$3743	M	1	127
2197	529.603	1585.79	1585.79	-0.225125	0	23.37	23.37	95	108	R	FAGFANIHPLQDEK	T		1	1644.53	ECH1_130416074636.3666.3666.3.dta	3	gi|30022307|ref|NP_833938.1|	glycine dehydrogenase subunit 2 [Bacillus cereus ATCC 14579],	ECH1	ECH1$gi|30022307|ref|NP_833938.1|	6	ECH1$2197		0	127
2196	529.603	1585.79	1585.79	-0.792665	0	20.88	20.88	95	108	R	FAGFANIHPLQDEK	T		1	1645.33	ECH1_130416074636.3668.3668.3.dta	3	gi|30022307|ref|NP_833938.1|	glycine dehydrogenase subunit 2 [Bacillus cereus ATCC 14579],	ECH1	ECH1$gi|30022307|ref|NP_833938.1|	6	ECH1$2196		0	127
3744	686.364	2056.07	2056.07	2.43037	1	28.84	28.84	110	127	R	KTPQVLFVGQNISSTYMK	D	Oxidation (M) [17]	1	1646.06	ECH1_130416074636.3670.3670.3.dta	3	gi|30022940|ref|NP_834571.1|	glucose-6-phosphate isomerase [Bacillus cereus ATCC 14579],	ECH1	ECH1$gi|30022940|ref|NP_834571.1|	24	ECH1$3744	M	1	128
503	544.813	1087.61	1087.61	-0.409153	0	35.36	35.36	273	282	K	ITLEVLSGEK	S		1	1647.25	ECH1_130416074636.3673.3673.2.dta	2	gi|30019387|ref|NP_831018.1|	anthranilate phosphoribosyltransferase [Bacillus cereus ATCC 14579],	ECH1	ECH1$gi|30019387|ref|NP_831018.1|	1	ECH1$503		0	128
1905	751.428	1500.84	1500.84	0.588337	0	16.15	16.15	7	21	R	VAALTPSSTLEITAK	A		1	1648.36	ECH1_130416074636.3676.3676.2.dta	2	gi|30019693|ref|NP_831324.1|	aspartate aminotransferase [Bacillus cereus ATCC 14579],	ECH1	ECH1$gi|30019693|ref|NP_831324.1|	3	ECH1$1905		0	128
3440	651.99	1952.95	1952.95	0.365601	1	29.85	29.85	179	195	R	SFRQEVPEGDYTIDLGK	A		1	1650.23	ECH1_130416074636.3681.3681.3.dta	3	gi|30022060|ref|NP_833691.1|	pyruvate dehydrogenase E1 component beta subunit [Bacillus cereus ATCC 14579],	ECH1	ECH1$gi|30022060|ref|NP_833691.1|	15	ECH1$3440		0	128
3149	619.656	1855.95	1855.94	2.48984	0	26.62	26.62	92	110	K	HGIEGLVVIGGDGSYQGAK	K		1	1650.61	ECH1_130416074636.3682.3682.3.dta	3	gi|30022675|ref|NP_834306.1|	6-phosphofructokinase [Bacillus cereus ATCC 14579],	ECH1	ECH1$gi|30022675|ref|NP_834306.1|	10	ECH1$3149		0	128
3441	651.99	1952.95	1952.95	0.657468	1	28.94	28.94	179	195	R	SFRQEVPEGDYTIDLGK	A		1	1651.43	ECH1_130416074636.3684.3684.3.dta	3	gi|30022060|ref|NP_833691.1|	pyruvate dehydrogenase E1 component beta subunit [Bacillus cereus ATCC 14579],	ECH1	ECH1$gi|30022060|ref|NP_833691.1|	15	ECH1$3441		0	128
3880	707.047	2118.12	2118.12	0.507998	1	35.32	35.32	168	187	K	ITTANLTTLADRGTAETEIK	A		1	1651.81	ECH1_130416074636.3685.3685.3.dta	3	gi|30019805|ref|NP_831436.1|	flagellin [Bacillus cereus ATCC 14579],	ECH1	ECH1$gi|30019805|ref|NP_831436.1|	15	ECH1$3880		0	128
3148	619.656	1855.95	1855.94	1.50382	0	25.29	25.29	92	110	K	HGIEGLVVIGGDGSYQGAK	K		1	1652.2	ECH1_130416074636.3686.3686.3.dta	3	gi|30022675|ref|NP_834306.1|	6-phosphofructokinase [Bacillus cereus ATCC 14579],	ECH1	ECH1$gi|30022675|ref|NP_834306.1|	10	ECH1$3148		0	128
4369	794.084	2379.23	2379.23	0.585064	2	38.53	38.53	167	189	K	KLKDFDTNVATAQGILSTDGTGK	I		1	1653.72	ECH1_130416074636.3690.3690.3.dta	3	gi|30021216|ref|NP_832847.1|	hemolysin BL lytic component L2 [Bacillus cereus ATCC 14579],	ECH1	ECH1$gi|30021216|ref|NP_832847.1|	109	ECH1$4369		0	128
934	611.322	1220.63	1220.63	-0.165488	0	25.05	25.05	22	32	R	ELGAIIAEDYK	N		1	1657.91	ECH1_130416074636.3701.3701.2.dta	2	gi|30018335|ref|NP_829966.1|	hypoxanthine-guanine phosphoribosyltransferase [Bacillus cereus ATCC 14579],	ECH1	ECH1$gi|30018335|ref|NP_829966.1|	1	ECH1$934		0	128
2637	852.403	1702.79	1702.79	1.23268	0	24.14	24.14	82	97	R	TGEGEGDDEQLVVDLK	K		1	1658.25	ECH1_130416074636.3702.3702.2.dta	2	gi|30018652|ref|NP_830283.1|	tellurium resistance protein terD [Bacillus cereus ATCC 14579],	ECH1	ECH1$gi|30018652|ref|NP_830283.1|	1	ECH1$2637		0	128
440	529.814	1057.61	1057.61	0.471817	0	59.86	59.86	29	38	R	LASEVASILR	G		1	1659.82	ECH1_130416074636.3706.3706.2.dta	2	gi|30018412|ref|NP_830043.1|	50S ribosomal protein L13 [Bacillus cereus ATCC 14579],	ECH1	ECH1$gi|30018412|ref|NP_830043.1|	2	ECH1$440		0	128
439	529.814	1057.61	1057.61	-0.000945525	0	69.31	69.31	29	38	R	LASEVASILR	G		1	1660.59	ECH1_130416074636.3708.3708.2.dta	2	gi|30018412|ref|NP_830043.1|	50S ribosomal protein L13 [Bacillus cereus ATCC 14579],	ECH1	ECH1$gi|30018412|ref|NP_830043.1|	2	ECH1$439		0	128
2628	851.895	1701.78	1701.77	1.47023	0	66.97	66.97	179	194	R	ADIDYAAVEADTTYGK	L		1	1662.5	ECH1_130416074636.3713.3713.2.dta	2	gi|30018386|ref|NP_830017.1|	30S ribosomal protein S3 [Bacillus cereus ATCC 14579],	ECH1	ECH1$gi|30018386|ref|NP_830017.1|	4	ECH1$2628		0	128
670	569.822	1137.63	1137.63	-0.420172	0	40.61	40.61	391	401	R	QPFPGPGLGIR	V		1	1662.86	ECH1_130416074636.3714.3714.2.dta	2	gi|30018516|ref|NP_830147.1|	bifunctional GMP synthase/glutamine amidotransferase protein [Bacillus cereus ATCC 14579],	ECH1	ECH1$gi|30018516|ref|NP_830147.1|	9	ECH1$670		0	128
2627	851.894	1701.77	1701.77	0.106947	0	80.1	80.1	179	194	R	ADIDYAAVEADTTYGK	L		1	1663.99	ECH1_130416074636.3717.3717.2.dta	2	gi|30018386|ref|NP_830017.1|	30S ribosomal protein S3 [Bacillus cereus ATCC 14579],	ECH1	ECH1$gi|30018386|ref|NP_830017.1|	4	ECH1$2627		0	128
459	532.289	1062.56	1062.56	0.0216458	0	37.81	37.81	185	193	R	MTLEEILAK	M	Oxidation (M) [1]	1	1665.15	ECH1_130416074636.3720.3720.2.dta	2	gi|30018584|ref|NP_830215.1|	Alkyl hydroperoxide reductase subunit F [Bacillus cereus ATCC 14579],	ECH1	ECH1$gi|30018584|ref|NP_830215.1|	17	ECH1$459	M	1	129
671	569.822	1137.63	1137.63	-0.103724	0	33.99	33.99	391	401	R	QPFPGPGLGIR	V		1	1665.46	ECH1_130416074636.3721.3721.2.dta	2	gi|30018516|ref|NP_830147.1|	bifunctional GMP synthase/glutamine amidotransferase protein [Bacillus cereus ATCC 14579],	ECH1	ECH1$gi|30018516|ref|NP_830147.1|	9	ECH1$671		0	129
1025	625.841	1249.67	1249.67	0.537743	0	57.05	57.05	64	74	K	YTVTADVLNVR	S		1	1666.58	ECH1_130416074636.3724.3724.2.dta	2	gi|30020092|ref|NP_831723.1|	enterotoxin [Bacillus cereus ATCC 14579],	ECH1	ECH1$gi|30020092|ref|NP_831723.1|	24	ECH1$1025		0	129
458	532.289	1062.56	1062.56	-0.0912887	0	34.49	34.49	185	193	R	MTLEEILAK	M	Oxidation (M) [1]	1	1666.9	ECH1_130416074636.3725.3725.2.dta	2	gi|30018584|ref|NP_830215.1|	Alkyl hydroperoxide reductase subunit F [Bacillus cereus ATCC 14579],	ECH1	ECH1$gi|30018584|ref|NP_830215.1|	17	ECH1$458	M	1	130
1555	707.365	1412.72	1412.72	-2.07472	0	53.06	53.06	214	225	R	LEEVLGSVNYYK	Q		1	1668.04	ECH1_130416074636.3728.3728.2.dta	2	gi|30021214|ref|NP_832845.1|	hemolysin BL binding component precursor [Bacillus cereus ATCC 14579],	ECH1	ECH1$gi|30021214|ref|NP_832845.1|	71	ECH1$1555		0	130
1024	625.841	1249.67	1249.67	0.537743	0	67.37	67.37	64	74	K	YTVTADVLNVR	S		1	1668.31	ECH1_130416074636.3729.3729.2.dta	2	gi|30020092|ref|NP_831723.1|	enterotoxin [Bacillus cereus ATCC 14579],	ECH1	ECH1$gi|30020092|ref|NP_831723.1|	24	ECH1$1024		0	130
2431	550.266	1647.78	1647.78	-0.253675	1	16.5	16.5	183	195	K	YENFVDTIKDNYK	V		1	1668.63	ECH1_130416074636.3730.3730.3.dta	3	gi|30018852|ref|NP_830483.1|	phospholipase C [Bacillus cereus ATCC 14579],	ECH1	ECH1$gi|30018852|ref|NP_830483.1|	6	ECH1$2431		0	130
1556	707.367	1412.72	1412.72	-0.163515	0	70.17	70.17	214	225	R	LEEVLGSVNYYK	Q		1	1669.42	ECH1_130416074636.3732.3732.2.dta	2	gi|30021214|ref|NP_832845.1|	hemolysin BL binding component precursor [Bacillus cereus ATCC 14579],	ECH1	ECH1$gi|30021214|ref|NP_832845.1|	71	ECH1$1556		0	130
156	421.776	841.538	841.539	-0.623857	0	38.94	38.94	156	163	K	GLLISAIR	D		1	1671.61	ECH1_130416074636.3738.3738.2.dta	2	gi|30022060|ref|NP_833691.1|	pyruvate dehydrogenase E1 component beta subunit [Bacillus cereus ATCC 14579],	ECH1	ECH1$gi|30022060|ref|NP_833691.1|	15	ECH1$156		0	130
3300	635.007	1902	1902	0.117771	0	33.18	33.18	104	119	R	INANYWLDTAKPQIQK	T		1	1674.17	ECH1_130416074636.3745.3745.3.dta	3	gi|30021215|ref|NP_832846.1|	hemolysin BL lytic component L1 [Bacillus cereus ATCC 14579],	ECH1	ECH1$gi|30021215|ref|NP_832846.1|	57	ECH1$3300		0	130
356	501.784	1001.55	1001.55	-0.336477	0	20.8	20.8	23	30	K	FVIEPLER	G		1	1674.53	ECH1_130416074636.3746.3746.2.dta	2	gi|30018406|ref|NP_830037.1|	DNA-directed RNA polymerase subunit alpha [Bacillus cereus ATCC 14579],	ECH1	ECH1$gi|30018406|ref|NP_830037.1|	2	ECH1$356		0	130
357	501.784	1001.55	1001.55	-0.27657	0	16.18	16.18	23	30	K	FVIEPLER	G		1	1675.66	ECH1_130416074636.3749.3749.2.dta	2	gi|30018406|ref|NP_830037.1|	DNA-directed RNA polymerase subunit alpha [Bacillus cereus ATCC 14579],	ECH1	ECH1$gi|30018406|ref|NP_830037.1|	2	ECH1$357		0	130
2450	552.329	1653.97	1653.97	-0.498196	2	38.04	36.0833	100	113	K	KEEIIVLEDKVLAR	K		1	1677.18	ECH1_130416074636.3753.3753.3.dta	3	gi|30018861|ref|NP_830492.1|	cell wall-binding protein [Bacillus cereus ATCC 14579],	ECH1	ECH1$gi|30018861|ref|NP_830492.1|	37	ECH1$2450		0	130
1191	654.322	1306.63	1306.63	0.532668	0	54.07	54.07	111	121	R	VVEFDVEDVEK	V		1	1677.55	ECH1_130416074636.3754.3754.2.dta	2	gi|30022623|ref|NP_834254.1|	cell surface protein [Bacillus cereus ATCC 14579],	ECH1	ECH1$gi|30022623|ref|NP_834254.1|	4	ECH1$1191		0	130
556	556.293	1110.57	1110.57	-0.289041	0	29.02	29.02	323	332	K	TFGVFAEVNK	L		1	1678.7	ECH1_130416074636.3757.3757.2.dta	2	gi|30021216|ref|NP_832847.1|	hemolysin BL lytic component L2 [Bacillus cereus ATCC 14579],	ECH1	ECH1$gi|30021216|ref|NP_832847.1|	109	ECH1$556		0	130
3301	952.008	1902	1902	1.06204	0	54.83	54.83	104	119	R	INANYWLDTAKPQIQK	T		1	1679.03	ECH1_130416074636.3758.3758.2.dta	2	gi|30021215|ref|NP_832846.1|	hemolysin BL lytic component L1 [Bacillus cereus ATCC 14579],	ECH1	ECH1$gi|30021215|ref|NP_832846.1|	57	ECH1$3301		0	130
3302	952.008	1902	1902	1.12513	0	60.55	60.55	104	119	R	INANYWLDTAKPQIQK	T		1	1680.16	ECH1_130416074636.3761.3761.2.dta	2	gi|30021215|ref|NP_832846.1|	hemolysin BL lytic component L1 [Bacillus cereus ATCC 14579],	ECH1	ECH1$gi|30021215|ref|NP_832846.1|	57	ECH1$3302		0	130
905	405.217	1212.63	1212.63	-0.564064	0	21.97	21.97	442	452	R	GPDHFPFIGVK	G		1	1680.54	ECH1_130416074636.3762.3762.3.dta	3	gi|30019023|ref|NP_830654.1|	NADP-dependent glyceraldehyde-3-phosphate dehydrogenase [Bacillus cereus ATCC 14579],	ECH1	ECH1$gi|30019023|ref|NP_830654.1|	33	ECH1$905		0	130
4227	1142.08	2282.15	2282.15	1.36231	0	109.49	109.49	125	146	K	TGTTVQQGTGTYTVNVSSLNVR	T		1	1681.31	ECH1_130416074636.3764.3764.2.dta	2	gi|30020092|ref|NP_831723.1|	enterotoxin [Bacillus cereus ATCC 14579],	ECH1	ECH1$gi|30020092|ref|NP_831723.1|	24	ECH1$4227		0	130
1205	656.883	1311.75	1311.75	0.69068	0	57.19	57.19	99	111	R	ALQAAGLEVTAIR	D		1	1681.69	ECH1_130416074636.3765.3765.2.dta	2	gi|30018405|ref|NP_830036.1|	30S ribosomal protein S11 [Bacillus cereus ATCC 14579],	ECH1	ECH1$gi|30018405|ref|NP_830036.1|	2	ECH1$1205		0	130
906	405.217	1212.63	1212.63	-0.341407	0	24.03	24.03	442	452	R	GPDHFPFIGVK	G		1	1682.04	ECH1_130416074636.3766.3766.3.dta	3	gi|30019023|ref|NP_830654.1|	NADP-dependent glyceraldehyde-3-phosphate dehydrogenase [Bacillus cereus ATCC 14579],	ECH1	ECH1$gi|30019023|ref|NP_830654.1|	33	ECH1$906		0	130
4224	1142.08	2282.15	2282.15	0.6174	0	99.48	99.48	125	146	K	TGTTVQQGTGTYTVNVSSLNVR	T		1	1682.81	ECH1_130416074636.3768.3768.2.dta	2	gi|30020092|ref|NP_831723.1|	enterotoxin [Bacillus cereus ATCC 14579],	ECH1	ECH1$gi|30020092|ref|NP_831723.1|	24	ECH1$4224		0	130
1206	656.883	1311.75	1311.75	0.965122	0	44.19	44.19	99	111	R	ALQAAGLEVTAIR	D		1	1683.15	ECH1_130416074636.3769.3769.2.dta	2	gi|30018405|ref|NP_830036.1|	30S ribosomal protein S11 [Bacillus cereus ATCC 14579],	ECH1	ECH1$gi|30018405|ref|NP_830036.1|	2	ECH1$1206		0	130
2306	539.613	1615.82	1615.82	-0.325532	0	50.17	50.17	35	51	K	SINSAADDAAGLAIATR	M		3	1683.5	ECH1_130416074636.3770.3770.3.dta	3	gi|30019803|ref|NP_831434.1|	flagellin [Bacillus cereus ATCC 14579],	ECH1	ECH1$gi|30019803|ref|NP_831434.1|	61	ECH1$2306		0	130
2311	808.916	1615.82	1615.82	0.742659	0	80.95	80.95	35	51	K	SINSAADDAAGLAIATR	M		3	1684.29	ECH1_130416074636.3772.3772.2.dta	2	gi|30019803|ref|NP_831434.1|	flagellin [Bacillus cereus ATCC 14579],	ECH1	ECH1$gi|30019803|ref|NP_831434.1|	61	ECH1$2311		0	130
2307	539.613	1615.82	1615.82	0.00866435	0	47.51	47.51	35	51	K	SINSAADDAAGLAIATR	M		3	1684.61	ECH1_130416074636.3773.3773.3.dta	3	gi|30019803|ref|NP_831434.1|	flagellin [Bacillus cereus ATCC 14579],	ECH1	ECH1$gi|30019803|ref|NP_831434.1|	61	ECH1$2307		0	130
2309	808.916	1615.82	1615.82	0.581749	0	93.26	93.26	35	51	K	SINSAADDAAGLAIATR	M		3	1685.79	ECH1_130416074636.3776.3776.2.dta	2	gi|30019803|ref|NP_831434.1|	flagellin [Bacillus cereus ATCC 14579],	ECH1	ECH1$gi|30019803|ref|NP_831434.1|	61	ECH1$2309		0	130
3710	681.036	2040.09	2040.09	0.798006	1	21.41	21.41	473	492	K	AGITAIIQPGGSIRDEDSIK	V		1	1687.31	ECH1_130416074636.3780.3780.3.dta	3	gi|30018541|ref|NP_830172.1|	bifunctional phosphoribosylaminoimidazolecarboxamide formyltransferase/IMP cyclohydrolase [Bacillus cereus ATCC 14579],	ECH1	ECH1$gi|30018541|ref|NP_830172.1|	6	ECH1$3710		0	130
4225	761.725	2282.15	2282.15	0.746226	0	46.9	46.9	125	146	K	TGTTVQQGTGTYTVNVSSLNVR	T		1	1688.91	ECH1_130416074636.3784.3784.3.dta	3	gi|30020092|ref|NP_831723.1|	enterotoxin [Bacillus cereus ATCC 14579],	ECH1	ECH1$gi|30020092|ref|NP_831723.1|	24	ECH1$4225		0	130
3920	717.031	2148.07	2148.07	0.333322	0	36.2	36.2	2	22	M	SLTTIGTDEHVFLSGQTGTGK	S		1	1689.25	ECH1_130416074636.3785.3785.3.dta	3	gi|29899120|ref|NP_829897.1|	putative cytoplasmic protein [Bacillus cereus ATCC 14579 plasmide pBClin15],	ECH1	ECH1$gi|29899120|ref|NP_829897.1|	4	ECH1$3920		0	130
4226	761.725	2282.15	2282.15	0.825099	0	48.34	48.34	125	146	K	TGTTVQQGTGTYTVNVSSLNVR	T		1	1690.43	ECH1_130416074636.3788.3788.3.dta	3	gi|30020092|ref|NP_831723.1|	enterotoxin [Bacillus cereus ATCC 14579],	ECH1	ECH1$gi|30020092|ref|NP_831723.1|	24	ECH1$4226		0	130
4279	578.563	2310.22	2310.22	0.403424	1	18.33	18.33	86	107	R	NPQTGEEIEIAASKVPAFKPGK	A		1	1691.9	ECH1_130416074636.3792.3792.4.dta	4	gi|30019658|ref|NP_831289.1|	DNA-binding protein HU [Bacillus cereus ATCC 14579],	ECH1	ECH1$gi|30019658|ref|NP_831289.1|	7	ECH1$4279		0	130
3919	717.031	2148.07	2148.07	0.249526	0	38.38	38.38	2	22	M	SLTTIGTDEHVFLSGQTGTGK	S		1	1692.26	ECH1_130416074636.3793.3793.3.dta	3	gi|29899120|ref|NP_829897.1|	putative cytoplasmic protein [Bacillus cereus ATCC 14579 plasmide pBClin15],	ECH1	ECH1$gi|29899120|ref|NP_829897.1|	4	ECH1$3919		0	130
2772	581.325	1740.95	1740.95	0.655963	0	15.45	15.45	61	77	K	ALSNPERPFTAIIGGAK	V		1	1692.64	ECH1_130416074636.3794.3794.3.dta	3	gi|XX|ref|AE016877_ATCC14579_6_pos5042197@5041349|	Phosphoglycerate kinase,	ECH1	ECH1$gi|XX|ref|AE016877_ATCC14579_6_pos5042197@5041349|	11	ECH1$2772		0	130
2771	581.325	1740.95	1740.95	0.139004	0	21.63	21.63	61	77	K	ALSNPERPFTAIIGGAK	V		1	1693.42	ECH1_130416074636.3796.3796.3.dta	3	gi|XX|ref|AE016877_ATCC14579_6_pos5042197@5041349|	Phosphoglycerate kinase,	ECH1	ECH1$gi|XX|ref|AE016877_ATCC14579_6_pos5042197@5041349|	11	ECH1$2771		0	130
415	524.29	1046.56	1046.56	-0.230277	0	19.55	19.55	17	25	K	ELTPELAFK	I		1	1693.75	ECH1_130416074636.3797.3797.2.dta	2	gi|30018425|ref|NP_830056.1|	phosphoglucosamine mutase [Bacillus cereus ATCC 14579],	ECH1	ECH1$gi|30018425|ref|NP_830056.1|	13	ECH1$415		0	130
4509	822.697	2465.07	2465.07	0.147258	1	50.81	50.81	46	66	K	AYNDYEEYSLGPEGLKDAMER	T	Oxidation (M) [19]	1	1694.08	ECH1_130416074636.3798.3798.3.dta	3	gi|30019952|ref|NP_831583.1|	non-hemolytic enterotoxin lytic component L1 [Bacillus cereus ATCC 14579],	ECH1	ECH1$gi|30019952|ref|NP_831583.1|	29	ECH1$4509	M	1	131
416	524.29	1046.56	1046.56	-0.000955507	0	18.77	18.77	17	25	K	ELTPELAFK	I		1	1694.89	ECH1_130416074636.3800.3800.2.dta	2	gi|30018425|ref|NP_830056.1|	phosphoglucosamine mutase [Bacillus cereus ATCC 14579],	ECH1	ECH1$gi|30018425|ref|NP_830056.1|	13	ECH1$416		0	131
4510	822.698	2465.07	2465.07	0.88963	1	69.4	69.4	46	66	K	AYNDYEEYSLGPEGLKDAMER	T	Oxidation (M) [19]	1	1695.23	ECH1_130416074636.3801.3801.3.dta	3	gi|30019952|ref|NP_831583.1|	non-hemolytic enterotoxin lytic component L1 [Bacillus cereus ATCC 14579],	ECH1	ECH1$gi|30019952|ref|NP_831583.1|	29	ECH1$4510	M	1	132
3427	973.473	1944.93	1944.93	1.29465	0	87.39	87.39	197	216	K	GLNTAVGDEGGFAPNLGSNR	E		1	1696.75	ECH1_130416074636.3805.3805.2.dta	2	gi|30023172|ref|NP_834803.1|	phosphopyruvate hydratase [Bacillus cereus ATCC 14579],	ECH1	ECH1$gi|30023172|ref|NP_834803.1|	51	ECH1$3427		0	132
2980	606.337	1815.99	1815.99	0.694939	1	21.64	21.64	652	668	R	NTIVIMTSNVGAEALKR	N		1	1697.13	ECH1_130416074636.3806.3806.3.dta	3	gi|30018352|ref|NP_829983.1|	negative regulator of genetic competence clpC/mecB [Bacillus cereus ATCC 14579],	ECH1	ECH1$gi|30018352|ref|NP_829983.1|	42	ECH1$2980		0	132
2978	606.337	1815.99	1815.99	0.100221	1	21.11	21.11	652	668	R	NTIVIMTSNVGAEALKR	N		1	1697.93	ECH1_130416074636.3808.3808.3.dta	3	gi|30018352|ref|NP_829983.1|	negative regulator of genetic competence clpC/mecB [Bacillus cereus ATCC 14579],	ECH1	ECH1$gi|30018352|ref|NP_829983.1|	42	ECH1$2978		0	132
3428	973.473	1944.93	1944.93	1.55173	0	88.48	88.48	197	216	K	GLNTAVGDEGGFAPNLGSNR	E		1	1698.3	ECH1_130416074636.3809.3809.2.dta	2	gi|30023172|ref|NP_834803.1|	phosphopyruvate hydratase [Bacillus cereus ATCC 14579],	ECH1	ECH1$gi|30023172|ref|NP_834803.1|	51	ECH1$3428		0	132
432	527.285	1052.56	1052.55	0.971921	0	30.86	30.86	7	15	R	TPLFDVYAK	Y		1	1698.68	ECH1_130416074636.3810.3810.2.dta	2	gi|30022309|ref|NP_833940.1|	glycine cleavage system aminomethyltransferase T [Bacillus cereus ATCC 14579],	ECH1	ECH1$gi|30022309|ref|NP_833940.1|	12	ECH1$432		0	132
431	527.284	1052.55	1052.55	0.154861	0	44.35	44.35	7	15	R	TPLFDVYAK	Y		1	1699.71	ECH1_130416074636.3813.3813.2.dta	2	gi|30022309|ref|NP_833940.1|	glycine cleavage system aminomethyltransferase T [Bacillus cereus ATCC 14579],	ECH1	ECH1$gi|30022309|ref|NP_833940.1|	12	ECH1$431		0	132
455	531.801	1061.59	1061.59	-0.27977	0	55.91	55.91	87	96	R	GLELVGVGYR	A		1	1705.28	ECH1_130416074636.3829.3829.2.dta	2	gi|30018395|ref|NP_830026.1|	50S ribosomal protein L6 [Bacillus cereus ATCC 14579],	ECH1	ECH1$gi|30018395|ref|NP_830026.1|	3	ECH1$455		0	132
4169	755.738	2264.19	2264.19	0.756562	2	43.94	43.94	109	128	K	GNKVEIIRGEAYFVDANTLR	V		1	1706.78	ECH1_130416074636.3833.3833.3.dta	3	gi|30022058|ref|NP_833689.1|	dihydrolipoamide dehydrogenase [Bacillus cereus ATCC 14579],	ECH1	ECH1$gi|30022058|ref|NP_833689.1|	33	ECH1$4169		0	132
4168	567.055	2264.19	2264.19	-0.195655	2	27.4	27.4	109	128	K	GNKVEIIRGEAYFVDANTLR	V		1	1707.16	ECH1_130416074636.3834.3834.4.dta	4	gi|30022058|ref|NP_833689.1|	dihydrolipoamide dehydrogenase [Bacillus cereus ATCC 14579],	ECH1	ECH1$gi|30022058|ref|NP_833689.1|	33	ECH1$4168		0	132
853	599.364	1196.71	1196.71	0.407784	0	15.73	15.73	392	402	R	LNSLPNVTVLK	N		1	1708.64	ECH1_130416074636.3838.3838.2.dta	2	gi|30018584|ref|NP_830215.1|	Alkyl hydroperoxide reductase subunit F [Bacillus cereus ATCC 14579],	ECH1	ECH1$gi|30018584|ref|NP_830215.1|	17	ECH1$853		0	132
854	599.364	1196.71	1196.71	0.508058	0	20.6	20.6	392	402	R	LNSLPNVTVLK	N		1	1709.36	ECH1_130416074636.3840.3840.2.dta	2	gi|30018584|ref|NP_830215.1|	Alkyl hydroperoxide reductase subunit F [Bacillus cereus ATCC 14579],	ECH1	ECH1$gi|30018584|ref|NP_830215.1|	17	ECH1$854		0	132
133	414.271	826.527	826.528	-0.394421	0	28.4	28.4	25	31	R	LVVDLIR	G		1	1709.7	ECH1_130416074636.3841.3841.2.dta	2	gi|30018385|ref|NP_830016.1|	50S ribosomal protein L22 [Bacillus cereus ATCC 14579],	ECH1	ECH1$gi|30018385|ref|NP_830016.1|	5	ECH1$133		0	132
132	414.271	826.527	826.528	-0.394421	0	32.88	32.88	25	31	R	LVVDLIR	G		1	1710.82	ECH1_130416074636.3844.3844.2.dta	2	gi|30018385|ref|NP_830016.1|	50S ribosomal protein L22 [Bacillus cereus ATCC 14579],	ECH1	ECH1$gi|30018385|ref|NP_830016.1|	5	ECH1$132		0	132
1283	668.817	1335.62	1335.62	0.144502	0	30.48	30.48	64	74	K	SMNAYSYMLIK	N	Oxidation (M) [2]	1	1711.45	ECH1_130416074636.3846.3846.2.dta	2	gi|30021214|ref|NP_832845.1|	hemolysin BL binding component precursor [Bacillus cereus ATCC 14579],	ECH1	ECH1$gi|30021214|ref|NP_832845.1|	71	ECH1$1283	M	1	133
1284	668.818	1335.62	1335.62	0.249322	0	39.72	39.72	64	74	K	SMNAYSYMLIK	N	Oxidation (M) [2]	1	1712.24	ECH1_130416074636.3848.3848.2.dta	2	gi|30021214|ref|NP_832845.1|	hemolysin BL binding component precursor [Bacillus cereus ATCC 14579],	ECH1	ECH1$gi|30021214|ref|NP_832845.1|	71	ECH1$1284	M	1	134
302	478.792	955.57	955.57	-0.578712	0	21.26	21.26	29	38	K	LLGGALDGLK	R		1	1712.59	ECH1_130416074636.3849.3849.2.dta	2	gi|30022199|ref|NP_833830.1|	riboflavin synthase subunit beta [Bacillus cereus ATCC 14579],	ECH1	ECH1$gi|30022199|ref|NP_833830.1|	11	ECH1$302		0	134
303	478.792	955.57	955.57	-0.243833	0	29.3	29.3	29	38	K	LLGGALDGLK	R		1	1714.05	ECH1_130416074636.3853.3853.2.dta	2	gi|30022199|ref|NP_833830.1|	riboflavin synthase subunit beta [Bacillus cereus ATCC 14579],	ECH1	ECH1$gi|30022199|ref|NP_833830.1|	11	ECH1$303		0	134
2355	543.313	1626.92	1626.92	-0.604209	1	26.35	26.35	402	415	R	VLGEITEEKLEIVR	E		1	1715.54	ECH1_130416074636.3857.3857.3.dta	3	gi|30018516|ref|NP_830147.1|	bifunctional GMP synthase/glutamine amidotransferase protein [Bacillus cereus ATCC 14579],	ECH1	ECH1$gi|30018516|ref|NP_830147.1|	9	ECH1$2355		0	134
1634	718.323	1434.63	1434.63	0.193778	0	60	60	877	887	R	FDSEVEIDYYR	H		1	1715.91	ECH1_130416074636.3858.3858.2.dta	2	gi|30021715|ref|NP_833346.1|	aconitate hydratase [Bacillus cereus ATCC 14579],	ECH1	ECH1$gi|30021715|ref|NP_833346.1|	26	ECH1$1634		0	134
1635	718.323	1434.63	1434.63	0.528359	0	62.12	62.12	877	887	R	FDSEVEIDYYR	H		1	1716.68	ECH1_130416074636.3860.3860.2.dta	2	gi|30021715|ref|NP_833346.1|	aconitate hydratase [Bacillus cereus ATCC 14579],	ECH1	ECH1$gi|30021715|ref|NP_833346.1|	26	ECH1$1635		0	134
2356	543.314	1626.92	1626.92	-0.0325769	1	32.74	32.74	402	415	R	VLGEITEEKLEIVR	E		1	1717.39	ECH1_130416074636.3862.3862.3.dta	3	gi|30018516|ref|NP_830147.1|	bifunctional GMP synthase/glutamine amidotransferase protein [Bacillus cereus ATCC 14579],	ECH1	ECH1$gi|30018516|ref|NP_830147.1|	9	ECH1$2356		0	134
3469	654.024	1959.05	1959.05	0.860621	1	28.46	28.46	52	69	K	KALAETGSHILVMDLYAK	T		1	1718.87	ECH1_130416074636.3866.3866.3.dta	3	gi|30021215|ref|NP_832846.1|	hemolysin BL lytic component L1 [Bacillus cereus ATCC 14579],	ECH1	ECH1$gi|30021215|ref|NP_832846.1|	57	ECH1$3469		0	134
3470	654.025	1959.05	1959.05	1.90194	1	26.08	26.08	52	69	K	KALAETGSHILVMDLYAK	T		1	1720	ECH1_130416074636.3869.3869.3.dta	3	gi|30021215|ref|NP_832846.1|	hemolysin BL lytic component L1 [Bacillus cereus ATCC 14579],	ECH1	ECH1$gi|30021215|ref|NP_832846.1|	57	ECH1$3470		0	134
2163	788.39	1574.77	1574.77	0.509917	0	64.56	64.56	74	86	K	TMTQVFLYQESTK	E		1	1720.35	ECH1_130416074636.3870.3870.2.dta	2	gi|29899129|ref|NP_829906.1|	putative cytoplasmic protein [Bacillus cereus ATCC 14579 plasmide pBClin15],	ECH1	ECH1$gi|29899129|ref|NP_829906.1|	11	ECH1$2163		0	134
3893	534.006	2132	2132	-0.0196998	1	15.88	15.88	228	245	K	WYHLDTTFDDPVPDKAGR	V		1	1721.14	ECH1_130416074636.3872.3872.4.dta	4	gi|30020129|ref|NP_831760.1|	putative murein endopeptidase [Bacillus cereus ATCC 14579],	ECH1	ECH1$gi|30020129|ref|NP_831760.1|	73	ECH1$3893		0	134
3795	1042.02	2082.03	2082.03	0.964924	0	85.73	85.73	403	423	R	AAVEEGIVAGGGTSLMNVYTK	V	Oxidation (M) [16]	1	1721.48	ECH1_130416074636.3873.3873.2.dta	2	gi|30018515|ref|NP_830146.1|	chaperonin GroEL [Bacillus cereus ATCC 14579],	ECH1	ECH1$gi|30018515|ref|NP_830146.1|	69	ECH1$3795	M	1	135
3794	695.018	2082.03	2082.03	0.717089	0	45.67	45.67	403	423	R	AAVEEGIVAGGGTSLMNVYTK	V	Oxidation (M) [16]	1	1721.86	ECH1_130416074636.3874.3874.3.dta	3	gi|30018515|ref|NP_830146.1|	chaperonin GroEL [Bacillus cereus ATCC 14579],	ECH1	ECH1$gi|30018515|ref|NP_830146.1|	69	ECH1$3794	M	1	136
3894	534.007	2132	2132	0.430582	1	22.09	22.09	228	245	K	WYHLDTTFDDPVPDKAGR	V		1	1722.67	ECH1_130416074636.3876.3876.4.dta	4	gi|30020129|ref|NP_831760.1|	putative murein endopeptidase [Bacillus cereus ATCC 14579],	ECH1	ECH1$gi|30020129|ref|NP_831760.1|	73	ECH1$3894		0	136
3892	711.673	2132	2132	-0.0731709	1	28.25	28.25	228	245	K	WYHLDTTFDDPVPDKAGR	V		1	1723.01	ECH1_130416074636.3877.3877.3.dta	3	gi|30020129|ref|NP_831760.1|	putative murein endopeptidase [Bacillus cereus ATCC 14579],	ECH1	ECH1$gi|30020129|ref|NP_831760.1|	73	ECH1$3892		0	136
3793	695.018	2082.03	2082.03	0.54418	0	47.17	47.17	403	423	R	AAVEEGIVAGGGTSLMNVYTK	V	Oxidation (M) [16]	1	1723.35	ECH1_130416074636.3878.3878.3.dta	3	gi|30018515|ref|NP_830146.1|	chaperonin GroEL [Bacillus cereus ATCC 14579],	ECH1	ECH1$gi|30018515|ref|NP_830146.1|	69	ECH1$3793	M	1	137
3895	711.673	2132	2132	0.433397	1	34.95	34.95	228	245	K	WYHLDTTFDDPVPDKAGR	V		1	1724.15	ECH1_130416074636.3880.3880.3.dta	3	gi|30020129|ref|NP_831760.1|	putative murein endopeptidase [Bacillus cereus ATCC 14579],	ECH1	ECH1$gi|30020129|ref|NP_831760.1|	73	ECH1$3895		0	137
3796	1042.02	2082.03	2082.03	1.66616	0	93.29	93.29	403	423	R	AAVEEGIVAGGGTSLMNVYTK	V	Oxidation (M) [16]	1	1724.52	ECH1_130416074636.3881.3881.2.dta	2	gi|30018515|ref|NP_830146.1|	chaperonin GroEL [Bacillus cereus ATCC 14579],	ECH1	ECH1$gi|30018515|ref|NP_830146.1|	69	ECH1$3796	M	1	138
2164	788.39	1574.77	1574.77	0.890927	0	72.55	72.55	74	86	K	TMTQVFLYQESTK	E		1	1724.9	ECH1_130416074636.3882.3882.2.dta	2	gi|29899129|ref|NP_829906.1|	putative cytoplasmic protein [Bacillus cereus ATCC 14579 plasmide pBClin15],	ECH1	ECH1$gi|29899129|ref|NP_829906.1|	11	ECH1$2164		0	138
1065	631.815	1261.62	1261.62	0.36699	0	34.3	34.3	104	113	K	LIDLNQEMMR	Y		1	1725.71	ECH1_130416074636.3884.3884.2.dta	2	gi|30019951|ref|NP_831582.1|	non-hemolytic enterotoxin lytic component L2 [Bacillus cereus ATCC 14579],	ECH1	ECH1$gi|30019951|ref|NP_831582.1|	40	ECH1$1065		0	138
1066	631.815	1261.62	1261.62	0.462106	0	49.35	49.35	104	113	K	LIDLNQEMMR	Y		1	1728.72	ECH1_130416074636.3892.3892.2.dta	2	gi|30019951|ref|NP_831582.1|	non-hemolytic enterotoxin lytic component L2 [Bacillus cereus ATCC 14579],	ECH1	ECH1$gi|30019951|ref|NP_831582.1|	40	ECH1$1066		0	138
1559	707.846	1413.68	1413.68	0.333174	0	76.04	76.04	551	563	K	DLYGTAVSNEFAK	A		1	1729.03	ECH1_130416074636.3893.3893.2.dta	2	gi|30023381|ref|NP_835012.1|	bacillolysin [Bacillus cereus ATCC 14579],	ECH1	ECH1$gi|30023381|ref|NP_835012.1|	38	ECH1$1559		0	138
1560	707.846	1413.68	1413.68	0.418059	0	72.21	72.21	551	563	K	DLYGTAVSNEFAK	A		1	1730.14	ECH1_130416074636.3896.3896.2.dta	2	gi|30023381|ref|NP_835012.1|	bacillolysin [Bacillus cereus ATCC 14579],	ECH1	ECH1$gi|30023381|ref|NP_835012.1|	38	ECH1$1560		0	138
569	558.314	1114.61	1114.61	-0.113941	0	39.95	39.95	273	283	K	IPGIFAAGDVR	E		1	1730.47	ECH1_130416074636.3897.3897.2.dta	2	gi|30023192|ref|NP_834823.1|	thioredoxin reductase [Bacillus cereus ATCC 14579],	ECH1	ECH1$gi|30023192|ref|NP_834823.1|	6	ECH1$569		0	138
568	558.314	1114.61	1114.61	-0.113941	0	51.79	51.79	273	283	K	IPGIFAAGDVR	E		1	1731.53	ECH1_130416074636.3900.3900.2.dta	2	gi|30023192|ref|NP_834823.1|	thioredoxin reductase [Bacillus cereus ATCC 14579],	ECH1	ECH1$gi|30023192|ref|NP_834823.1|	6	ECH1$568		0	138
355	500.782	999.55	999.55	0.128058	0	44.38	44.38	75	82	R	VALLNEWR	T		1	1733	ECH1_130416074636.3904.3904.2.dta	2	gi|30018852|ref|NP_830483.1|	phospholipase C [Bacillus cereus ATCC 14579],	ECH1	ECH1$gi|30018852|ref|NP_830483.1|	6	ECH1$355		0	138
3031	914.916	1827.82	1827.82	0.319507	0	98.51	98.51	86	103	K	EAEAAGADFVGDTDYIGK	I		1	1733.69	ECH1_130416074636.3906.3906.2.dta	2	gi|161511215|ref|NP_829999.2|	50S ribosomal protein L1 [Bacillus cereus ATCC 14579],	ECH1	ECH1$gi|161511215|ref|NP_829999.2|	11	ECH1$3031		0	138
354	500.782	999.55	999.55	-0.0520234	0	45.14	45.14	75	82	R	VALLNEWR	T		1	1734.49	ECH1_130416074636.3908.3908.2.dta	2	gi|30018852|ref|NP_830483.1|	phospholipase C [Bacillus cereus ATCC 14579],	ECH1	ECH1$gi|30018852|ref|NP_830483.1|	6	ECH1$354		0	138
3032	914.917	1827.82	1827.82	1.39182	0	89.16	89.16	86	103	K	EAEAAGADFVGDTDYIGK	I		1	1734.82	ECH1_130416074636.3909.3909.2.dta	2	gi|161511215|ref|NP_829999.2|	50S ribosomal protein L1 [Bacillus cereus ATCC 14579],	ECH1	ECH1$gi|161511215|ref|NP_829999.2|	11	ECH1$3032		0	138
2693	863.474	1724.93	1724.93	1.58615	0	57.42	57.42	482	496	R	TIINEQNVPLTNEIK	V		1	1735.19	ECH1_130416074636.3910.3910.2.dta	2	gi|30023138|ref|NP_834769.1|	perfringolysin O precursor [Bacillus cereus ATCC 14579],	ECH1	ECH1$gi|30023138|ref|NP_834769.1|	20	ECH1$2693		0	138
2694	863.474	1724.93	1724.93	1.58615	0	62.72	62.72	482	496	R	TIINEQNVPLTNEIK	V		1	1735.99	ECH1_130416074636.3912.3912.2.dta	2	gi|30023138|ref|NP_834769.1|	perfringolysin O precursor [Bacillus cereus ATCC 14579],	ECH1	ECH1$gi|30023138|ref|NP_834769.1|	20	ECH1$2694		0	138
2524	835.94	1669.87	1669.86	1.55941	0	78.7	78.7	120	136	R	LANEILDAANNAGASVK	K		1	1736.36	ECH1_130416074636.3913.3913.2.dta	2	gi|30018376|ref|NP_830007.1|	30S ribosomal protein S7 [Bacillus cereus ATCC 14579],	ECH1	ECH1$gi|30018376|ref|NP_830007.1|	9	ECH1$2524		0	138
3120	924.48	1846.95	1846.94	1.5236	0	41.27	41.27	93	110	K	AQADAAAIPGTYTITVER	V		1	1736.72	ECH1_130416074636.3914.3914.2.dta	2	gi|30019785|ref|NP_831416.1|	flagellar capping protein [Bacillus cereus ATCC 14579],	ECH1	ECH1$gi|30019785|ref|NP_831416.1|	13	ECH1$3120		0	138
2523	835.94	1669.87	1669.86	1.0444	0	93.04	93.04	120	136	R	LANEILDAANNAGASVK	K		1	1737.52	ECH1_130416074636.3916.3916.2.dta	2	gi|30018376|ref|NP_830007.1|	30S ribosomal protein S7 [Bacillus cereus ATCC 14579],	ECH1	ECH1$gi|30018376|ref|NP_830007.1|	9	ECH1$2523		0	138
3119	924.48	1846.94	1846.94	1.18791	0	55.86	55.86	93	110	K	AQADAAAIPGTYTITVER	V		1	1737.88	ECH1_130416074636.3917.3917.2.dta	2	gi|30019785|ref|NP_831416.1|	flagellar capping protein [Bacillus cereus ATCC 14579],	ECH1	ECH1$gi|30019785|ref|NP_831416.1|	13	ECH1$3119		0	138
2862	593.004	1775.99	1775.99	-0.229731	0	29	29	29	46	K	AIIAIHDTTLGPALGGTR	M		1	1738.25	ECH1_130416074636.3918.3918.3.dta	3	gi|30022246|ref|NP_833877.1|	leucine dehydrogenase [Bacillus cereus ATCC 14579],	ECH1	ECH1$gi|30022246|ref|NP_833877.1|	25	ECH1$2862		0	138
1511	700.347	1398.68	1398.68	0.529071	0	78.03	78.03	44	55	K	EVFFSSIQATDR	K		1	1739.05	ECH1_130416074636.3920.3920.2.dta	2	gi|29899113|ref|NP_829890.1|	hypothetical protein BCp0002 [Bacillus cereus ATCC 14579 plasmide pBClin15],	ECH1	ECH1$gi|29899113|ref|NP_829890.1|	31	ECH1$1511		0	138
3398	646.686	1937.04	1937.04	0.0743403	2	36.38	36.38	322	338	K	KTFGVFAEVNKLTAEQR	A		1	1739.38	ECH1_130416074636.3921.3921.3.dta	3	gi|30021216|ref|NP_832847.1|	hemolysin BL lytic component L2 [Bacillus cereus ATCC 14579],	ECH1	ECH1$gi|30021216|ref|NP_832847.1|	109	ECH1$3398		0	138
2863	593.004	1775.99	1775.99	-0.0270272	0	33.56	33.56	29	46	K	AIIAIHDTTLGPALGGTR	M		1	1739.75	ECH1_130416074636.3922.3922.3.dta	3	gi|30022246|ref|NP_833877.1|	leucine dehydrogenase [Bacillus cereus ATCC 14579],	ECH1	ECH1$gi|30022246|ref|NP_833877.1|	25	ECH1$2863		0	138
1510	700.347	1398.68	1398.68	0.443276	0	61.4	61.4	44	55	K	EVFFSSIQATDR	K		1	1740.54	ECH1_130416074636.3924.3924.2.dta	2	gi|29899113|ref|NP_829890.1|	hypothetical protein BCp0002 [Bacillus cereus ATCC 14579 plasmide pBClin15],	ECH1	ECH1$gi|29899113|ref|NP_829890.1|	31	ECH1$1510		0	138
3399	646.686	1937.04	1937.04	0.260191	2	41.84	41.84	322	338	K	KTFGVFAEVNKLTAEQR	A		1	1740.89	ECH1_130416074636.3925.3925.3.dta	3	gi|30021216|ref|NP_832847.1|	hemolysin BL lytic component L2 [Bacillus cereus ATCC 14579],	ECH1	ECH1$gi|30021216|ref|NP_832847.1|	109	ECH1$3399		0	138
3396	485.266	1937.04	1937.04	-0.367572	2	31.86	31.86	322	338	K	KTFGVFAEVNKLTAEQR	A		1	1741.96	ECH1_130416074636.3928.3928.4.dta	4	gi|30021216|ref|NP_832847.1|	hemolysin BL lytic component L2 [Bacillus cereus ATCC 14579],	ECH1	ECH1$gi|30021216|ref|NP_832847.1|	109	ECH1$3396		0	138
3397	485.266	1937.04	1937.04	-0.243671	2	50.87	50.87	322	338	K	KTFGVFAEVNKLTAEQR	A		1	1743.49	ECH1_130416074636.3932.3932.4.dta	4	gi|30021216|ref|NP_832847.1|	hemolysin BL lytic component L2 [Bacillus cereus ATCC 14579],	ECH1	ECH1$gi|30021216|ref|NP_832847.1|	109	ECH1$3397		0	138
1427	458.602	1372.78	1372.78	0.0568189	0	17.03	17.03	506	517	K	LGRPSDFIVTIR	E		1	1743.84	ECH1_130416074636.3933.3933.3.dta	3	gi|30020238|ref|NP_831869.1|	formate--tetrahydrofolate ligase [Bacillus cereus ATCC 14579],	ECH1	ECH1$gi|30020238|ref|NP_831869.1|	15	ECH1$1427		0	138
2892	893.947	1785.88	1785.88	0.699376	0	74.03	74.03	137	153	K	TAYANVSFLSSTAPTEK	K		1	1744.19	ECH1_130416074636.3934.3934.2.dta	2	gi|30021068|ref|NP_832699.1|	enterotoxin / cell-wall binding protein [Bacillus cereus ATCC 14579],	ECH1	ECH1$gi|30021068|ref|NP_832699.1|	6	ECH1$2892		0	138
1426	458.601	1372.78	1372.78	-0.00874137	0	22.89	22.89	506	517	K	LGRPSDFIVTIR	E		1	1745.34	ECH1_130416074636.3937.3937.3.dta	3	gi|30020238|ref|NP_831869.1|	formate--tetrahydrofolate ligase [Bacillus cereus ATCC 14579],	ECH1	ECH1$gi|30020238|ref|NP_831869.1|	15	ECH1$1426		0	138
2893	893.948	1785.88	1785.88	1.11374	0	83.71	83.71	137	153	K	TAYANVSFLSSTAPTEK	K		1	1745.69	ECH1_130416074636.3938.3938.2.dta	2	gi|30021068|ref|NP_832699.1|	enterotoxin / cell-wall binding protein [Bacillus cereus ATCC 14579],	ECH1	ECH1$gi|30021068|ref|NP_832699.1|	6	ECH1$2893		0	138
4783	920.086	2757.24	2757.23	1.0768	1	42.87	42.87	130	152	R	EGFSDRLEVLQEMAMTNQENTQR	Q	Oxidation (M) [13], Oxidation (M) [15]	1	1746.49	ECH1_130416074636.3940.3940.3.dta	3	gi|30021216|ref|NP_832847.1|	hemolysin BL lytic component L2 [Bacillus cereus ATCC 14579],	ECH1	ECH1$gi|30021216|ref|NP_832847.1|	109	ECH1$4783	MM	2	140
3514	657.335	1968.98	1968.98	2.74	1	24.44	24.44	32	47	R	QLQNLQNELRGEWEGR	A		1	1746.87	ECH1_130416074636.3941.3941.3.dta	3	gi|30020214|ref|NP_831845.1|	hypothetical protein BC2077 [Bacillus cereus ATCC 14579],	ECH1	ECH1$gi|30020214|ref|NP_831845.1|	12	ECH1$3514		0	140
3732	683.652	2047.93	2047.93	0.0786158	1	22.37	22.37	45	62	K	ALDNKMMFDGSSIEGFVR	I	Oxidation (M) [6], Oxidation (M) [7]	1	1747.25	ECH1_130416074636.3942.3942.3.dta	3	gi|XX|ref|AE016877_ATCC14579_4_pos3670539@3669373|	Glutamine synthetase, type I,	ECH1	ECH1$gi|XX|ref|AE016877_ATCC14579_4_pos3670539@3669373|	30	ECH1$3732	MM	2	142
3513	657.334	1968.98	1968.98	2.28291	1	16.46	16.46	32	47	R	QLQNLQNELRGEWEGR	A		1	1748.07	ECH1_130416074636.3944.3944.3.dta	3	gi|30020214|ref|NP_831845.1|	hypothetical protein BC2077 [Bacillus cereus ATCC 14579],	ECH1	ECH1$gi|30020214|ref|NP_831845.1|	12	ECH1$3513		0	142
4782	920.086	2757.23	2757.23	0.478378	1	49.28	49.28	130	152	R	EGFSDRLEVLQEMAMTNQENTQR	Q	Oxidation (M) [13], Oxidation (M) [15]	1	1748.41	ECH1_130416074636.3945.3945.3.dta	3	gi|30021216|ref|NP_832847.1|	hemolysin BL lytic component L2 [Bacillus cereus ATCC 14579],	ECH1	ECH1$gi|30021216|ref|NP_832847.1|	109	ECH1$4782	MM	2	144
3733	683.653	2047.94	2047.93	0.708519	1	41.77	41.77	45	62	K	ALDNKMMFDGSSIEGFVR	I	Oxidation (M) [6], Oxidation (M) [7]	1	1748.77	ECH1_130416074636.3946.3946.3.dta	3	gi|XX|ref|AE016877_ATCC14579_4_pos3670539@3669373|	Glutamine synthetase, type I,	ECH1	ECH1$gi|XX|ref|AE016877_ATCC14579_4_pos3670539@3669373|	30	ECH1$3733	MM	2	146
3122	616.657	1846.95	1846.95	0.195999	0	26.62	26.62	53	69	K	ALAETGSHILVMDLYAK	T	Oxidation (M) [12]	1	1749.57	ECH1_130416074636.3948.3948.3.dta	3	gi|30021215|ref|NP_832846.1|	hemolysin BL lytic component L1 [Bacillus cereus ATCC 14579],	ECH1	ECH1$gi|30021215|ref|NP_832846.1|	57	ECH1$3122	M	1	147
361	502.798	1003.58	1003.58	-0.317862	0	35.53	35.53	307	315	R	GFVLTLQAR	E		1	1749.93	ECH1_130416074636.3949.3949.2.dta	2	gi|30022308|ref|NP_833939.1|	glycine dehydrogenase subunit 1 [Bacillus cereus ATCC 14579],	ECH1	ECH1$gi|30022308|ref|NP_833939.1|	3	ECH1$361		0	147
3121	616.657	1846.95	1846.95	0.00108287	0	32.04	32.04	53	69	K	ALAETGSHILVMDLYAK	T	Oxidation (M) [12]	1	1751.07	ECH1_130416074636.3952.3952.3.dta	3	gi|30021215|ref|NP_832846.1|	hemolysin BL lytic component L1 [Bacillus cereus ATCC 14579],	ECH1	ECH1$gi|30021215|ref|NP_832846.1|	57	ECH1$3121	M	1	148
1766	736.859	1471.7	1471.7	0.755588	0	43.34	43.34	109	121	K	GMPGDYTFTLQVK	Y	Oxidation (M) [2]	1	1751.77	ECH1_130416074636.3954.3954.2.dta	2	gi|30020129|ref|NP_831760.1|	putative murein endopeptidase [Bacillus cereus ATCC 14579],	ECH1	ECH1$gi|30020129|ref|NP_831760.1|	73	ECH1$1766	M	1	149
1584	711.378	1420.74	1420.74	0.419499	0	76.93	76.93	167	179	K	TITTDTLTTLADR	A		1	1752.54	ECH1_130416074636.3956.3956.2.dta	2	gi|30019803|ref|NP_831434.1|	flagellin [Bacillus cereus ATCC 14579],	ECH1	ECH1$gi|30019803|ref|NP_831434.1|	61	ECH1$1584		0	149
1767	736.859	1471.7	1471.7	0.918664	0	43.38	43.38	109	121	K	GMPGDYTFTLQVK	Y	Oxidation (M) [2]	1	1752.88	ECH1_130416074636.3957.3957.2.dta	2	gi|30020129|ref|NP_831760.1|	putative murein endopeptidase [Bacillus cereus ATCC 14579],	ECH1	ECH1$gi|30020129|ref|NP_831760.1|	73	ECH1$1767	M	1	150
4355	792.735	2375.18	2375.18	0.279136	0	51.53	51.53	248	269	K	ILNEAGISMLSQANQTPQMVSK	L	Oxidation (M) [9]	2	1753.19	ECH1_130416074636.3958.3958.3.dta	3	gi|30019803|ref|NP_831434.1|	flagellin [Bacillus cereus ATCC 14579],	ECH1	ECH1$gi|30019803|ref|NP_831434.1|	61	ECH1$4355	M	1	151
1585	711.378	1420.74	1420.74	0.503962	0	76.53	76.53	167	179	K	TITTDTLTTLADR	A		1	1753.99	ECH1_130416074636.3960.3960.2.dta	2	gi|30019803|ref|NP_831434.1|	flagellin [Bacillus cereus ATCC 14579],	ECH1	ECH1$gi|30019803|ref|NP_831434.1|	61	ECH1$1585		0	151
4356	792.735	2375.18	2375.18	0.279136	0	49.75	49.75	248	269	K	ILNEAGISMLSQANQTPQMVSK	L	Oxidation (M) [9]	2	1754.61	ECH1_130416074636.3962.3962.3.dta	3	gi|30019803|ref|NP_831434.1|	flagellin [Bacillus cereus ATCC 14579],	ECH1	ECH1$gi|30019803|ref|NP_831434.1|	61	ECH1$4356	M	1	152
2682	860.437	1718.86	1718.86	0.408992	0	82.13	82.13	84	100	K	QGNVNFGNVSSVDAALK	G		1	1755.42	ECH1_130416074636.3964.3964.2.dta	2	gi|30019952|ref|NP_831583.1|	non-hemolytic enterotoxin lytic component L1 [Bacillus cereus ATCC 14579],	ECH1	ECH1$gi|30019952|ref|NP_831583.1|	29	ECH1$2682		0	152
1938	504.608	1510.8	1510.8	-0.217765	0	17.12	17.12	28	40	R	GPVLLEDYHLVEK	L		1	1755.76	ECH1_130416074636.3965.3965.3.dta	3	gi|30019310|ref|NP_830941.1|	catalase [Bacillus cereus ATCC 14579],	ECH1	ECH1$gi|30019310|ref|NP_830941.1|	40	ECH1$1938		0	152
2683	860.437	1718.86	1718.86	0.699883	0	83.02	83.02	84	100	K	QGNVNFGNVSSVDAALK	G		1	1756.91	ECH1_130416074636.3968.3968.2.dta	2	gi|30019952|ref|NP_831583.1|	non-hemolytic enterotoxin lytic component L1 [Bacillus cereus ATCC 14579],	ECH1	ECH1$gi|30019952|ref|NP_831583.1|	29	ECH1$2683		0	152
331	492.761	983.507	983.508	-0.189119	0	27.52	27.52	269	276	K	FYLADLSR	G		1	1757.22	ECH1_130416074636.3969.3969.2.dta	2	gi|30023381|ref|NP_835012.1|	bacillolysin [Bacillus cereus ATCC 14579],	ECH1	ECH1$gi|30023381|ref|NP_835012.1|	38	ECH1$331		0	152
1937	504.608	1510.8	1510.8	-0.51562	0	24.28	24.28	28	40	R	GPVLLEDYHLVEK	L		1	1757.54	ECH1_130416074636.3970.3970.3.dta	3	gi|30019310|ref|NP_830941.1|	catalase [Bacillus cereus ATCC 14579],	ECH1	ECH1$gi|30019310|ref|NP_830941.1|	40	ECH1$1937		0	152
330	492.761	983.507	983.508	-0.189119	0	22.49	22.49	269	276	K	FYLADLSR	G		1	1758.28	ECH1_130416074636.3972.3972.2.dta	2	gi|30023381|ref|NP_835012.1|	bacillolysin [Bacillus cereus ATCC 14579],	ECH1	ECH1$gi|30023381|ref|NP_835012.1|	38	ECH1$330		0	152
258	464.795	927.575	927.575	-0.209147	0	49.14	49.14	45	52	K	VLLESVLR	Q		1	1758.9	ECH1_130416074636.3974.3974.2.dta	2	gi|30021715|ref|NP_833346.1|	aconitate hydratase [Bacillus cereus ATCC 14579],	ECH1	ECH1$gi|30021715|ref|NP_833346.1|	26	ECH1$258		0	152
259	464.795	927.575	927.575	-0.0150931	0	53.14	53.14	45	52	K	VLLESVLR	Q		1	1760.34	ECH1_130416074636.3978.3978.2.dta	2	gi|30021715|ref|NP_833346.1|	aconitate hydratase [Bacillus cereus ATCC 14579],	ECH1	ECH1$gi|30021715|ref|NP_833346.1|	26	ECH1$259		0	152
4360	1188.6	2375.18	2375.18	1.03529	0	56.54	56.54	248	269	K	ILNEAGISMLSQANQTPQMVSK	L	Oxidation (M) [9]	2	1761.76	ECH1_130416074636.3982.3982.2.dta	2	gi|30019803|ref|NP_831434.1|	flagellin [Bacillus cereus ATCC 14579],	ECH1	ECH1$gi|30019803|ref|NP_831434.1|	61	ECH1$4360	M	1	153
4359	1188.6	2375.18	2375.18	0.723734	0	51.03	51.03	248	269	K	ILNEAGISMLSQANQTPQMVSK	L	Oxidation (M) [9]	2	1763.21	ECH1_130416074636.3986.3986.2.dta	2	gi|30019803|ref|NP_831434.1|	flagellin [Bacillus cereus ATCC 14579],	ECH1	ECH1$gi|30019803|ref|NP_831434.1|	61	ECH1$4359	M	1	154
1583	474.588	1420.74	1420.74	0.119656	0	26.52	26.52	167	179	K	TITTDTLTTLADR	A		1	1764.75	ECH1_130416074636.3990.3990.3.dta	3	gi|30019803|ref|NP_831434.1|	flagellin [Bacillus cereus ATCC 14579],	ECH1	ECH1$gi|30019803|ref|NP_831434.1|	61	ECH1$1583		0	154
3498	983.476	1964.94	1964.94	0.899266	0	117.01	117.01	148	166	K	VQLSDASGDTMTIDSLNAK	T		1	1765.53	ECH1_130416074636.3992.3992.2.dta	2	gi|30019803|ref|NP_831434.1|	flagellin [Bacillus cereus ATCC 14579],	ECH1	ECH1$gi|30019803|ref|NP_831434.1|	61	ECH1$3498		0	154
4066	740.707	2219.1	2219.1	0.558786	1	41.76	41.76	250	271	K	VWVEGYGEAIAGDTGGAIKGNR	I		2	1765.91	ECH1_130416074636.3993.3993.3.dta	3	gi|30023271|ref|NP_834902.1|	enterotoxin / cell-wall binding protein [Bacillus cereus ATCC 14579],	ECH1	ECH1$gi|30023271|ref|NP_834902.1|	37	ECH1$4066		0	154
3497	983.476	1964.94	1964.94	0.899266	0	110.75	110.75	148	166	K	VQLSDASGDTMTIDSLNAK	T		1	1767.09	ECH1_130416074636.3996.3996.2.dta	2	gi|30019803|ref|NP_831434.1|	flagellin [Bacillus cereus ATCC 14579],	ECH1	ECH1$gi|30019803|ref|NP_831434.1|	61	ECH1$3497		0	154
4067	740.707	2219.1	2219.1	0.815647	1	73.84	73.84	250	271	K	VWVEGYGEAIAGDTGGAIKGNR	I		2	1767.44	ECH1_130416074636.3997.3997.3.dta	3	gi|30023271|ref|NP_834902.1|	enterotoxin / cell-wall binding protein [Bacillus cereus ATCC 14579],	ECH1	ECH1$gi|30023271|ref|NP_834902.1|	37	ECH1$4067		0	154
592	559.795	1117.58	1117.58	-0.553877	0	34.71	34.71	188	197	K	TAELFGIDPR	V		1	1767.81	ECH1_130416074636.3998.3998.2.dta	2	gi|30023417|ref|NP_835048.1|	phosphotransacetylase [Bacillus cereus ATCC 14579],	ECH1	ECH1$gi|30023417|ref|NP_835048.1|	6	ECH1$592		0	154
593	559.796	1117.58	1117.58	0.537771	0	31.31	31.31	188	197	K	TAELFGIDPR	V		1	1768.57	ECH1_130416074636.4000.4000.2.dta	2	gi|30023417|ref|NP_835048.1|	phosphotransacetylase [Bacillus cereus ATCC 14579],	ECH1	ECH1$gi|30023417|ref|NP_835048.1|	6	ECH1$593		0	154
972	411.243	1230.71	1230.71	-0.489962	1	17.49	17.49	78	88	K	GIFQALAEVRK	E		1	1771.52	ECH1_130416074636.4008.4008.3.dta	3	gi|30019391|ref|NP_831022.1|	tryptophan synthase subunit alpha [Bacillus cereus ATCC 14579],	ECH1	ECH1$gi|30019391|ref|NP_831022.1|	36	ECH1$972		0	154
2393	820.412	1638.81	1638.81	0.182449	0	33.46	33.46	96	110	R	SVIGTTGFTEEELTR	L		1	1773.69	ECH1_130416074636.4014.4014.2.dta	2	gi|30019680|ref|NP_831311.1|	dihydrodipicolinate reductase [Bacillus cereus ATCC 14579],	ECH1	ECH1$gi|30019680|ref|NP_831311.1|	2	ECH1$2393		0	154
1017	625.319	1248.62	1248.62	0.191411	0	33.13	33.13	9	18	K	FLEENLEDLK	S		1	1774.82	ECH1_130416074636.4017.4017.2.dta	2	gi|30018806|ref|NP_830437.1|	2-amino-3-ketobutyrate coenzyme A ligase [Bacillus cereus ATCC 14579],	ECH1	ECH1$gi|30018806|ref|NP_830437.1|	5	ECH1$1017		0	154
3487	655.333	1962.98	1962.98	0.26847	1	40.6	40.6	105	121	R	YSIKGMPGDYTFTLQVK	Y	Oxidation (M) [6]	1	1776.28	ECH1_130416074636.4021.4021.3.dta	3	gi|30020129|ref|NP_831760.1|	putative murein endopeptidase [Bacillus cereus ATCC 14579],	ECH1	ECH1$gi|30020129|ref|NP_831760.1|	73	ECH1$3487	M	1	155
1016	625.319	1248.62	1248.62	-0.385224	0	32.82	32.82	9	18	K	FLEENLEDLK	S		1	1776.65	ECH1_130416074636.4022.4022.2.dta	2	gi|30018806|ref|NP_830437.1|	2-amino-3-ketobutyrate coenzyme A ligase [Bacillus cereus ATCC 14579],	ECH1	ECH1$gi|30018806|ref|NP_830437.1|	5	ECH1$1016		0	155
3488	655.333	1962.98	1962.98	0.833938	1	32.68	32.68	105	121	R	YSIKGMPGDYTFTLQVK	Y	Oxidation (M) [6]	1	1777.42	ECH1_130416074636.4024.4024.3.dta	3	gi|30020129|ref|NP_831760.1|	putative murein endopeptidase [Bacillus cereus ATCC 14579],	ECH1	ECH1$gi|30020129|ref|NP_831760.1|	73	ECH1$3488	M	1	156
2394	820.414	1638.81	1638.81	1.82999	0	30.31	30.31	96	110	R	SVIGTTGFTEEELTR	L		1	1778.15	ECH1_130416074636.4026.4026.2.dta	2	gi|30019680|ref|NP_831311.1|	dihydrodipicolinate reductase [Bacillus cereus ATCC 14579],	ECH1	ECH1$gi|30019680|ref|NP_831311.1|	2	ECH1$2394		0	156
4146	751.387	2251.14	2251.13	2.01587	1	40.86	40.86	168	189	K	LKDFDTNVATAQGILSTDGTGK	I		1	1780.81	ECH1_130416074636.4033.4033.3.dta	3	gi|30021216|ref|NP_832847.1|	hemolysin BL lytic component L2 [Bacillus cereus ATCC 14579],	ECH1	ECH1$gi|30021216|ref|NP_832847.1|	109	ECH1$4146		0	156
295	475.758	949.502	949.502	0.144286	0	36.84	36.84	329	335	R	LTEFWVR	F		1	1785.37	ECH1_130416074636.4045.4045.2.dta	2	gi|29899121|ref|NP_829898.1|	putative cytoplasmic protein [Bacillus cereus ATCC 14579 plasmide pBClin15],	ECH1	ECH1$gi|29899121|ref|NP_829898.1|	44	ECH1$295		0	156
294	475.758	949.502	949.502	0.0810951	0	31.35	31.35	329	335	R	LTEFWVR	F		1	1786.47	ECH1_130416074636.4048.4048.2.dta	2	gi|29899121|ref|NP_829898.1|	putative cytoplasmic protein [Bacillus cereus ATCC 14579 plasmide pBClin15],	ECH1	ECH1$gi|29899121|ref|NP_829898.1|	44	ECH1$294		0	156
3797	695.7	2084.08	2084.07	1.22165	1	58.34	58.34	194	212	K	ELLQSILKNQGADVDADQK	R		1	1790.07	ECH1_130416074636.4058.4058.3.dta	3	gi|30021214|ref|NP_832845.1|	hemolysin BL binding component precursor [Bacillus cereus ATCC 14579],	ECH1	ECH1$gi|30021214|ref|NP_832845.1|	71	ECH1$3797		0	156
3798	695.7	2084.08	2084.07	1.22165	1	60.75	60.75	194	212	K	ELLQSILKNQGADVDADQK	R		1	1791.17	ECH1_130416074636.4061.4061.3.dta	3	gi|30021214|ref|NP_832845.1|	hemolysin BL binding component precursor [Bacillus cereus ATCC 14579],	ECH1	ECH1$gi|30021214|ref|NP_832845.1|	71	ECH1$3798		0	156
299	477.305	952.595	952.596	-0.335924	0	18.23	18.23	284	291	K	ELLPLIQK	L		1	1792.31	ECH1_130416074636.4064.4064.2.dta	2	gi|30019951|ref|NP_831582.1|	non-hemolytic enterotoxin lytic component L2 [Bacillus cereus ATCC 14579],	ECH1	ECH1$gi|30019951|ref|NP_831582.1|	40	ECH1$299		0	156
1149	649.841	1297.67	1297.67	0.332905	0	86.6	86.6	307	319	K	SIVASAFGFSGQK	C		1	1792.6	ECH1_130416074636.4065.4065.2.dta	2	gi|30018552|ref|NP_830183.1|	1-pyrroline-5-carboxylate dehydrogenase [Bacillus cereus ATCC 14579],	ECH1	ECH1$gi|30018552|ref|NP_830183.1|	32	ECH1$1149		0	156
4143	751.385	2251.13	2251.13	0.230106	1	51.57	51.57	168	189	K	LKDFDTNVATAQGILSTDGTGK	I		1	1792.94	ECH1_130416074636.4066.4066.3.dta	3	gi|30021216|ref|NP_832847.1|	hemolysin BL lytic component L2 [Bacillus cereus ATCC 14579],	ECH1	ECH1$gi|30021216|ref|NP_832847.1|	109	ECH1$4143		0	156
1714	731.389	1460.76	1460.76	0.499055	0	41.75	41.75	251	263	K	NALQENISFNIAK	G		1	1793.74	ECH1_130416074636.4068.4068.2.dta	2	gi|30023381|ref|NP_835012.1|	bacillolysin [Bacillus cereus ATCC 14579],	ECH1	ECH1$gi|30023381|ref|NP_835012.1|	38	ECH1$1714		0	156
1150	649.841	1297.67	1297.67	0.795274	0	90.23	90.23	307	319	K	SIVASAFGFSGQK	C		1	1794.04	ECH1_130416074636.4069.4069.2.dta	2	gi|30018552|ref|NP_830183.1|	1-pyrroline-5-carboxylate dehydrogenase [Bacillus cereus ATCC 14579],	ECH1	ECH1$gi|30018552|ref|NP_830183.1|	32	ECH1$1150		0	156
387	511.78	1021.54	1021.54	0.0636291	0	35.73	35.73	137	145	K	DFSINVISK	S		1	1794.35	ECH1_130416074636.4070.4070.2.dta	2	gi|30022940|ref|NP_834571.1|	glucose-6-phosphate isomerase [Bacillus cereus ATCC 14579],	ECH1	ECH1$gi|30022940|ref|NP_834571.1|	24	ECH1$387		0	156
1715	731.389	1460.76	1460.76	0.581203	0	63.81	63.81	251	263	K	NALQENISFNIAK	G		1	1795.1	ECH1_130416074636.4072.4072.2.dta	2	gi|30023381|ref|NP_835012.1|	bacillolysin [Bacillus cereus ATCC 14579],	ECH1	ECH1$gi|30023381|ref|NP_835012.1|	38	ECH1$1715		0	156
386	511.779	1021.54	1021.54	-0.230044	0	34.31	34.31	137	145	K	DFSINVISK	S		1	1795.4	ECH1_130416074636.4073.4073.2.dta	2	gi|30022940|ref|NP_834571.1|	glucose-6-phosphate isomerase [Bacillus cereus ATCC 14579],	ECH1	ECH1$gi|30022940|ref|NP_834571.1|	24	ECH1$386		0	156
1653	721.887	1441.76	1441.76	1.80128	0	42.96	42.96	15	27	K	STYYVTAGVLNVR	A		1	1795.73	ECH1_130416074636.4074.4074.2.dta	2	gi|XX|ref|AE016877_ATCC14579_6_pos3681751@3681008|	3D domain protein,	ECH1	ECH1$gi|XX|ref|AE016877_ATCC14579_6_pos3681751@3681008|	3	ECH1$1653		0	156
1652	721.887	1441.76	1441.76	1.63481	0	44.32	44.32	15	27	K	STYYVTAGVLNVR	A		1	1796.52	ECH1_130416074636.4076.4076.2.dta	2	gi|XX|ref|AE016877_ATCC14579_6_pos3681751@3681008|	3D domain protein,	ECH1	ECH1$gi|XX|ref|AE016877_ATCC14579_6_pos3681751@3681008|	3	ECH1$1652		0	156
1031	627.846	1253.68	1253.68	0.214569	0	36.74	36.74	427	437	R	FQLTDLPPAPR	G		1	1796.87	ECH1_130416074636.4077.4077.2.dta	2	gi|30022393|ref|NP_834024.1|	molecular chaperone DnaK [Bacillus cereus ATCC 14579],	ECH1	ECH1$gi|30022393|ref|NP_834024.1|	37	ECH1$1031		0	156
2913	898.953	1795.89	1795.89	0.980016	0	25.38	25.38	48	62	R	AFEGFDQQFNQLKPK	V		1	1797.21	ECH1_130416074636.4078.4078.2.dta	2	gi|30020214|ref|NP_831845.1|	hypothetical protein BC2077 [Bacillus cereus ATCC 14579],	ECH1	ECH1$gi|30020214|ref|NP_831845.1|	12	ECH1$2913		0	156
1032	627.846	1253.68	1253.68	0.421959	0	34.12	34.12	427	437	R	FQLTDLPPAPR	G		1	1798	ECH1_130416074636.4080.4080.2.dta	2	gi|30022393|ref|NP_834024.1|	molecular chaperone DnaK [Bacillus cereus ATCC 14579],	ECH1	ECH1$gi|30022393|ref|NP_834024.1|	37	ECH1$1032		0	156
1832	744.346	1486.68	1486.68	0.269057	0	63.12	63.12	77	88	R	NIMDQLYGEFNK	I	Oxidation (M) [3]	1	1798.32	ECH1_130416074636.4081.4081.2.dta	2	gi|30020129|ref|NP_831760.1|	putative murein endopeptidase [Bacillus cereus ATCC 14579],	ECH1	ECH1$gi|30020129|ref|NP_831760.1|	73	ECH1$1832	M	1	157
3502	983.97	1965.93	1965.92	2.56521	0	109.26	109.26	148	166	K	VQLSDASGDTMTIDSLDAK	K		1	1798.68	ECH1_130416074636.4082.4082.2.dta	2	gi|30019805|ref|NP_831436.1|	flagellin [Bacillus cereus ATCC 14579],	ECH1	ECH1$gi|30019805|ref|NP_831436.1|	15	ECH1$3502		0	157
1833	744.346	1486.68	1486.68	0.847528	0	62.32	62.32	77	88	R	NIMDQLYGEFNK	I	Oxidation (M) [3]	1	1799.48	ECH1_130416074636.4084.4084.2.dta	2	gi|30020129|ref|NP_831760.1|	putative murein endopeptidase [Bacillus cereus ATCC 14579],	ECH1	ECH1$gi|30020129|ref|NP_831760.1|	73	ECH1$1833	M	1	158
3501	983.969	1965.92	1965.92	1.56822	0	83.47	83.47	148	166	K	VQLSDASGDTMTIDSLDAK	K		1	1799.83	ECH1_130416074636.4085.4085.2.dta	2	gi|30019805|ref|NP_831436.1|	flagellin [Bacillus cereus ATCC 14579],	ECH1	ECH1$gi|30019805|ref|NP_831436.1|	15	ECH1$3501		0	158
4144	1126.58	2251.14	2251.13	1.37886	1	73.7	73.7	168	189	K	LKDFDTNVATAQGILSTDGTGK	I		1	1800.21	ECH1_130416074636.4086.4086.2.dta	2	gi|30021216|ref|NP_832847.1|	hemolysin BL lytic component L2 [Bacillus cereus ATCC 14579],	ECH1	ECH1$gi|30021216|ref|NP_832847.1|	109	ECH1$4144		0	158
4145	1126.58	2251.14	2251.13	1.59209	1	93.37	93.37	168	189	K	LKDFDTNVATAQGILSTDGTGK	I		1	1801.36	ECH1_130416074636.4089.4089.2.dta	2	gi|30021216|ref|NP_832847.1|	hemolysin BL lytic component L2 [Bacillus cereus ATCC 14579],	ECH1	ECH1$gi|30021216|ref|NP_832847.1|	109	ECH1$4145		0	158
724	576.853	1151.69	1151.69	0.10159	0	15.86	15.86	335	345	K	IAPLVNEIVGK	S		1	1802.52	ECH1_130416074636.4092.4092.2.dta	2	gi|30021232|ref|NP_832863.1|	5'-nucleotidase [Bacillus cereus ATCC 14579],	ECH1	ECH1$gi|30021232|ref|NP_832863.1|	5	ECH1$724		0	158
2273	536.666	1606.98	1606.98	-0.369016	0	21.31	21.31	323	338	R	AAGIKPEAVVIVATIR	A		1	1802.84	ECH1_130416074636.4093.4093.3.dta	3	gi|30020238|ref|NP_831869.1|	formate--tetrahydrofolate ligase [Bacillus cereus ATCC 14579],	ECH1	ECH1$gi|30020238|ref|NP_831869.1|	15	ECH1$2273		0	158
199	437.256	872.497	872.497	-0.145559	0	47.64	47.64	158	165	K	TLTLQLQG	-		1	1803.17	ECH1_130416074636.4094.4094.2.dta	2	gi|29899113|ref|NP_829890.1|	hypothetical protein BCp0002 [Bacillus cereus ATCC 14579 plasmide pBClin15],	ECH1	ECH1$gi|29899113|ref|NP_829890.1|	31	ECH1$199		0	158
725	576.853	1151.69	1151.69	0.205784	0	19.28	19.28	335	345	K	IAPLVNEIVGK	S		1	1803.91	ECH1_130416074636.4096.4096.2.dta	2	gi|30021232|ref|NP_832863.1|	5'-nucleotidase [Bacillus cereus ATCC 14579],	ECH1	ECH1$gi|30021232|ref|NP_832863.1|	5	ECH1$725		0	158
200	437.256	872.497	872.497	-0.0767911	0	49.22	49.22	158	165	K	TLTLQLQG	-		1	1804.2	ECH1_130416074636.4097.4097.2.dta	2	gi|29899113|ref|NP_829890.1|	hypothetical protein BCp0002 [Bacillus cereus ATCC 14579 plasmide pBClin15],	ECH1	ECH1$gi|29899113|ref|NP_829890.1|	31	ECH1$200		0	158
2770	581.305	1740.89	1740.89	0.152221	1	19.39	19.39	71	86	K	ITLDGKDAFVSAEFTK	S		1	1804.52	ECH1_130416074636.4098.4098.3.dta	3	gi|30023271|ref|NP_834902.1|	enterotoxin / cell-wall binding protein [Bacillus cereus ATCC 14579],	ECH1	ECH1$gi|30023271|ref|NP_834902.1|	37	ECH1$2770		0	158
2769	581.305	1740.89	1740.89	-0.364755	1	25.71	25.71	71	86	K	ITLDGKDAFVSAEFTK	S		1	1805.26	ECH1_130416074636.4100.4100.3.dta	3	gi|30023271|ref|NP_834902.1|	enterotoxin / cell-wall binding protein [Bacillus cereus ATCC 14579],	ECH1	ECH1$gi|30023271|ref|NP_834902.1|	37	ECH1$2769		0	158
2274	536.666	1606.98	1606.98	0.0790304	0	26.79	26.79	323	338	R	AAGIKPEAVVIVATIR	A		1	1805.92	ECH1_130416074636.4102.4102.3.dta	3	gi|30020238|ref|NP_831869.1|	formate--tetrahydrofolate ligase [Bacillus cereus ATCC 14579],	ECH1	ECH1$gi|30020238|ref|NP_831869.1|	15	ECH1$2274		0	158
3945	721.38	2161.12	2161.12	0.826425	1	49.19	49.19	385	406	K	VWVEGYGVAIAGDTGGAIKGNK	I		1	1806.66	ECH1_130416074636.4104.4104.3.dta	3	gi|30018972|ref|NP_830603.1|	enterotoxin / cell-wall binding protein [Bacillus cereus ATCC 14579],	ECH1	ECH1$gi|30018972|ref|NP_830603.1|	83	ECH1$3945		0	158
3555	663.021	1986.04	1986.04	0.775413	1	38.11	38.11	160	179	K	VESVAAGSGTLKDAVNEALR	Y		1	1806.99	ECH1_130416074636.4105.4105.3.dta	3	gi|30019390|ref|NP_831021.1|	tryptophan synthase subunit beta [Bacillus cereus ATCC 14579],	ECH1	ECH1$gi|30019390|ref|NP_831021.1|	22	ECH1$3555		0	158
3944	721.38	2161.12	2161.12	0.562672	1	50.9	50.9	385	406	K	VWVEGYGVAIAGDTGGAIKGNK	I		1	1808.1	ECH1_130416074636.4108.4108.3.dta	3	gi|30018972|ref|NP_830603.1|	enterotoxin / cell-wall binding protein [Bacillus cereus ATCC 14579],	ECH1	ECH1$gi|30018972|ref|NP_830603.1|	83	ECH1$3944		0	158
2260	802.42	1602.83	1602.83	0.424251	0	75.84	75.84	497	512	K	VSIGGTTLYPTASISH	-		1	1808.42	ECH1_130416074636.4109.4109.2.dta	2	gi|30023138|ref|NP_834769.1|	perfringolysin O precursor [Bacillus cereus ATCC 14579],	ECH1	ECH1$gi|30023138|ref|NP_834769.1|	20	ECH1$2260		0	158
3556	663.021	1986.04	1986.04	0.956678	1	44.67	44.67	160	179	K	VESVAAGSGTLKDAVNEALR	Y		1	1808.78	ECH1_130416074636.4110.4110.3.dta	3	gi|30019390|ref|NP_831021.1|	tryptophan synthase subunit beta [Bacillus cereus ATCC 14579],	ECH1	ECH1$gi|30019390|ref|NP_831021.1|	22	ECH1$3556		0	158
2259	802.42	1602.83	1602.83	0.424251	0	64.72	64.72	497	512	K	VSIGGTTLYPTASISH	-		1	1809.56	ECH1_130416074636.4112.4112.2.dta	2	gi|30023138|ref|NP_834769.1|	perfringolysin O precursor [Bacillus cereus ATCC 14579],	ECH1	ECH1$gi|30023138|ref|NP_834769.1|	20	ECH1$2259		0	158
3480	981.028	1960.04	1960.04	1.39895	0	90.87	90.87	35	52	K	TVYAQNVIAPNTLSNSIR	M		1	1814.06	ECH1_130416074636.4125.4125.2.dta	2	gi|30019951|ref|NP_831582.1|	non-hemolytic enterotoxin lytic component L2 [Bacillus cereus ATCC 14579],	ECH1	ECH1$gi|30019951|ref|NP_831582.1|	40	ECH1$3480		0	158
4567	850.098	2547.27	2547.27	0.70389	0	34	34	357	379	K	QPEKPNQGTIGDYYINASALNVR	S		1	1814.42	ECH1_130416074636.4126.4126.3.dta	3	gi|30023266|ref|NP_834897.1|	N-acetylmuramoyl-L-alanine amidase [Bacillus cereus ATCC 14579],	ECH1	ECH1$gi|30023266|ref|NP_834897.1|	20	ECH1$4567		0	158
3479	981.027	1960.04	1960.04	1.14386	0	69.65	69.65	35	52	K	TVYAQNVIAPNTLSNSIR	M		1	1815.52	ECH1_130416074636.4129.4129.2.dta	2	gi|30019951|ref|NP_831582.1|	non-hemolytic enterotoxin lytic component L2 [Bacillus cereus ATCC 14579],	ECH1	ECH1$gi|30019951|ref|NP_831582.1|	40	ECH1$3479		0	158
4568	850.099	2547.27	2547.27	1.21031	0	30.08	30.08	357	379	K	QPEKPNQGTIGDYYINASALNVR	S		1	1815.87	ECH1_130416074636.4130.4130.3.dta	3	gi|30023266|ref|NP_834897.1|	N-acetylmuramoyl-L-alanine amidase [Bacillus cereus ATCC 14579],	ECH1	ECH1$gi|30023266|ref|NP_834897.1|	20	ECH1$4568		0	158
4336	786.756	2357.24	2357.24	0.444587	2	34.41	34.41	165	185	R	LSSSINENKAQVDQLVEDLKK	F		1	1816.67	ECH1_130416074636.4132.4132.3.dta	3	gi|30019952|ref|NP_831583.1|	non-hemolytic enterotoxin lytic component L1 [Bacillus cereus ATCC 14579],	ECH1	ECH1$gi|30019952|ref|NP_831583.1|	29	ECH1$4336		0	158
1710	730.343	1458.67	1458.67	0.811698	0	28.84	28.84	59	70	R	ETPLYYAENMTK	Y		1	1817.01	ECH1_130416074636.4133.4133.2.dta	2	gi|30019390|ref|NP_831021.1|	tryptophan synthase subunit beta [Bacillus cereus ATCC 14579],	ECH1	ECH1$gi|30019390|ref|NP_831021.1|	22	ECH1$1710		0	158
4337	786.756	2357.25	2357.24	0.762755	2	25.08	25.08	165	185	R	LSSSINENKAQVDQLVEDLKK	F		1	1818.15	ECH1_130416074636.4136.4136.3.dta	3	gi|30019952|ref|NP_831583.1|	non-hemolytic enterotoxin lytic component L1 [Bacillus cereus ATCC 14579],	ECH1	ECH1$gi|30019952|ref|NP_831583.1|	29	ECH1$4337		0	158
3478	654.354	1960.04	1960.04	1.13569	0	52.42	52.42	35	52	K	TVYAQNVIAPNTLSNSIR	M		1	1818.47	ECH1_130416074636.4137.4137.3.dta	3	gi|30019951|ref|NP_831582.1|	non-hemolytic enterotoxin lytic component L2 [Bacillus cereus ATCC 14579],	ECH1	ECH1$gi|30019951|ref|NP_831582.1|	40	ECH1$3478		0	158
3477	654.354	1960.04	1960.04	0.860188	0	35.98	35.98	35	52	K	TVYAQNVIAPNTLSNSIR	M		1	1821.4	ECH1_130416074636.4145.4145.3.dta	3	gi|30019951|ref|NP_831582.1|	non-hemolytic enterotoxin lytic component L2 [Bacillus cereus ATCC 14579],	ECH1	ECH1$gi|30019951|ref|NP_831582.1|	40	ECH1$3477		0	158
1431	459.272	1374.79	1374.79	-0.0269131	0	16.85	16.85	1	12	-	MLLIGTEVKPFK	A		1	1821.78	ECH1_130416074636.4146.4146.3.dta	3	gi|30018585|ref|NP_830216.1|	Alkyl hydroperoxide reductase C22 [Bacillus cereus ATCC 14579],	ECH1	ECH1$gi|30018585|ref|NP_830216.1|	13	ECH1$1431		0	158
1244	661.841	1321.67	1321.67	0.519798	0	64.34	64.34	505	516	R	QSVAGYWSSLPK	T		1	1822.56	ECH1_130416074636.4148.4148.2.dta	2	gi|30023266|ref|NP_834897.1|	N-acetylmuramoyl-L-alanine amidase [Bacillus cereus ATCC 14579],	ECH1	ECH1$gi|30023266|ref|NP_834897.1|	20	ECH1$1244		0	158
1243	661.841	1321.67	1321.67	0.429004	0	58.47	58.47	505	516	R	QSVAGYWSSLPK	T		1	1823.98	ECH1_130416074636.4152.4152.2.dta	2	gi|30023266|ref|NP_834897.1|	N-acetylmuramoyl-L-alanine amidase [Bacillus cereus ATCC 14579],	ECH1	ECH1$gi|30023266|ref|NP_834897.1|	20	ECH1$1243		0	158
2473	831.905	1661.79	1661.79	0.651104	0	88.78	88.78	269	283	K	YPAATTSYFGELTNK	I		1	1824.27	ECH1_130416074636.4153.4153.2.dta	2	gi|30020129|ref|NP_831760.1|	putative murein endopeptidase [Bacillus cereus ATCC 14579],	ECH1	ECH1$gi|30020129|ref|NP_831760.1|	73	ECH1$2473		0	158
513	548.326	1094.64	1094.64	0.415663	0	24.9	24.9	254	262	K	LTYLPYVVK	A		1	1825.44	ECH1_130416074636.4156.4156.2.dta	2	gi|30022059|ref|NP_833690.1|	branched-chain alpha-keto acid dehydrogenase subunit E2 [Bacillus cereus ATCC 14579],	ECH1	ECH1$gi|30022059|ref|NP_833690.1|	7	ECH1$513		0	158
2474	831.905	1661.8	1661.79	0.879772	0	99.84	99.84	269	283	K	YPAATTSYFGELTNK	I		1	1825.77	ECH1_130416074636.4157.4157.2.dta	2	gi|30020129|ref|NP_831760.1|	putative murein endopeptidase [Bacillus cereus ATCC 14579],	ECH1	ECH1$gi|30020129|ref|NP_831760.1|	73	ECH1$2474		0	158
1735	488.94	1463.8	1463.8	-0.442684	0	33.84	33.84	291	303	K	LVDHDIIEALAQK	H		1	1826.14	ECH1_130416074636.4158.4158.3.dta	3	gi|30022675|ref|NP_834306.1|	6-phosphofructokinase [Bacillus cereus ATCC 14579],	ECH1	ECH1$gi|30022675|ref|NP_834306.1|	10	ECH1$1735		0	158
512	548.326	1094.64	1094.64	-0.132464	0	30.4	30.4	254	262	K	LTYLPYVVK	A		1	1826.91	ECH1_130416074636.4160.4160.2.dta	2	gi|30022059|ref|NP_833690.1|	branched-chain alpha-keto acid dehydrogenase subunit E2 [Bacillus cereus ATCC 14579],	ECH1	ECH1$gi|30022059|ref|NP_833690.1|	7	ECH1$512		0	158
1736	488.94	1463.8	1463.8	-0.3812	0	36.79	36.79	291	303	K	LVDHDIIEALAQK	H		1	1829.14	ECH1_130416074636.4166.4166.3.dta	3	gi|30022675|ref|NP_834306.1|	6-phosphofructokinase [Bacillus cereus ATCC 14579],	ECH1	ECH1$gi|30022675|ref|NP_834306.1|	10	ECH1$1736		0	158
2289	806.365	1610.72	1610.71	1.05792	0	74.4	74.4	58	71	K	EIELEDAFENMGAK	L	Oxidation (M) [11]	1	1829.9	ECH1_130416074636.4168.4168.2.dta	2	gi|30018515|ref|NP_830146.1|	chaperonin GroEL [Bacillus cereus ATCC 14579],	ECH1	ECH1$gi|30018515|ref|NP_830146.1|	69	ECH1$2289	M	1	159
1014	624.846	1247.68	1247.68	0.573867	0	48.07	48.07	4	15	K	IAPSILSADFSK	L		1	1830.26	ECH1_130416074636.4169.4169.2.dta	2	gi|30021948|ref|NP_833579.1|	ribulose-phosphate 3-epimerase [Bacillus cereus ATCC 14579],	ECH1	ECH1$gi|30021948|ref|NP_833579.1|	2	ECH1$1014		0	159
1785	738.877	1475.74	1475.74	1.21702	0	58.27	58.27	19	31	R	YGQGANQIEDILR	Q		1	1830.6	ECH1_130416074636.4170.4170.2.dta	2	gi|30020214|ref|NP_831845.1|	hypothetical protein BC2077 [Bacillus cereus ATCC 14579],	ECH1	ECH1$gi|30020214|ref|NP_831845.1|	12	ECH1$1785		0	159
2288	806.364	1610.71	1610.71	0.374989	0	56.19	56.19	58	71	K	EIELEDAFENMGAK	L	Oxidation (M) [11]	1	1831.36	ECH1_130416074636.4172.4172.2.dta	2	gi|30018515|ref|NP_830146.1|	chaperonin GroEL [Bacillus cereus ATCC 14579],	ECH1	ECH1$gi|30018515|ref|NP_830146.1|	69	ECH1$2288	M	1	160
1784	738.876	1475.74	1475.74	0.878205	0	69.45	69.45	19	31	R	YGQGANQIEDILR	Q		1	1831.69	ECH1_130416074636.4173.4173.2.dta	2	gi|30020214|ref|NP_831845.1|	hypothetical protein BC2077 [Bacillus cereus ATCC 14579],	ECH1	ECH1$gi|30020214|ref|NP_831845.1|	12	ECH1$1784		0	160
1015	624.846	1247.68	1247.68	0.670046	0	48.13	48.13	4	15	K	IAPSILSADFSK	L		1	1832.03	ECH1_130416074636.4174.4174.2.dta	2	gi|30021948|ref|NP_833579.1|	ribulose-phosphate 3-epimerase [Bacillus cereus ATCC 14579],	ECH1	ECH1$gi|30021948|ref|NP_833579.1|	2	ECH1$1015		0	160
4983	822.16	3284.61	3284.61	1.08415	2	15.75	15.75	135	166	K	FLSTDKGGAADIKVQLSDASGDTMTIDSLNAK	T	Oxidation (M) [24]	1	1833.1	ECH1_130416074636.4177.4177.4.dta	4	gi|30019803|ref|NP_831434.1|	flagellin [Bacillus cereus ATCC 14579],	ECH1	ECH1$gi|30019803|ref|NP_831434.1|	61	ECH1$4983	M	1	161
3925	718.339	2152	2152	-0.0650559	0	41.44	41.44	42	59	K	FEELYTESATHIDEIAER	I		1	1833.44	ECH1_130416074636.4178.4178.3.dta	3	gi|30023083|ref|NP_834714.1|	non-specific DNA-binding protein Dps / Iron-binding ferritin-like antioxidant protein / ferroxidase [Bacillus cereus ATCC 14579],	ECH1	ECH1$gi|30023083|ref|NP_834714.1|	21	ECH1$3925		0	161
3926	718.339	2152	2152	0.283458	0	44.63	44.63	42	59	K	FEELYTESATHIDEIAER	I		1	1834.54	ECH1_130416074636.4181.4181.3.dta	3	gi|30023083|ref|NP_834714.1|	non-specific DNA-binding protein Dps / Iron-binding ferritin-like antioxidant protein / ferroxidase [Bacillus cereus ATCC 14579],	ECH1	ECH1$gi|30023083|ref|NP_834714.1|	21	ECH1$3926		0	161
2134	785.385	1568.76	1568.75	0.778962	0	29.74	29.74	16	30	K	AFIPYVMGGDGGLEK	L	Oxidation (M) [7]	1	1835.7	ECH1_130416074636.4184.4184.2.dta	2	gi|30019391|ref|NP_831022.1|	tryptophan synthase subunit alpha [Bacillus cereus ATCC 14579],	ECH1	ECH1$gi|30019391|ref|NP_831022.1|	36	ECH1$2134	M	1	162
3389	644.695	1931.06	1931.06	0.294657	1	34.54	34.54	64	80	R	LLVIQPYDKTSIGDIEK	A		1	1836.02	ECH1_130416074636.4185.4185.3.dta	3	gi|30021912|ref|NP_833543.1|	ribosome recycling factor [Bacillus cereus ATCC 14579],	ECH1	ECH1$gi|30021912|ref|NP_833543.1|	3	ECH1$3389		0	162
557	556.34	1110.66	1110.66	-0.0513206	0	28.7	28.7	49	59	K	ALIALGLSPEK	V		1	1836.38	ECH1_130416074636.4186.4186.2.dta	2	gi|30018352|ref|NP_829983.1|	negative regulator of genetic competence clpC/mecB [Bacillus cereus ATCC 14579],	ECH1	ECH1$gi|30018352|ref|NP_829983.1|	42	ECH1$557		0	162
2135	785.386	1568.76	1568.75	1.55665	0	37.99	37.99	16	30	K	AFIPYVMGGDGGLEK	L	Oxidation (M) [7]	1	1837.1	ECH1_130416074636.4188.4188.2.dta	2	gi|30019391|ref|NP_831022.1|	tryptophan synthase subunit alpha [Bacillus cereus ATCC 14579],	ECH1	ECH1$gi|30019391|ref|NP_831022.1|	36	ECH1$2135	M	1	163
3390	644.695	1931.06	1931.06	0.481083	1	41.42	41.42	64	80	R	LLVIQPYDKTSIGDIEK	A		1	1837.4	ECH1_130416074636.4189.4189.3.dta	3	gi|30021912|ref|NP_833543.1|	ribosome recycling factor [Bacillus cereus ATCC 14579],	ECH1	ECH1$gi|30021912|ref|NP_833543.1|	3	ECH1$3390		0	163
2081	776.394	1550.77	1550.77	0.901487	0	71.08	71.08	229	241	K	YLEGEEITVEELK	A		1	1837.75	ECH1_130416074636.4190.4190.2.dta	2	gi|30018377|ref|NP_830008.1|	elongation factor G [Bacillus cereus ATCC 14579],	ECH1	ECH1$gi|30018377|ref|NP_830008.1|	48	ECH1$2081		0	163
2006	766.92	1531.83	1531.82	1.15744	0	45.57	45.57	43	57	K	FGSPLITNDGVTIAK	E		1	1838.77	ECH1_130416074636.4193.4193.2.dta	2	gi|30018515|ref|NP_830146.1|	chaperonin GroEL [Bacillus cereus ATCC 14579],	ECH1	ECH1$gi|30018515|ref|NP_830146.1|	69	ECH1$2006		0	163
2082	776.394	1550.77	1550.77	0.901487	0	76.5	76.5	229	241	K	YLEGEEITVEELK	A		1	1839.1	ECH1_130416074636.4194.4194.2.dta	2	gi|30018377|ref|NP_830008.1|	elongation factor G [Bacillus cereus ATCC 14579],	ECH1	ECH1$gi|30018377|ref|NP_830008.1|	48	ECH1$2082		0	163
2007	766.921	1531.83	1531.82	1.39246	0	54.05	54.05	43	57	K	FGSPLITNDGVTIAK	E		1	1839.86	ECH1_130416074636.4196.4196.2.dta	2	gi|30018515|ref|NP_830146.1|	chaperonin GroEL [Bacillus cereus ATCC 14579],	ECH1	ECH1$gi|30018515|ref|NP_830146.1|	69	ECH1$2007		0	163
851	599.313	1196.61	1196.61	0.274943	0	87.24	87.24	316	326	R	VVDLAAYMTSK	G		1	1840.17	ECH1_130416074636.4197.4197.2.dta	2	gi|30023174|ref|NP_834805.1|	glyceraldehyde-3-phosphate dehydrogenase [Bacillus cereus ATCC 14579],	ECH1	ECH1$gi|30023174|ref|NP_834805.1|	18	ECH1$851		0	163
852	599.313	1196.61	1196.61	0.575793	0	94.81	94.81	316	326	R	VVDLAAYMTSK	G		1	1841.32	ECH1_130416074636.4200.4200.2.dta	2	gi|30023174|ref|NP_834805.1|	glyceraldehyde-3-phosphate dehydrogenase [Bacillus cereus ATCC 14579],	ECH1	ECH1$gi|30023174|ref|NP_834805.1|	18	ECH1$852		0	163
4295	773.392	2317.16	2317.15	0.649935	1	45.43	45.43	123	143	K	GLAVEKVETTVTDEDVENELK	S		1	1841.63	ECH1_130416074636.4201.4201.3.dta	3	gi|30022561|ref|NP_834192.1|	trigger factor [Bacillus cereus ATCC 14579],	ECH1	ECH1$gi|30022561|ref|NP_834192.1|	13	ECH1$4295		0	163
761	582.324	1162.63	1162.63	-0.326844	0	38.81	38.81	151	160	K	GIQTFTEVLR	S		1	1841.98	ECH1_130416074636.4202.4202.2.dta	2	gi|30018742|ref|NP_830373.1|	collagenase [Bacillus cereus ATCC 14579],	ECH1	ECH1$gi|30018742|ref|NP_830373.1|	16	ECH1$761		0	163
4294	773.392	2317.15	2317.15	0.416891	1	51.58	51.58	123	143	K	GLAVEKVETTVTDEDVENELK	S		1	1842.75	ECH1_130416074636.4204.4204.3.dta	3	gi|30022561|ref|NP_834192.1|	trigger factor [Bacillus cereus ATCC 14579],	ECH1	ECH1$gi|30022561|ref|NP_834192.1|	13	ECH1$4294		0	163
760	582.324	1162.63	1162.63	-0.326844	0	38.74	38.74	151	160	K	GIQTFTEVLR	S		1	1843.12	ECH1_130416074636.4205.4205.2.dta	2	gi|30018742|ref|NP_830373.1|	collagenase [Bacillus cereus ATCC 14579],	ECH1	ECH1$gi|30018742|ref|NP_830373.1|	16	ECH1$760		0	163
3686	678.041	2031.1	2031.1	0.4116	1	41.87	41.87	269	288	R	AKYPSLNIIAGNVATAEATK	A		1	1844.6	ECH1_130416074636.4209.4209.3.dta	3	gi|30018286|ref|NP_829917.1|	inositol-5-monophosphate dehydrogenase [Bacillus cereus ATCC 14579],	ECH1	ECH1$gi|30018286|ref|NP_829917.1|	9	ECH1$3686		0	163
2721	577.312	1728.92	1728.92	-0.214585	1	33.48	33.48	272	287	R	IDILLGSDSAAQKWGR	K		1	1844.99	ECH1_130416074636.4210.4210.3.dta	3	gi|30023271|ref|NP_834902.1|	enterotoxin / cell-wall binding protein [Bacillus cereus ATCC 14579],	ECH1	ECH1$gi|30023271|ref|NP_834902.1|	37	ECH1$2721		0	163
3312	635.675	1904	1904	0.8125	1	18.23	18.23	65	82	K	SNAGTIEKDALSPYGILR	R		1	1846.14	ECH1_130416074636.4213.4213.3.dta	3	gi|29899121|ref|NP_829898.1|	putative cytoplasmic protein [Bacillus cereus ATCC 14579 plasmide pBClin15],	ECH1	ECH1$gi|29899121|ref|NP_829898.1|	44	ECH1$3312		0	163
2723	577.313	1728.92	1728.92	0.0977491	1	49.44	49.44	272	287	R	IDILLGSDSAAQKWGR	K		1	1846.52	ECH1_130416074636.4214.4214.3.dta	3	gi|30023271|ref|NP_834902.1|	enterotoxin / cell-wall binding protein [Bacillus cereus ATCC 14579],	ECH1	ECH1$gi|30023271|ref|NP_834902.1|	37	ECH1$2723		0	163
3313	635.675	1904	1904	0.8125	1	26.36	26.36	65	82	K	SNAGTIEKDALSPYGILR	R		1	1847.31	ECH1_130416074636.4216.4216.3.dta	3	gi|29899121|ref|NP_829898.1|	putative cytoplasmic protein [Bacillus cereus ATCC 14579 plasmide pBClin15],	ECH1	ECH1$gi|29899121|ref|NP_829898.1|	44	ECH1$3313		0	163
1300	671.372	1340.73	1340.73	0.360252	0	15.73	15.73	280	291	K	GVEISTLLPEQR	M		1	1847.69	ECH1_130416074636.4217.4217.2.dta	2	gi|30018288|ref|NP_829919.1|	pyridoxine biosynthesis protein [Bacillus cereus ATCC 14579],	ECH1	ECH1$gi|30018288|ref|NP_829919.1|	2	ECH1$1300		0	163
3685	678.04	2031.1	2031.1	-0.400768	1	31.59	31.59	269	288	R	AKYPSLNIIAGNVATAEATK	A		1	1848.03	ECH1_130416074636.4218.4218.3.dta	3	gi|30018286|ref|NP_829917.1|	inositol-5-monophosphate dehydrogenase [Bacillus cereus ATCC 14579],	ECH1	ECH1$gi|30018286|ref|NP_829917.1|	9	ECH1$3685		0	163
4358	792.735	2375.18	2375.18	0.670685	0	62.53	62.53	248	269	K	ILNEAGISMLSQANQTPQMVSK	L	Oxidation (M) [19]	2	1848.85	ECH1_130416074636.4220.4220.3.dta	3	gi|30019803|ref|NP_831434.1|	flagellin [Bacillus cereus ATCC 14579],	ECH1	ECH1$gi|30019803|ref|NP_831434.1|	61	ECH1$4358	M	1	164
2037	770.908	1539.8	1539.8	0.166905	0	64.44	64.44	266	280	K	QAGIAANVVAEINDR	A		1	1849.55	ECH1_130416074636.4222.4222.2.dta	2	gi|30022060|ref|NP_833691.1|	pyruvate dehydrogenase E1 component beta subunit [Bacillus cereus ATCC 14579],	ECH1	ECH1$gi|30022060|ref|NP_833691.1|	15	ECH1$2037		0	164
4357	792.735	2375.18	2375.18	0.594902	0	70.73	70.73	248	269	K	ILNEAGISMLSQANQTPQMVSK	L	Oxidation (M) [19]	2	1850.32	ECH1_130416074636.4224.4224.3.dta	3	gi|30019803|ref|NP_831434.1|	flagellin [Bacillus cereus ATCC 14579],	ECH1	ECH1$gi|30019803|ref|NP_831434.1|	61	ECH1$4357	M	1	165
4361	1188.6	2375.19	2375.18	1.13633	0	57.98	57.98	248	269	K	ILNEAGISMLSQANQTPQMVSK	L	Oxidation (M) [19]	2	1852.55	ECH1_130416074636.4230.4230.2.dta	2	gi|30019803|ref|NP_831434.1|	flagellin [Bacillus cereus ATCC 14579],	ECH1	ECH1$gi|30019803|ref|NP_831434.1|	61	ECH1$4361	M	1	166
280	472.295	942.575	942.575	0.0392542	0	31.86	31.86	194	201	K	ELLQSILK	N		1	1853.68	ECH1_130416074636.4233.4233.2.dta	2	gi|30021214|ref|NP_832845.1|	hemolysin BL binding component precursor [Bacillus cereus ATCC 14579],	ECH1	ECH1$gi|30021214|ref|NP_832845.1|	71	ECH1$280		0	166
2486	831.966	1661.92	1661.91	1.80214	0	56.16	56.16	228	242	R	IVVAYNFANQPVTVK	D		1	1854	ECH1_130416074636.4234.4234.2.dta	2	gi|30020238|ref|NP_831869.1|	formate--tetrahydrofolate ligase [Bacillus cereus ATCC 14579],	ECH1	ECH1$gi|30020238|ref|NP_831869.1|	15	ECH1$2486		0	166
281	472.295	942.575	942.575	0.0392542	0	34.42	34.42	194	201	K	ELLQSILK	N		1	1854.79	ECH1_130416074636.4236.4236.2.dta	2	gi|30021214|ref|NP_832845.1|	hemolysin BL binding component precursor [Bacillus cereus ATCC 14579],	ECH1	ECH1$gi|30021214|ref|NP_832845.1|	71	ECH1$281		0	166
4362	1188.6	2375.19	2375.18	1.44789	0	58.16	58.16	248	269	K	ILNEAGISMLSQANQTPQMVSK	L	Oxidation (M) [19]	2	1855.1	ECH1_130416074636.4237.4237.2.dta	2	gi|30019803|ref|NP_831434.1|	flagellin [Bacillus cereus ATCC 14579],	ECH1	ECH1$gi|30019803|ref|NP_831434.1|	61	ECH1$4362	M	1	167
2485	831.965	1661.92	1661.91	0.779222	0	58.97	58.97	228	242	R	IVVAYNFANQPVTVK	D		1	1855.47	ECH1_130416074636.4238.4238.2.dta	2	gi|30020238|ref|NP_831869.1|	formate--tetrahydrofolate ligase [Bacillus cereus ATCC 14579],	ECH1	ECH1$gi|30020238|ref|NP_831869.1|	15	ECH1$2485		0	167
2970	906.413	1810.81	1810.81	1.40158	0	66.53	66.53	246	260	R	VTYSYFNMSDEQLSK	D		1	1858.55	ECH1_130416074636.4246.4246.2.dta	2	gi|30020129|ref|NP_831760.1|	putative murein endopeptidase [Bacillus cereus ATCC 14579],	ECH1	ECH1$gi|30020129|ref|NP_831760.1|	73	ECH1$2970		0	167
2969	906.412	1810.81	1810.81	0.992927	0	91.92	91.92	246	260	R	VTYSYFNMSDEQLSK	D		1	1859.34	ECH1_130416074636.4248.4248.2.dta	2	gi|30020129|ref|NP_831760.1|	putative murein endopeptidase [Bacillus cereus ATCC 14579],	ECH1	ECH1$gi|30020129|ref|NP_831760.1|	73	ECH1$2969		0	167
4548	842.761	2525.26	2525.26	0.331451	0	46.19	46.19	346	367	R	LGANYLQIPVNCPYAAVHNQQR	D		1	1859.71	ECH1_130416074636.4249.4249.3.dta	3	gi|30019310|ref|NP_830941.1|	catalase [Bacillus cereus ATCC 14579],	ECH1	ECH1$gi|30019310|ref|NP_830941.1|	40	ECH1$4548		0	167
4549	842.761	2525.26	2525.26	0.913569	0	42.9	42.9	346	367	R	LGANYLQIPVNCPYAAVHNQQR	D		1	1860.89	ECH1_130416074636.4252.4252.3.dta	3	gi|30019310|ref|NP_830941.1|	catalase [Bacillus cereus ATCC 14579],	ECH1	ECH1$gi|30019310|ref|NP_830941.1|	40	ECH1$4549		0	167
2466	829.922	1657.83	1657.83	1.08877	0	40.2	40.2	41	56	K	ANLGGVCLNVGCIPSK	A		1	1861.25	ECH1_130416074636.4253.4253.2.dta	2	gi|30022058|ref|NP_833689.1|	dihydrolipoamide dehydrogenase [Bacillus cereus ATCC 14579],	ECH1	ECH1$gi|30022058|ref|NP_833689.1|	33	ECH1$2466		0	167
4791	693.127	2768.48	2768.47	1.82483	1	18.56	18.56	137	162	K	TAYVHVPFLTGTAPVIEKQETTAPAK	A		1	1861.62	ECH1_130416074636.4254.4254.4.dta	4	gi|30023271|ref|NP_834902.1|	enterotoxin / cell-wall binding protein [Bacillus cereus ATCC 14579],	ECH1	ECH1$gi|30023271|ref|NP_834902.1|	37	ECH1$4791		0	167
2465	829.922	1657.83	1657.83	0.642407	0	39.58	39.58	41	56	K	ANLGGVCLNVGCIPSK	A		1	1862.42	ECH1_130416074636.4256.4256.2.dta	2	gi|30022058|ref|NP_833689.1|	dihydrolipoamide dehydrogenase [Bacillus cereus ATCC 14579],	ECH1	ECH1$gi|30022058|ref|NP_833689.1|	33	ECH1$2465		0	167
408	519.274	1036.53	1036.53	-0.262413	0	24.26	24.26	502	510	R	YEVPGLFGR	G		1	1862.77	ECH1_130416074636.4257.4257.2.dta	2	gi|30018742|ref|NP_830373.1|	collagenase [Bacillus cereus ATCC 14579],	ECH1	ECH1$gi|30018742|ref|NP_830373.1|	16	ECH1$408		0	167
3520	986.477	1970.94	1970.94	1.32932	0	30.96	30.96	368	384	K	TSNPQPGDLVYFQNTYK	S		1	1863.1	ECH1_130416074636.4258.4258.2.dta	2	gi|30020092|ref|NP_831723.1|	enterotoxin [Bacillus cereus ATCC 14579],	ECH1	ECH1$gi|30020092|ref|NP_831723.1|	24	ECH1$3520		0	167
3519	986.477	1970.94	1970.94	0.903124	0	53.21	53.21	368	384	K	TSNPQPGDLVYFQNTYK	S		1	1863.86	ECH1_130416074636.4260.4260.2.dta	2	gi|30020092|ref|NP_831723.1|	enterotoxin [Bacillus cereus ATCC 14579],	ECH1	ECH1$gi|30020092|ref|NP_831723.1|	24	ECH1$3519		0	167
537	553.304	1104.59	1104.59	-0.11769	0	44.56	44.56	61	70	K	GVDSLAFLQR	V		1	1865.75	ECH1_130416074636.4265.4265.2.dta	2	gi|30022309|ref|NP_833940.1|	glycine cleavage system aminomethyltransferase T [Bacillus cereus ATCC 14579],	ECH1	ECH1$gi|30022309|ref|NP_833940.1|	12	ECH1$537		0	167
536	553.304	1104.59	1104.59	-0.226328	0	47.59	47.59	61	70	K	GVDSLAFLQR	V		1	1867.61	ECH1_130416074636.4270.4270.2.dta	2	gi|30022309|ref|NP_833940.1|	glycine cleavage system aminomethyltransferase T [Bacillus cereus ATCC 14579],	ECH1	ECH1$gi|30022309|ref|NP_833940.1|	12	ECH1$536		0	167
1920	754.332	1506.65	1506.65	0.300667	0	42.78	42.78	50	62	K	MMFDGSSIEGFVR	I	Oxidation (M) [1], Oxidation (M) [2]	1	1868.73	ECH1_130416074636.4273.4273.2.dta	2	gi|XX|ref|AE016877_ATCC14579_4_pos3670539@3669373|	Glutamine synthetase, type I,	ECH1	ECH1$gi|XX|ref|AE016877_ATCC14579_4_pos3670539@3669373|	30	ECH1$1920	MM	2	169
4792	923.834	2768.48	2768.47	1.95342	1	27.17	27.17	137	162	K	TAYVHVPFLTGTAPVIEKQETTAPAK	A		1	1869.04	ECH1_130416074636.4274.4274.3.dta	3	gi|30023271|ref|NP_834902.1|	enterotoxin / cell-wall binding protein [Bacillus cereus ATCC 14579],	ECH1	ECH1$gi|30023271|ref|NP_834902.1|	37	ECH1$4792		0	169
1921	754.332	1506.65	1506.65	0.552883	0	42.31	42.31	50	62	K	MMFDGSSIEGFVR	I	Oxidation (M) [1], Oxidation (M) [2]	1	1869.85	ECH1_130416074636.4276.4276.2.dta	2	gi|XX|ref|AE016877_ATCC14579_4_pos3670539@3669373|	Glutamine synthetase, type I,	ECH1	ECH1$gi|XX|ref|AE016877_ATCC14579_4_pos3670539@3669373|	30	ECH1$1921	MM	2	171
4717	673.1	2688.37	2688.37	0.243642	2	31.99	31.99	188	212	R	AFGSNKELLQSILKNQGADVDADQK	R		1	1870.2	ECH1_130416074636.4277.4277.4.dta	4	gi|30021214|ref|NP_832845.1|	hemolysin BL binding component precursor [Bacillus cereus ATCC 14579],	ECH1	ECH1$gi|30021214|ref|NP_832845.1|	71	ECH1$4717		0	171
4790	923.834	2768.48	2768.47	1.69335	1	28.16	28.16	137	162	K	TAYVHVPFLTGTAPVIEKQETTAPAK	A		1	1870.59	ECH1_130416074636.4278.4278.3.dta	3	gi|30023271|ref|NP_834902.1|	enterotoxin / cell-wall binding protein [Bacillus cereus ATCC 14579],	ECH1	ECH1$gi|30023271|ref|NP_834902.1|	37	ECH1$4790		0	171
4719	673.101	2688.38	2688.37	1.3298	2	31.87	31.87	188	212	R	AFGSNKELLQSILKNQGADVDADQK	R		1	1871.4	ECH1_130416074636.4280.4280.4.dta	4	gi|30021214|ref|NP_832845.1|	hemolysin BL binding component precursor [Bacillus cereus ATCC 14579],	ECH1	ECH1$gi|30021214|ref|NP_832845.1|	71	ECH1$4719		0	171
4718	897.132	2688.37	2688.37	0.956341	2	29.26	29.26	188	212	R	AFGSNKELLQSILKNQGADVDADQK	R		1	1871.79	ECH1_130416074636.4281.4281.3.dta	3	gi|30021214|ref|NP_832845.1|	hemolysin BL binding component precursor [Bacillus cereus ATCC 14579],	ECH1	ECH1$gi|30021214|ref|NP_832845.1|	71	ECH1$4718		0	171
454	531.795	1061.58	1061.58	0.309917	0	23.49	23.49	175	183	K	DIIFGIEQK	V		1	1872.17	ECH1_130416074636.4282.4282.2.dta	2	gi|30022674|ref|NP_834305.1|	pyruvate kinase [Bacillus cereus ATCC 14579],	ECH1	ECH1$gi|30022674|ref|NP_834305.1|	6	ECH1$454		0	171
4105	745.058	2232.15	2232.15	0.687678	1	40.67	40.67	383	405	K	TVNVEGYGVAIAADTGGAIKGNR	I		1	1872.93	ECH1_130416074636.4284.4284.3.dta	3	gi|30018861|ref|NP_830492.1|	cell wall-binding protein [Bacillus cereus ATCC 14579],	ECH1	ECH1$gi|30018861|ref|NP_830492.1|	37	ECH1$4105		0	171
2907	599.339	1795	1795	0.0885796	1	42.1	42.1	265	281	R	KLLDQAQAGDNIGALLR	G		1	1873.28	ECH1_130416074636.4285.4285.3.dta	3	gi|30018378|ref|NP_830009.1|	elongation factor Tu [Bacillus cereus ATCC 14579],	ECH1	ECH1$gi|30018378|ref|NP_830009.1|	57	ECH1$2907		0	171
2908	599.339	1795	1795	0.389416	1	45.98	45.98	265	281	R	KLLDQAQAGDNIGALLR	G		1	1874.45	ECH1_130416074636.4288.4288.3.dta	3	gi|30018378|ref|NP_830009.1|	elongation factor Tu [Bacillus cereus ATCC 14579],	ECH1	ECH1$gi|30018378|ref|NP_830009.1|	57	ECH1$2908		0	171
4104	745.058	2232.15	2232.15	0.526398	1	42.1	42.1	383	405	K	TVNVEGYGVAIAADTGGAIKGNR	I		1	1874.78	ECH1_130416074636.4289.4289.3.dta	3	gi|30018861|ref|NP_830492.1|	cell wall-binding protein [Bacillus cereus ATCC 14579],	ECH1	ECH1$gi|30018861|ref|NP_830492.1|	37	ECH1$4104		0	171
4986	822.406	3285.6	3285.59	1.18609	2	18.34	18.34	135	166	K	FLSTDKGGAADIKVQLSDASGDTMTIDSLDAK	K	Oxidation (M) [24]	1	1877.75	ECH1_130416074636.4297.4297.4.dta	4	gi|30019805|ref|NP_831436.1|	flagellin [Bacillus cereus ATCC 14579],	ECH1	ECH1$gi|30019805|ref|NP_831436.1|	15	ECH1$4986	M	1	172
1226	658.81	1315.61	1315.6	0.855121	0	23.21	23.21	99	108	K	DYEMMLIELK	K	Oxidation (M) [4], Oxidation (M) [5]	1	1878.12	ECH1_130416074636.4298.4298.2.dta	2	gi|30023083|ref|NP_834714.1|	non-specific DNA-binding protein Dps / Iron-binding ferritin-like antioxidant protein / ferroxidase [Bacillus cereus ATCC 14579],	ECH1	ECH1$gi|30023083|ref|NP_834714.1|	21	ECH1$1226	MM	2	174
1225	658.81	1315.6	1315.6	0.672695	0	27.06	27.06	99	108	K	DYEMMLIELK	K	Oxidation (M) [4], Oxidation (M) [5]	1	1878.9	ECH1_130416074636.4300.4300.2.dta	2	gi|30023083|ref|NP_834714.1|	non-specific DNA-binding protein Dps / Iron-binding ferritin-like antioxidant protein / ferroxidase [Bacillus cereus ATCC 14579],	ECH1	ECH1$gi|30023083|ref|NP_834714.1|	21	ECH1$1225	MM	2	176
2909	898.505	1795	1795	0.571032	1	91.55	91.55	265	281	R	KLLDQAQAGDNIGALLR	G		1	1879.2	ECH1_130416074636.4301.4301.2.dta	2	gi|30018378|ref|NP_830009.1|	elongation factor Tu [Bacillus cereus ATCC 14579],	ECH1	ECH1$gi|30018378|ref|NP_830009.1|	57	ECH1$2909		0	176
3738	514.546	2054.16	2054.16	-0.140204	1	18.1	18.1	65	83	K	VGYVHVPFLTGTAPVIEKK	E		1	1879.56	ECH1_130416074636.4302.4302.4.dta	4	gi|XX|ref|AE016877_ATCC14579_6_pos3681751@3681008|	3D domain protein,	ECH1	ECH1$gi|XX|ref|AE016877_ATCC14579_6_pos3681751@3681008|	3	ECH1$3738		0	176
2910	898.505	1795	1795	0.637885	1	68.7	68.7	265	281	R	KLLDQAQAGDNIGALLR	G		1	1880.37	ECH1_130416074636.4304.4304.2.dta	2	gi|30018378|ref|NP_830009.1|	elongation factor Tu [Bacillus cereus ATCC 14579],	ECH1	ECH1$gi|30018378|ref|NP_830009.1|	57	ECH1$2910		0	176
1402	684.84	1367.66	1367.66	0.393371	0	54.48	54.48	243	253	R	EEICELIYATK	Q		1	1881.9	ECH1_130416074636.4308.4308.2.dta	2	gi|30019391|ref|NP_831022.1|	tryptophan synthase subunit alpha [Bacillus cereus ATCC 14579],	ECH1	ECH1$gi|30019391|ref|NP_831022.1|	36	ECH1$1402		0	176
1590	475.223	1422.65	1422.65	-0.220715	1	15.35	15.35	322	332	K	NMSDIYDYFKK	E		1	1882.25	ECH1_130416074636.4309.4309.3.dta	3	gi|30023381|ref|NP_835012.1|	bacillolysin [Bacillus cereus ATCC 14579],	ECH1	ECH1$gi|30023381|ref|NP_835012.1|	38	ECH1$1590		0	176
2351	542.638	1624.89	1624.89	-0.261556	0	32.4	32.4	199	214	K	SHVNLPVVAGFGISTK	E		1	1883.39	ECH1_130416074636.4312.4312.3.dta	3	gi|30019391|ref|NP_831022.1|	tryptophan synthase subunit alpha [Bacillus cereus ATCC 14579],	ECH1	ECH1$gi|30019391|ref|NP_831022.1|	36	ECH1$2351		0	176
1403	684.84	1367.67	1367.66	1.02218	0	43.2	43.2	243	253	R	EEICELIYATK	Q		1	1883.74	ECH1_130416074636.4313.4313.2.dta	2	gi|30019391|ref|NP_831022.1|	tryptophan synthase subunit alpha [Bacillus cereus ATCC 14579],	ECH1	ECH1$gi|30019391|ref|NP_831022.1|	36	ECH1$1403		0	176
2379	818.409	1634.8	1634.8	0.295448	0	97.91	97.91	410	424	R	IEDELGEVAVYDGVK	S		1	1884.08	ECH1_130416074636.4314.4314.2.dta	2	gi|30023172|ref|NP_834803.1|	phosphopyruvate hydratase [Bacillus cereus ATCC 14579],	ECH1	ECH1$gi|30023172|ref|NP_834803.1|	51	ECH1$2379		0	176
2380	818.41	1634.81	1634.8	0.894909	0	91.88	91.88	410	424	R	IEDELGEVAVYDGVK	S		1	1884.87	ECH1_130416074636.4316.4316.2.dta	2	gi|30023172|ref|NP_834803.1|	phosphopyruvate hydratase [Bacillus cereus ATCC 14579],	ECH1	ECH1$gi|30023172|ref|NP_834803.1|	51	ECH1$2380		0	176
2352	542.639	1624.89	1624.89	0.18155	0	41.91	41.91	199	214	K	SHVNLPVVAGFGISTK	E		1	1885.22	ECH1_130416074636.4317.4317.3.dta	3	gi|30019391|ref|NP_831022.1|	tryptophan synthase subunit alpha [Bacillus cereus ATCC 14579],	ECH1	ECH1$gi|30019391|ref|NP_831022.1|	36	ECH1$2352		0	176
1708	729.914	1457.81	1457.81	0.0891747	0	40.35	40.35	137	149	K	AIYVETPTNPLLK	I		1	1887.12	ECH1_130416074636.4322.4322.2.dta	2	gi|30022447|ref|NP_834078.1|	cystathionine beta-lyase [Bacillus cereus ATCC 14579],	ECH1	ECH1$gi|30022447|ref|NP_834078.1|	2	ECH1$1708		0	176
1709	729.914	1457.81	1457.81	0.926045	0	44.38	44.38	137	149	K	AIYVETPTNPLLK	I		1	1888.25	ECH1_130416074636.4325.4325.2.dta	2	gi|30022447|ref|NP_834078.1|	cystathionine beta-lyase [Bacillus cereus ATCC 14579],	ECH1	ECH1$gi|30022447|ref|NP_834078.1|	2	ECH1$1709		0	176
3821	697.376	2089.11	2089.11	-0.0947774	1	51.83	51.83	306	324	R	IGDKVQLVGDDLFVTNTQK	L		1	1889.39	ECH1_130416074636.4328.4328.3.dta	3	gi|30023172|ref|NP_834803.1|	phosphopyruvate hydratase [Bacillus cereus ATCC 14579],	ECH1	ECH1$gi|30023172|ref|NP_834803.1|	51	ECH1$3821		0	176
366	505.756	1009.5	1009.5	0.0247648	0	34.86	34.86	142	149	K	NFADFLQR	M		1	1890.87	ECH1_130416074636.4332.4332.2.dta	2	gi|30018861|ref|NP_830492.1|	cell wall-binding protein [Bacillus cereus ATCC 14579],	ECH1	ECH1$gi|30018861|ref|NP_830492.1|	37	ECH1$366		0	176
3822	697.376	2089.11	2089.11	0.0775451	1	49.97	49.97	306	324	R	IGDKVQLVGDDLFVTNTQK	L		1	1891.17	ECH1_130416074636.4333.4333.3.dta	3	gi|30023172|ref|NP_834803.1|	phosphopyruvate hydratase [Bacillus cereus ATCC 14579],	ECH1	ECH1$gi|30023172|ref|NP_834803.1|	51	ECH1$3822		0	176
2554	559.615	1675.82	1675.82	-0.245849	0	19.22	19.22	135	150	K	GYESAVAAIEMAHLSK	Q		1	1891.54	ECH1_130416074636.4334.4334.3.dta	3	gi|30022199|ref|NP_833830.1|	riboflavin synthase subunit beta [Bacillus cereus ATCC 14579],	ECH1	ECH1$gi|30022199|ref|NP_833830.1|	11	ECH1$2554		0	176
3071	613.642	1837.9	1837.9	-0.0418956	0	21.91	21.91	91	106	R	AAIEMLNHSFYNTLSK	E		1	1892.7	ECH1_130416074636.4337.4337.3.dta	3	gi|30022940|ref|NP_834571.1|	glucose-6-phosphate isomerase [Bacillus cereus ATCC 14579],	ECH1	ECH1$gi|30022940|ref|NP_834571.1|	24	ECH1$3071		0	176
365	505.756	1009.5	1009.5	-0.0346707	0	37.87	37.87	142	149	K	NFADFLQR	M		1	1893.85	ECH1_130416074636.4340.4340.2.dta	2	gi|30018861|ref|NP_830492.1|	cell wall-binding protein [Bacillus cereus ATCC 14579],	ECH1	ECH1$gi|30018861|ref|NP_830492.1|	37	ECH1$365		0	176
842	597.864	1193.71	1193.71	0.1399	0	56.74	56.74	281	291	R	AILNLEAPVVR	V		1	1894.12	ECH1_130416074636.4341.4341.2.dta	2	gi|30022060|ref|NP_833691.1|	pyruvate dehydrogenase E1 component beta subunit [Bacillus cereus ATCC 14579],	ECH1	ECH1$gi|30022060|ref|NP_833691.1|	15	ECH1$842		0	176
3042	914.982	1827.95	1827.95	1.78342	0	33.8	33.8	160	176	K	EQLITAPVGTTLEEAEK	I		1	1894.45	ECH1_130416074636.4342.4342.2.dta	2	gi|30018286|ref|NP_829917.1|	inositol-5-monophosphate dehydrogenase [Bacillus cereus ATCC 14579],	ECH1	ECH1$gi|30018286|ref|NP_829917.1|	9	ECH1$3042		0	176
843	597.864	1193.71	1193.71	0.44148	0	57.42	57.42	281	291	R	AILNLEAPVVR	V		1	1895.25	ECH1_130416074636.4344.4344.2.dta	2	gi|30022060|ref|NP_833691.1|	pyruvate dehydrogenase E1 component beta subunit [Bacillus cereus ATCC 14579],	ECH1	ECH1$gi|30022060|ref|NP_833691.1|	15	ECH1$843		0	176
3072	613.642	1837.9	1837.9	0.15398	0	26.5	26.5	91	106	R	AAIEMLNHSFYNTLSK	E		1	1895.59	ECH1_130416074636.4345.4345.3.dta	3	gi|30022940|ref|NP_834571.1|	glucose-6-phosphate isomerase [Bacillus cereus ATCC 14579],	ECH1	ECH1$gi|30022940|ref|NP_834571.1|	24	ECH1$3072		0	176
3041	914.981	1827.95	1827.95	0.908123	0	48.72	48.72	160	176	K	EQLITAPVGTTLEEAEK	I		1	1895.97	ECH1_130416074636.4346.4346.2.dta	2	gi|30018286|ref|NP_829917.1|	inositol-5-monophosphate dehydrogenase [Bacillus cereus ATCC 14579],	ECH1	ECH1$gi|30018286|ref|NP_829917.1|	9	ECH1$3041		0	176
3823	1045.56	2089.11	2089.11	1.75578	1	92.54	92.54	306	324	R	IGDKVQLVGDDLFVTNTQK	L		1	1897.44	ECH1_130416074636.4350.4350.2.dta	2	gi|30023172|ref|NP_834803.1|	phosphopyruvate hydratase [Bacillus cereus ATCC 14579],	ECH1	ECH1$gi|30023172|ref|NP_834803.1|	51	ECH1$3823		0	176
4297	775.026	2322.06	2322.06	-0.00430653	0	44.73	44.73	164	183	K	HVSYDTSYQAYTAYEALANR	S		1	1905.45	ECH1_130416074636.4373.4373.3.dta	3	gi|30020129|ref|NP_831760.1|	putative murein endopeptidase [Bacillus cereus ATCC 14579],	ECH1	ECH1$gi|30020129|ref|NP_831760.1|	73	ECH1$4297		0	176
4298	775.026	2322.06	2322.06	0.163648	0	45.78	45.78	164	183	K	HVSYDTSYQAYTAYEALANR	S		1	1907.12	ECH1_130416074636.4378.4378.3.dta	3	gi|30020129|ref|NP_831760.1|	putative murein endopeptidase [Bacillus cereus ATCC 14579],	ECH1	ECH1$gi|30020129|ref|NP_831760.1|	73	ECH1$4298		0	176
351	500.278	998.541	998.544	-2.2663	0	18.92	18.92	478	485	R	IPWDVLEK	I		1	1911.46	ECH1_130416074636.4390.4390.2.dta	2	gi|30018516|ref|NP_830147.1|	bifunctional GMP synthase/glutamine amidotransferase protein [Bacillus cereus ATCC 14579],	ECH1	ECH1$gi|30018516|ref|NP_830147.1|	9	ECH1$351		0	176
785	588.325	1174.63	1174.63	-0.0936461	0	54.96	54.96	12	22	K	VFAAIEAELGR	Q		1	1913.64	ECH1_130416074636.4396.4396.2.dta	2	gi|30023347|ref|NP_834978.1|	serine hydroxymethyltransferase [Bacillus cereus ATCC 14579],	ECH1	ECH1$gi|30023347|ref|NP_834978.1|	9	ECH1$785		0	176
3124	616.953	1847.84	1847.84	0.685667	0	33.41	33.41	228	242	K	WYHLDTTFDDPVPDK	A		1	1913.95	ECH1_130416074636.4397.4397.3.dta	3	gi|30020129|ref|NP_831760.1|	putative murein endopeptidase [Bacillus cereus ATCC 14579],	ECH1	ECH1$gi|30020129|ref|NP_831760.1|	73	ECH1$3124		0	176
3123	616.953	1847.84	1847.84	0.377198	0	34.03	34.03	228	242	K	WYHLDTTFDDPVPDK	A		1	1915.39	ECH1_130416074636.4401.4401.3.dta	3	gi|30020129|ref|NP_831760.1|	putative murein endopeptidase [Bacillus cereus ATCC 14579],	ECH1	ECH1$gi|30020129|ref|NP_831760.1|	73	ECH1$3123		0	176
2064	516.631	1546.87	1546.87	-0.132526	1	39.15	39.15	188	201	R	AFGSNKELLQSILK	N		1	1916.44	ECH1_130416074636.4404.4404.3.dta	3	gi|30021214|ref|NP_832845.1|	hemolysin BL binding component precursor [Bacillus cereus ATCC 14579],	ECH1	ECH1$gi|30021214|ref|NP_832845.1|	71	ECH1$2064		0	176
2065	516.631	1546.87	1546.87	0.119596	1	45.52	45.52	188	201	R	AFGSNKELLQSILK	N		1	1917.47	ECH1_130416074636.4407.4407.3.dta	3	gi|30021214|ref|NP_832845.1|	hemolysin BL binding component precursor [Bacillus cereus ATCC 14579],	ECH1	ECH1$gi|30021214|ref|NP_832845.1|	71	ECH1$2065		0	176
2873	889.958	1777.9	1777.9	1.28579	0	71.39	71.39	77	92	K	AAFLQNEGTETPVFVR	F		1	1921.86	ECH1_130416074636.4420.4420.2.dta	2	gi|30019310|ref|NP_830941.1|	catalase [Bacillus cereus ATCC 14579],	ECH1	ECH1$gi|30019310|ref|NP_830941.1|	40	ECH1$2873		0	176
2874	889.959	1777.9	1777.9	2.18572	0	74.09	74.09	77	92	K	AAFLQNEGTETPVFVR	F		1	1923.24	ECH1_130416074636.4424.4424.2.dta	2	gi|30019310|ref|NP_830941.1|	catalase [Bacillus cereus ATCC 14579],	ECH1	ECH1$gi|30019310|ref|NP_830941.1|	40	ECH1$2874		0	176
483	536.332	1070.65	1070.65	0.867698	0	37.47	37.47	20	29	K	QGVILVAFPK	Q		1	1929.87	ECH1_130416074636.4444.4444.2.dta	2	gi|30018391|ref|NP_830022.1|	50S ribosomal protein L24 [Bacillus cereus ATCC 14579],	ECH1	ECH1$gi|30018391|ref|NP_830022.1|	5	ECH1$483		0	176
1238	660.82	1319.63	1319.63	0.645638	0	42.41	42.41	64	74	K	SMNAYSYMLIK	N		1	1931.47	ECH1_130416074636.4448.4448.2.dta	2	gi|30021214|ref|NP_832845.1|	hemolysin BL binding component precursor [Bacillus cereus ATCC 14579],	ECH1	ECH1$gi|30021214|ref|NP_832845.1|	71	ECH1$1238		0	176
482	536.332	1070.65	1070.65	-0.0476347	0	53.31	53.31	20	29	K	QGVILVAFPK	Q		1	1931.82	ECH1_130416074636.4449.4449.2.dta	2	gi|30018391|ref|NP_830022.1|	50S ribosomal protein L24 [Bacillus cereus ATCC 14579],	ECH1	ECH1$gi|30018391|ref|NP_830022.1|	5	ECH1$482		0	176
1237	660.82	1319.63	1319.63	0.554703	0	56.18	56.18	64	74	K	SMNAYSYMLIK	N		1	1932.54	ECH1_130416074636.4451.4451.2.dta	2	gi|30021214|ref|NP_832845.1|	hemolysin BL binding component precursor [Bacillus cereus ATCC 14579],	ECH1	ECH1$gi|30021214|ref|NP_832845.1|	71	ECH1$1237		0	176
1136	647.374	1292.73	1292.73	-0.750348	0	54.17	54.17	287	299	K	VYSLALAVATASK	-		1	1932.87	ECH1_130416074636.4452.4452.2.dta	2	gi|30022247|ref|NP_833878.1|	phosphate butyryltransferase [Bacillus cereus ATCC 14579],	ECH1	ECH1$gi|30022247|ref|NP_833878.1|	3	ECH1$1136		0	176
3626	670.358	2008.05	2008.05	0.199198	1	52.44	52.44	28	45	K	KVESYLGQDYPLIIGGEK	I		1	1933.65	ECH1_130416074636.4454.4454.3.dta	3	gi|30018552|ref|NP_830183.1|	1-pyrroline-5-carboxylate dehydrogenase [Bacillus cereus ATCC 14579],	ECH1	ECH1$gi|30018552|ref|NP_830183.1|	32	ECH1$3626		0	176
3627	670.358	2008.05	2008.05	0.288837	1	54.27	54.27	28	45	K	KVESYLGQDYPLIIGGEK	I		1	1935.25	ECH1_130416074636.4458.4458.3.dta	3	gi|30018552|ref|NP_830183.1|	1-pyrroline-5-carboxylate dehydrogenase [Bacillus cereus ATCC 14579],	ECH1	ECH1$gi|30018552|ref|NP_830183.1|	32	ECH1$3627		0	176
1502	698.367	1394.72	1394.72	-0.303287	0	31.83	31.83	555	567	K	GVAIASLSNSYWK	S		1	1935.59	ECH1_130416074636.4459.4459.2.dta	2	gi|30023266|ref|NP_834897.1|	N-acetylmuramoyl-L-alanine amidase [Bacillus cereus ATCC 14579],	ECH1	ECH1$gi|30023266|ref|NP_834897.1|	20	ECH1$1502		0	176
1199	654.905	1307.8	1307.79	2.10813	0	31.41	31.41	201	212	R	SLGIQPNIIVVR	T		1	1937.56	ECH1_130416074636.4464.4464.2.dta	2	gi|30023369|ref|NP_835000.1|	CTP synthetase [Bacillus cereus ATCC 14579],	ECH1	ECH1$gi|30023369|ref|NP_835000.1|	7	ECH1$1199		0	176
1405	456.92	1367.74	1367.74	-0.717242	1	27.37	27.37	452	462	R	TKLLAVCNFFR	A		1	1938.65	ECH1_130416074636.4467.4467.3.dta	3	gi|30019310|ref|NP_830941.1|	catalase [Bacillus cereus ATCC 14579],	ECH1	ECH1$gi|30019310|ref|NP_830941.1|	40	ECH1$1405		0	176
4758	914.754	2741.24	2741.24	0.447973	1	45.97	45.97	130	152	R	EGFSDRLEVLQEMAMTNQENTQR	Q	Oxidation (M) [13]	1	1939.75	ECH1_130416074636.4470.4470.3.dta	3	gi|30021216|ref|NP_832847.1|	hemolysin BL lytic component L2 [Bacillus cereus ATCC 14579],	ECH1	ECH1$gi|30021216|ref|NP_832847.1|	109	ECH1$4758	M	1	177
4723	899.484	2695.43	2695.43	0.32685	0	58.29	58.29	89	113	K	GPNTELIVGGYIKPGEQQINVTNVR	N		1	1940.11	ECH1_130416074636.4471.4471.3.dta	3	gi|XX|ref|AE016877_ATCC14579_6_pos3493156@3492689|	Hypothetical protein bthur0005_31870,	ECH1	ECH1$gi|XX|ref|AE016877_ATCC14579_6_pos3493156@3492689|	3	ECH1$4723		0	177
4761	914.755	2741.24	2741.24	1.99107	1	59.8	59.8	130	152	R	EGFSDRLEVLQEMAMTNQENTQR	Q	Oxidation (M) [13]	1	1941.26	ECH1_130416074636.4474.4474.3.dta	3	gi|30021216|ref|NP_832847.1|	hemolysin BL lytic component L2 [Bacillus cereus ATCC 14579],	ECH1	ECH1$gi|30021216|ref|NP_832847.1|	109	ECH1$4761	M	1	178
4724	899.485	2695.43	2695.43	1.55114	0	57.56	57.56	89	113	K	GPNTELIVGGYIKPGEQQINVTNVR	N		1	1941.59	ECH1_130416074636.4475.4475.3.dta	3	gi|XX|ref|AE016877_ATCC14579_6_pos3493156@3492689|	Hypothetical protein bthur0005_31870,	ECH1	ECH1$gi|XX|ref|AE016877_ATCC14579_6_pos3493156@3492689|	3	ECH1$4724		0	178
1198	654.904	1307.79	1307.79	0.701182	0	43.43	43.43	201	212	R	SLGIQPNIIVVR	T		1	1943.05	ECH1_130416074636.4479.4479.2.dta	2	gi|30023369|ref|NP_835000.1|	CTP synthetase [Bacillus cereus ATCC 14579],	ECH1	ECH1$gi|30023369|ref|NP_835000.1|	7	ECH1$1198		0	178
2434	550.295	1647.86	1647.86	0.219679	0	28.13	28.13	12	25	K	ALSFIGEHEITYLR	D		1	1943.4	ECH1_130416074636.4480.4480.3.dta	3	gi|30022940|ref|NP_834571.1|	glucose-6-phosphate isomerase [Bacillus cereus ATCC 14579],	ECH1	ECH1$gi|30022940|ref|NP_834571.1|	24	ECH1$2434		0	178
533	552.806	1103.6	1103.6	0.235593	0	34.76	34.76	73	82	K	DALSPYGILR	R		1	1944.57	ECH1_130416074636.4483.4483.2.dta	2	gi|29899121|ref|NP_829898.1|	putative cytoplasmic protein [Bacillus cereus ATCC 14579 plasmide pBClin15],	ECH1	ECH1$gi|29899121|ref|NP_829898.1|	44	ECH1$533		0	178
2433	550.295	1647.86	1647.86	-0.126224	0	38.83	38.83	12	25	K	ALSFIGEHEITYLR	D		1	1945.68	ECH1_130416074636.4486.4486.3.dta	3	gi|30022940|ref|NP_834571.1|	glucose-6-phosphate isomerase [Bacillus cereus ATCC 14579],	ECH1	ECH1$gi|30022940|ref|NP_834571.1|	24	ECH1$2433		0	178
369	507.813	1013.61	1013.61	-0.476514	1	38.64	38.64	471	479	R	EKVTVLNLV	-		1	1946.01	ECH1_130416074636.4487.4487.2.dta	2	gi|30019023|ref|NP_830654.1|	NADP-dependent glyceraldehyde-3-phosphate dehydrogenase [Bacillus cereus ATCC 14579],	ECH1	ECH1$gi|30019023|ref|NP_830654.1|	33	ECH1$369		0	178
1242	661.349	1320.68	1320.68	-0.136293	0	36.53	36.53	48	59	R	LGFEGGQTPLFR	R		1	1946.78	ECH1_130416074636.4489.4489.2.dta	2	gi|30018399|ref|NP_830030.1|	50S ribosomal protein L15 [Bacillus cereus ATCC 14579],	ECH1	ECH1$gi|30018399|ref|NP_830030.1|	4	ECH1$1242		0	178
370	507.813	1013.61	1013.61	-0.298931	1	38.55	38.55	471	479	R	EKVTVLNLV	-		1	1947.08	ECH1_130416074636.4490.4490.2.dta	2	gi|30019023|ref|NP_830654.1|	NADP-dependent glyceraldehyde-3-phosphate dehydrogenase [Bacillus cereus ATCC 14579],	ECH1	ECH1$gi|30019023|ref|NP_830654.1|	33	ECH1$370		0	178
532	552.806	1103.6	1103.6	-0.199348	0	32.49	32.49	73	82	K	DALSPYGILR	R		1	1948.21	ECH1_130416074636.4493.4493.2.dta	2	gi|29899121|ref|NP_829898.1|	putative cytoplasmic protein [Bacillus cereus ATCC 14579 plasmide pBClin15],	ECH1	ECH1$gi|29899121|ref|NP_829898.1|	44	ECH1$532		0	178
1241	661.348	1320.68	1320.68	-0.605747	0	31.67	31.67	48	59	R	LGFEGGQTPLFR	R		1	1948.52	ECH1_130416074636.4494.4494.2.dta	2	gi|30018399|ref|NP_830030.1|	50S ribosomal protein L15 [Bacillus cereus ATCC 14579],	ECH1	ECH1$gi|30018399|ref|NP_830030.1|	4	ECH1$1241		0	178
2435	824.939	1647.86	1647.86	0.30221	0	54.92	54.92	12	25	K	ALSFIGEHEITYLR	D		1	1948.86	ECH1_130416074636.4495.4495.2.dta	2	gi|30022940|ref|NP_834571.1|	glucose-6-phosphate isomerase [Bacillus cereus ATCC 14579],	ECH1	ECH1$gi|30022940|ref|NP_834571.1|	24	ECH1$2435		0	178
2488	555.286	1662.84	1662.84	0.441414	0	45.71	45.71	140	154	K	IGADFLYSVGTIHDR	L		1	1949.65	ECH1_130416074636.4497.4497.3.dta	3	gi|30018377|ref|NP_830008.1|	elongation factor G [Bacillus cereus ATCC 14579],	ECH1	ECH1$gi|30018377|ref|NP_830008.1|	48	ECH1$2488		0	178
2436	824.939	1647.86	1647.86	1.33385	0	63.23	63.23	12	25	K	ALSFIGEHEITYLR	D		1	1950.02	ECH1_130416074636.4498.4498.2.dta	2	gi|30022940|ref|NP_834571.1|	glucose-6-phosphate isomerase [Bacillus cereus ATCC 14579],	ECH1	ECH1$gi|30022940|ref|NP_834571.1|	24	ECH1$2436		0	178
2487	555.286	1662.84	1662.84	-0.117871	0	57.09	57.09	140	154	K	IGADFLYSVGTIHDR	L		1	1951.18	ECH1_130416074636.4501.4501.3.dta	3	gi|30018377|ref|NP_830008.1|	elongation factor G [Bacillus cereus ATCC 14579],	ECH1	ECH1$gi|30018377|ref|NP_830008.1|	48	ECH1$2487		0	178
4788	923.093	2766.26	2766.25	2.36276	0	58.22	58.22	233	258	K	GAAAGHDDFGTSELEENPAYQYAVVR	N		1	1951.86	ECH1_130416074636.4503.4503.3.dta	3	gi|30022940|ref|NP_834571.1|	glucose-6-phosphate isomerase [Bacillus cereus ATCC 14579],	ECH1	ECH1$gi|30022940|ref|NP_834571.1|	24	ECH1$4788		0	178
4787	923.093	2766.26	2766.25	1.3108	0	52.51	52.51	233	258	K	GAAAGHDDFGTSELEENPAYQYAVVR	N		1	1953.02	ECH1_130416074636.4506.4506.3.dta	3	gi|30022940|ref|NP_834571.1|	glucose-6-phosphate isomerase [Bacillus cereus ATCC 14579],	ECH1	ECH1$gi|30022940|ref|NP_834571.1|	24	ECH1$4787		0	178
1428	459.257	1374.75	1374.75	-0.545553	1	22.35	22.35	110	120	K	DFIIDKIQIDR	A		1	1956.37	ECH1_130416074636.4515.4515.3.dta	3	gi|30019388|ref|NP_831019.1|	indole-3-glycerol-phosphate synthase [Bacillus cereus ATCC 14579],	ECH1	ECH1$gi|30019388|ref|NP_831019.1|	12	ECH1$1428		0	178
4821	713.128	2848.48	2848.48	0.27699	2	42.21	42.21	168	194	K	LKDFDTNVATAQGILSTDGTGKIDQLK	N		1	1957.16	ECH1_130416074636.4517.4517.4.dta	4	gi|30021216|ref|NP_832847.1|	hemolysin BL lytic component L2 [Bacillus cereus ATCC 14579],	ECH1	ECH1$gi|30021216|ref|NP_832847.1|	109	ECH1$4821		0	178
4822	950.502	2848.48	2848.48	1.03388	2	48.06	48.06	168	194	K	LKDFDTNVATAQGILSTDGTGKIDQLK	N		1	1957.52	ECH1_130416074636.4518.4518.3.dta	3	gi|30021216|ref|NP_832847.1|	hemolysin BL lytic component L2 [Bacillus cereus ATCC 14579],	ECH1	ECH1$gi|30021216|ref|NP_832847.1|	109	ECH1$4822		0	178
1429	459.257	1374.75	1374.75	-0.349154	1	19.92	19.92	110	120	K	DFIIDKIQIDR	A		1	1957.9	ECH1_130416074636.4519.4519.3.dta	3	gi|30019388|ref|NP_831019.1|	indole-3-glycerol-phosphate synthase [Bacillus cereus ATCC 14579],	ECH1	ECH1$gi|30019388|ref|NP_831019.1|	12	ECH1$1429		0	178
4820	713.128	2848.48	2848.48	0.27699	2	48.05	48.05	168	194	K	LKDFDTNVATAQGILSTDGTGKIDQLK	N		1	1959.06	ECH1_130416074636.4522.4522.4.dta	4	gi|30021216|ref|NP_832847.1|	hemolysin BL lytic component L2 [Bacillus cereus ATCC 14579],	ECH1	ECH1$gi|30021216|ref|NP_832847.1|	109	ECH1$4820		0	178
4823	950.504	2848.49	2848.48	2.96123	2	46.92	46.92	168	194	K	LKDFDTNVATAQGILSTDGTGKIDQLK	N		1	1960.93	ECH1_130416074636.4527.4527.3.dta	3	gi|30021216|ref|NP_832847.1|	hemolysin BL lytic component L2 [Bacillus cereus ATCC 14579],	ECH1	ECH1$gi|30021216|ref|NP_832847.1|	109	ECH1$4823		0	178
292	475.745	949.475	949.476	-0.230654	0	23.95	23.95	244	251	R	DLFDAIEK	G		1	1961.74	ECH1_130416074636.4529.4529.2.dta	2	gi|30019310|ref|NP_830941.1|	catalase [Bacillus cereus ATCC 14579],	ECH1	ECH1$gi|30019310|ref|NP_830941.1|	40	ECH1$292		0	178
3706	680.686	2039.04	2039.03	1.8087	0	30.29	30.29	77	94	R	VNIIDTPGHVDFTVEVER	S		1	1962.45	ECH1_130416074636.4531.4531.3.dta	3	gi|30018377|ref|NP_830008.1|	elongation factor G [Bacillus cereus ATCC 14579],	ECH1	ECH1$gi|30018377|ref|NP_830008.1|	48	ECH1$3706		0	178
293	475.745	949.476	949.476	0.169567	0	26.6	26.6	244	251	R	DLFDAIEK	G		1	1963.23	ECH1_130416074636.4533.4533.2.dta	2	gi|30019310|ref|NP_830941.1|	catalase [Bacillus cereus ATCC 14579],	ECH1	ECH1$gi|30019310|ref|NP_830941.1|	40	ECH1$293		0	178
3705	680.685	2039.03	2039.03	0.734662	0	31.77	31.77	77	94	R	VNIIDTPGHVDFTVEVER	S		1	1963.9	ECH1_130416074636.4535.4535.3.dta	3	gi|30018377|ref|NP_830008.1|	elongation factor G [Bacillus cereus ATCC 14579],	ECH1	ECH1$gi|30018377|ref|NP_830008.1|	48	ECH1$3705		0	178
1578	709.917	1417.82	1417.82	0.619967	0	48.06	48.06	74	87	R	LGVISTPGVAYLTK	A		1	1965.05	ECH1_130416074636.4538.4538.2.dta	2	gi|30018425|ref|NP_830056.1|	phosphoglucosamine mutase [Bacillus cereus ATCC 14579],	ECH1	ECH1$gi|30018425|ref|NP_830056.1|	13	ECH1$1578		0	178
3327	956.458	1910.9	1910.9	0.741535	0	87.9	87.9	17	34	R	GNPTVEVEVYTESGAFGR	A		1	1965.38	ECH1_130416074636.4539.4539.2.dta	2	gi|30023172|ref|NP_834803.1|	phosphopyruvate hydratase [Bacillus cereus ATCC 14579],	ECH1	ECH1$gi|30023172|ref|NP_834803.1|	51	ECH1$3327		0	178
1577	709.917	1417.82	1417.82	0.53533	0	31.63	31.63	74	87	R	LGVISTPGVAYLTK	A		1	1966.18	ECH1_130416074636.4541.4541.2.dta	2	gi|30018425|ref|NP_830056.1|	phosphoglucosamine mutase [Bacillus cereus ATCC 14579],	ECH1	ECH1$gi|30018425|ref|NP_830056.1|	13	ECH1$1577		0	178
3329	956.459	1910.9	1910.9	0.929928	0	91.23	91.23	17	34	R	GNPTVEVEVYTESGAFGR	A		1	1966.53	ECH1_130416074636.4542.4542.2.dta	2	gi|30023172|ref|NP_834803.1|	phosphopyruvate hydratase [Bacillus cereus ATCC 14579],	ECH1	ECH1$gi|30023172|ref|NP_834803.1|	51	ECH1$3329		0	178
1966	508.245	1521.71	1521.71	-0.300319	1	21.2	21.2	125	137	K	FGSFDAFKEEFAK	A		1	1966.9	ECH1_130416074636.4543.4543.3.dta	3	gi|30022355|ref|NP_833986.1|	superoxide dismutase [Mn] [Bacillus cereus ATCC 14579],	ECH1	ECH1$gi|30022355|ref|NP_833986.1|	3	ECH1$1966		0	178
3326	637.975	1910.9	1910.9	0.413941	0	30.16	30.16	17	34	R	GNPTVEVEVYTESGAFGR	A		1	1968.07	ECH1_130416074636.4546.4546.3.dta	3	gi|30023172|ref|NP_834803.1|	phosphopyruvate hydratase [Bacillus cereus ATCC 14579],	ECH1	ECH1$gi|30023172|ref|NP_834803.1|	51	ECH1$3326		0	178
1694	728.861	1455.71	1455.71	0.542692	0	47.29	47.29	109	121	K	GMPGDYTFTLQVK	Y		1	1969.25	ECH1_130416074636.4549.4549.2.dta	2	gi|30020129|ref|NP_831760.1|	putative murein endopeptidase [Bacillus cereus ATCC 14579],	ECH1	ECH1$gi|30020129|ref|NP_831760.1|	73	ECH1$1694		0	178
3328	637.975	1910.9	1910.9	0.790726	0	55.44	55.44	17	34	R	GNPTVEVEVYTESGAFGR	A		1	1970.73	ECH1_130416074636.4553.4553.3.dta	3	gi|30023172|ref|NP_834803.1|	phosphopyruvate hydratase [Bacillus cereus ATCC 14579],	ECH1	ECH1$gi|30023172|ref|NP_834803.1|	51	ECH1$3328		0	178
1695	728.861	1455.71	1455.71	0.968602	0	54.89	54.89	109	121	K	GMPGDYTFTLQVK	Y		1	1971.11	ECH1_130416074636.4554.4554.2.dta	2	gi|30020129|ref|NP_831760.1|	putative murein endopeptidase [Bacillus cereus ATCC 14579],	ECH1	ECH1$gi|30020129|ref|NP_831760.1|	73	ECH1$1695		0	178
2301	807.942	1613.87	1613.87	-0.210054	0	15.42	15.42	375	388	K	IIVIPTDEEVMIAR	D	Oxidation (M) [11]	1	1972.99	ECH1_130416074636.4559.4559.2.dta	2	gi|30022712|ref|NP_834343.1|	acetate kinase [Bacillus cereus ATCC 14579],	ECH1	ECH1$gi|30022712|ref|NP_834343.1|	1	ECH1$2301	M	1	179
2123	783.402	1564.79	1564.79	0.552151	0	19.54	19.54	112	125	K	AVITVPAYFNDAER	Q		1	1973.8	ECH1_130416074636.4561.4561.2.dta	2	gi|30022393|ref|NP_834024.1|	molecular chaperone DnaK [Bacillus cereus ATCC 14579],	ECH1	ECH1$gi|30022393|ref|NP_834024.1|	37	ECH1$2123		0	179
2587	562.313	1683.92	1683.92	0.193003	1	42.19	42.19	399	414	K	QALGSVDALAEDLKVR	K		1	1974.16	ECH1_130416074636.4562.4562.3.dta	3	gi|30022561|ref|NP_834192.1|	trigger factor [Bacillus cereus ATCC 14579],	ECH1	ECH1$gi|30022561|ref|NP_834192.1|	13	ECH1$2587		0	179
498	543.327	1084.64	1084.64	-0.391835	0	50.91	50.91	369	377	K	FPQLLVNVR	V		1	1974.53	ECH1_130416074636.4563.4563.2.dta	2	gi|30018425|ref|NP_830056.1|	phosphoglucosamine mutase [Bacillus cereus ATCC 14579],	ECH1	ECH1$gi|30018425|ref|NP_830056.1|	13	ECH1$498		0	179
2586	562.312	1683.92	1683.92	-0.127679	1	51.4	51.4	399	414	K	QALGSVDALAEDLKVR	K		1	1975.29	ECH1_130416074636.4565.4565.3.dta	3	gi|30022561|ref|NP_834192.1|	trigger factor [Bacillus cereus ATCC 14579],	ECH1	ECH1$gi|30022561|ref|NP_834192.1|	13	ECH1$2586		0	179
2124	783.402	1564.79	1564.79	0.628839	0	38.45	38.45	112	125	K	AVITVPAYFNDAER	Q		1	1975.66	ECH1_130416074636.4566.4566.2.dta	2	gi|30022393|ref|NP_834024.1|	molecular chaperone DnaK [Bacillus cereus ATCC 14579],	ECH1	ECH1$gi|30022393|ref|NP_834024.1|	37	ECH1$2124		0	179
3055	611.325	1830.95	1830.95	-0.441846	0	27.8	27.8	53	69	K	ALAETGSHILVMDLYAK	T		1	1976.02	ECH1_130416074636.4567.4567.3.dta	3	gi|30021215|ref|NP_832846.1|	hemolysin BL lytic component L1 [Bacillus cereus ATCC 14579],	ECH1	ECH1$gi|30021215|ref|NP_832846.1|	57	ECH1$3055		0	179
3056	611.325	1830.95	1830.95	-0.441846	0	35.1	35.1	53	69	K	ALAETGSHILVMDLYAK	T		1	1976.78	ECH1_130416074636.4569.4569.3.dta	3	gi|30021215|ref|NP_832846.1|	hemolysin BL lytic component L1 [Bacillus cereus ATCC 14579],	ECH1	ECH1$gi|30021215|ref|NP_832846.1|	57	ECH1$3056		0	179
3788	694.336	2079.98	2079.98	0.60337	0	20.53	20.53	299	316	R	LVPGYEAPCYVAWSAQNR	S		1	1977.12	ECH1_130416074636.4570.4570.3.dta	3	gi|XX|ref|AE016877_ATCC14579_4_pos3670539@3669373|	Glutamine synthetase, type I,	ECH1	ECH1$gi|XX|ref|AE016877_ATCC14579_4_pos3670539@3669373|	30	ECH1$3788		0	179
3790	1041	2079.99	2079.98	1.6928	0	50.73	50.73	299	316	R	LVPGYEAPCYVAWSAQNR	S		1	1977.5	ECH1_130416074636.4571.4571.2.dta	2	gi|XX|ref|AE016877_ATCC14579_4_pos3670539@3669373|	Glutamine synthetase, type I,	ECH1	ECH1$gi|XX|ref|AE016877_ATCC14579_4_pos3670539@3669373|	30	ECH1$3790		0	179
3787	694.335	2079.98	2079.98	0.430292	0	26.58	26.58	299	316	R	LVPGYEAPCYVAWSAQNR	S		1	1978.3	ECH1_130416074636.4573.4573.3.dta	3	gi|XX|ref|AE016877_ATCC14579_4_pos3670539@3669373|	Glutamine synthetase, type I,	ECH1	ECH1$gi|XX|ref|AE016877_ATCC14579_4_pos3670539@3669373|	30	ECH1$3787		0	179
3789	1041	2079.99	2079.98	1.57742	0	54.62	54.62	299	316	R	LVPGYEAPCYVAWSAQNR	S		1	1978.69	ECH1_130416074636.4574.4574.2.dta	2	gi|XX|ref|AE016877_ATCC14579_4_pos3670539@3669373|	Glutamine synthetase, type I,	ECH1	ECH1$gi|XX|ref|AE016877_ATCC14579_4_pos3670539@3669373|	30	ECH1$3789		0	179
3057	916.485	1830.96	1830.95	0.790298	0	61.13	61.13	53	69	K	ALAETGSHILVMDLYAK	T		1	1979.85	ECH1_130416074636.4577.4577.2.dta	2	gi|30021215|ref|NP_832846.1|	hemolysin BL lytic component L1 [Bacillus cereus ATCC 14579],	ECH1	ECH1$gi|30021215|ref|NP_832846.1|	57	ECH1$3057		0	179
3816	696.72	2087.14	2087.14	-0.165298	0	39.49	39.49	464	484	R	VATTGQTHGPELPNAIALLGK	E		1	1980.57	ECH1_130416074636.4579.4579.3.dta	3	gi|30018358|ref|NP_829989.1|	glutamyl-tRNA synthetase [Bacillus cereus ATCC 14579],	ECH1	ECH1$gi|30018358|ref|NP_829989.1|	3	ECH1$3816		0	179
3058	916.485	1830.96	1830.95	0.790298	0	65.7	65.7	53	69	K	ALAETGSHILVMDLYAK	T		1	1981.39	ECH1_130416074636.4581.4581.2.dta	2	gi|30021215|ref|NP_832846.1|	hemolysin BL lytic component L1 [Bacillus cereus ATCC 14579],	ECH1	ECH1$gi|30021215|ref|NP_832846.1|	57	ECH1$3058		0	179
3817	696.72	2087.14	2087.14	0.89836	0	28.43	28.43	464	484	R	VATTGQTHGPELPNAIALLGK	E		1	1981.76	ECH1_130416074636.4582.4582.3.dta	3	gi|30018358|ref|NP_829989.1|	glutamyl-tRNA synthetase [Bacillus cereus ATCC 14579],	ECH1	ECH1$gi|30018358|ref|NP_829989.1|	3	ECH1$3817		0	179
3504	656.624	1966.85	1966.85	0.828737	0	28.5	28.5	271	286	K	ESYYFDNFFHQTGQGK	T		1	1982.14	ECH1_130416074636.4583.4583.3.dta	3	gi|30023264|ref|NP_834895.1|	phosphoglycerol transferase [Bacillus cereus ATCC 14579],	ECH1	ECH1$gi|30023264|ref|NP_834895.1|	16	ECH1$3504		0	179
2946	902.935	1803.85	1803.85	0.652492	0	58.01	58.01	643	658	R	AMVPLSEMFGYATSLR	S	Oxidation (M) [2], Oxidation (M) [8]	1	1982.94	ECH1_130416074636.4585.4585.2.dta	2	gi|30018377|ref|NP_830008.1|	elongation factor G [Bacillus cereus ATCC 14579],	ECH1	ECH1$gi|30018377|ref|NP_830008.1|	48	ECH1$2946	MM	2	181
4115	747.066	2238.18	2238.17	1.11028	1	28.23	28.23	55	74	K	TVETTSELKYTVTADVLNVR	S		1	1983.31	ECH1_130416074636.4586.4586.3.dta	3	gi|30020092|ref|NP_831723.1|	enterotoxin [Bacillus cereus ATCC 14579],	ECH1	ECH1$gi|30020092|ref|NP_831723.1|	24	ECH1$4115		0	181
1433	689.369	1376.72	1376.72	0.727089	0	59.14	59.14	12	23	K	SMTVLELNDLVK	A	Oxidation (M) [2]	1	1983.69	ECH1_130416074636.4587.4587.2.dta	2	gi|30018370|ref|NP_830001.1|	50S ribosomal protein L7/L12 [Bacillus cereus ATCC 14579],	ECH1	ECH1$gi|30018370|ref|NP_830001.1|	9	ECH1$1433	M	1	182
1990	764.394	1526.77	1526.77	0.566554	0	43.41	43.41	96	108	K	DTYYVTANVLNVR	A		1	1984.46	ECH1_130416074636.4589.4589.2.dta	2	gi|30018972|ref|NP_830603.1|	enterotoxin / cell-wall binding protein [Bacillus cereus ATCC 14579],	ECH1	ECH1$gi|30018972|ref|NP_830603.1|	83	ECH1$1990		0	182
3503	656.624	1966.85	1966.85	0.645703	0	19.43	19.43	271	286	K	ESYYFDNFFHQTGQGK	T		1	1984.79	ECH1_130416074636.4590.4590.3.dta	3	gi|30023264|ref|NP_834895.1|	phosphoglycerol transferase [Bacillus cereus ATCC 14579],	ECH1	ECH1$gi|30023264|ref|NP_834895.1|	16	ECH1$3503		0	182
1434	689.369	1376.72	1376.72	0.727089	0	74.78	74.78	12	23	K	SMTVLELNDLVK	A	Oxidation (M) [2]	1	1985.18	ECH1_130416074636.4591.4591.2.dta	2	gi|30018370|ref|NP_830001.1|	50S ribosomal protein L7/L12 [Bacillus cereus ATCC 14579],	ECH1	ECH1$gi|30018370|ref|NP_830001.1|	9	ECH1$1434	M	1	183
1987	764.394	1526.77	1526.77	0.252166	0	76.87	76.87	96	108	K	DTYYVTANVLNVR	A		1	1985.95	ECH1_130416074636.4593.4593.2.dta	2	gi|30018972|ref|NP_830603.1|	enterotoxin / cell-wall binding protein [Bacillus cereus ATCC 14579],	ECH1	ECH1$gi|30018972|ref|NP_830603.1|	83	ECH1$1987		0	183
4114	747.066	2238.18	2238.17	0.292649	1	31.49	31.49	55	74	K	TVETTSELKYTVTADVLNVR	S		1	1986.25	ECH1_130416074636.4594.4594.3.dta	3	gi|30020092|ref|NP_831723.1|	enterotoxin [Bacillus cereus ATCC 14579],	ECH1	ECH1$gi|30020092|ref|NP_831723.1|	24	ECH1$4114		0	183
2947	902.935	1803.86	1803.85	0.996201	0	48.3	48.3	643	658	R	AMVPLSEMFGYATSLR	S	Oxidation (M) [2], Oxidation (M) [8]	1	1986.63	ECH1_130416074636.4595.4595.2.dta	2	gi|30018377|ref|NP_830008.1|	elongation factor G [Bacillus cereus ATCC 14579],	ECH1	ECH1$gi|30018377|ref|NP_830008.1|	48	ECH1$2947	MM	2	185
1984	509.932	1526.77	1526.77	-0.0530531	0	43.1	43.1	96	108	K	DTYYVTANVLNVR	A		1	1987.82	ECH1_130416074636.4598.4598.3.dta	3	gi|30018972|ref|NP_830603.1|	enterotoxin / cell-wall binding protein [Bacillus cereus ATCC 14579],	ECH1	ECH1$gi|30018972|ref|NP_830603.1|	83	ECH1$1984		0	185
3462	979.978	1957.94	1957.94	-0.268649	0	49.44	49.44	517	533	K	TSSPQPGDLIYFQNTYK	S		1	1988.18	ECH1_130416074636.4599.4599.2.dta	2	gi|30023266|ref|NP_834897.1|	N-acetylmuramoyl-L-alanine amidase [Bacillus cereus ATCC 14579],	ECH1	ECH1$gi|30023266|ref|NP_834897.1|	20	ECH1$3462		0	185
1983	509.931	1526.77	1526.77	-0.288845	0	66.85	66.85	96	108	K	DTYYVTANVLNVR	A		1	1989.31	ECH1_130416074636.4602.4602.3.dta	3	gi|30018972|ref|NP_830603.1|	enterotoxin / cell-wall binding protein [Bacillus cereus ATCC 14579],	ECH1	ECH1$gi|30018972|ref|NP_830603.1|	83	ECH1$1983		0	185
3463	979.979	1957.94	1957.94	0.977557	0	69.04	69.04	517	533	K	TSSPQPGDLIYFQNTYK	S		1	1989.67	ECH1_130416074636.4603.4603.2.dta	2	gi|30023266|ref|NP_834897.1|	N-acetylmuramoyl-L-alanine amidase [Bacillus cereus ATCC 14579],	ECH1	ECH1$gi|30023266|ref|NP_834897.1|	20	ECH1$3463		0	185
3280	946.975	1891.93	1891.93	1.56084	0	107.49	107.49	250	268	K	VWVEGYGEAIAGDTGGAIK	G		2	1990.8	ECH1_130416074636.4606.4606.2.dta	2	gi|30023271|ref|NP_834902.1|	enterotoxin / cell-wall binding protein [Bacillus cereus ATCC 14579],	ECH1	ECH1$gi|30023271|ref|NP_834902.1|	37	ECH1$3280		0	185
1602	715.381	1428.75	1428.75	0.382153	0	84.12	84.12	399	412	K	QALGSVDALAEDLK	V		1	1991.17	ECH1_130416074636.4607.4607.2.dta	2	gi|30022561|ref|NP_834192.1|	trigger factor [Bacillus cereus ATCC 14579],	ECH1	ECH1$gi|30022561|ref|NP_834192.1|	13	ECH1$1602		0	185
3281	946.975	1891.93	1891.93	1.62427	0	113.02	113.02	250	268	K	VWVEGYGEAIAGDTGGAIK	G		2	1991.94	ECH1_130416074636.4609.4609.2.dta	2	gi|30023271|ref|NP_834902.1|	enterotoxin / cell-wall binding protein [Bacillus cereus ATCC 14579],	ECH1	ECH1$gi|30023271|ref|NP_834902.1|	37	ECH1$3281		0	185
1603	715.381	1428.75	1428.75	0.466143	0	66.2	66.2	399	412	K	QALGSVDALAEDLK	V		1	1993.39	ECH1_130416074636.4613.4613.2.dta	2	gi|30022561|ref|NP_834192.1|	trigger factor [Bacillus cereus ATCC 14579],	ECH1	ECH1$gi|30022561|ref|NP_834192.1|	13	ECH1$1603		0	185
3701	1019.96	2037.91	2037.91	1.09475	0	80.25	80.25	92	109	R	LICDIYNADGTPFDGDPR	N		1	1994.1	ECH1_130416074636.4615.4615.2.dta	2	gi|XX|ref|AE016877_ATCC14579_4_pos3670539@3669373|	Glutamine synthetase, type I,	ECH1	ECH1$gi|XX|ref|AE016877_ATCC14579_4_pos3670539@3669373|	30	ECH1$3701		0	185
3279	631.651	1891.93	1891.93	0.26798	0	49.32	49.32	250	268	K	VWVEGYGEAIAGDTGGAIK	G		2	1994.9	ECH1_130416074636.4617.4617.3.dta	3	gi|30023271|ref|NP_834902.1|	enterotoxin / cell-wall binding protein [Bacillus cereus ATCC 14579],	ECH1	ECH1$gi|30023271|ref|NP_834902.1|	37	ECH1$3279		0	185
3702	1019.96	2037.91	2037.91	1.51675	0	69.91	69.91	92	109	R	LICDIYNADGTPFDGDPR	N		1	1995.25	ECH1_130416074636.4618.4618.2.dta	2	gi|XX|ref|AE016877_ATCC14579_4_pos3670539@3669373|	Glutamine synthetase, type I,	ECH1	ECH1$gi|XX|ref|AE016877_ATCC14579_4_pos3670539@3669373|	30	ECH1$3702		0	185
2809	878.44	1754.87	1754.86	1.72663	0	61.48	61.48	194	210	K	ANYFVTGGFNDPAAIAK	M		1	1995.62	ECH1_130416074636.4619.4619.2.dta	2	gi|29899132|ref|NP_829909.1|	N-acetylmuramoyl-L-alanine amidase [Bacillus cereus ATCC 14579 plasmide pBClin15],	ECH1	ECH1$gi|29899132|ref|NP_829909.1|	10	ECH1$2809		0	185
3278	631.651	1891.93	1891.93	0.26798	0	52.06	52.06	250	268	K	VWVEGYGEAIAGDTGGAIK	G		2	1996.42	ECH1_130416074636.4621.4621.3.dta	3	gi|30023271|ref|NP_834902.1|	enterotoxin / cell-wall binding protein [Bacillus cereus ATCC 14579],	ECH1	ECH1$gi|30023271|ref|NP_834902.1|	37	ECH1$3278		0	185
1112	642.313	1282.61	1282.61	-0.819421	0	38.51	38.51	82	92	R	LAFFAGIDNCR	F		1	1997.12	ECH1_130416074636.4623.4623.2.dta	2	gi|30023312|ref|NP_834943.1|	(3R)-hydroxymyristoyl-ACP dehydratase [Bacillus cereus ATCC 14579],	ECH1	ECH1$gi|30023312|ref|NP_834943.1|	1	ECH1$1112		0	185
2808	878.439	1754.86	1754.86	0.894657	0	66.56	66.56	194	210	K	ANYFVTGGFNDPAAIAK	M		1	1997.89	ECH1_130416074636.4625.4625.2.dta	2	gi|29899132|ref|NP_829909.1|	N-acetylmuramoyl-L-alanine amidase [Bacillus cereus ATCC 14579 plasmide pBClin15],	ECH1	ECH1$gi|29899132|ref|NP_829909.1|	10	ECH1$2808		0	185
2556	838.947	1675.88	1675.88	0.298351	0	51.23	51.23	310	324	K	VQLVGDDLFVTNTQK	L		1	1998.25	ECH1_130416074636.4626.4626.2.dta	2	gi|30023172|ref|NP_834803.1|	phosphopyruvate hydratase [Bacillus cereus ATCC 14579],	ECH1	ECH1$gi|30023172|ref|NP_834803.1|	51	ECH1$2556		0	185
1491	696.838	1391.66	1391.66	-0.122875	0	37.62	37.62	383	394	K	TYTFDDGSIVFK	T		2	1998.62	ECH1_130416074636.4627.4627.2.dta	2	gi|30018742|ref|NP_830373.1|	collagenase [Bacillus cereus ATCC 14579],	ECH1	ECH1$gi|30018742|ref|NP_830373.1|	16	ECH1$1491		0	185
1492	696.838	1391.66	1391.66	0.653176	0	38.67	38.67	383	394	K	TYTFDDGSIVFK	T		2	1999.39	ECH1_130416074636.4629.4629.2.dta	2	gi|30018742|ref|NP_830373.1|	collagenase [Bacillus cereus ATCC 14579],	ECH1	ECH1$gi|30018742|ref|NP_830373.1|	16	ECH1$1492		0	185
3700	680.311	2037.91	2037.91	-0.193826	0	22.26	22.26	92	109	R	LICDIYNADGTPFDGDPR	N		1	2000.1	ECH1_130416074636.4631.4631.3.dta	3	gi|XX|ref|AE016877_ATCC14579_4_pos3670539@3669373|	Glutamine synthetase, type I,	ECH1	ECH1$gi|XX|ref|AE016877_ATCC14579_4_pos3670539@3669373|	30	ECH1$3700		0	185
2557	838.947	1675.88	1675.88	0.369955	0	43.8	43.8	310	324	K	VQLVGDDLFVTNTQK	L		1	2001.29	ECH1_130416074636.4634.4634.2.dta	2	gi|30023172|ref|NP_834803.1|	phosphopyruvate hydratase [Bacillus cereus ATCC 14579],	ECH1	ECH1$gi|30023172|ref|NP_834803.1|	51	ECH1$2557		0	185
734	578.324	1154.63	1154.63	0.310055	0	28.81	28.81	257	266	K	LGWLEPELAK	L		1	2006.1	ECH1_130416074636.4647.4647.2.dta	2	gi|30021213|ref|NP_832844.1|	hemolysin BL binding component precursor [Bacillus cereus ATCC 14579],	ECH1	ECH1$gi|30021213|ref|NP_832844.1|	20	ECH1$734		0	185
1281	668.362	1334.71	1334.71	0.886336	0	67.75	67.75	167	177	K	YAQQLIEELTK	L		1	2008.74	ECH1_130416074636.4654.4654.2.dta	2	gi|30021214|ref|NP_832845.1|	hemolysin BL binding component precursor [Bacillus cereus ATCC 14579],	ECH1	ECH1$gi|30021214|ref|NP_832845.1|	71	ECH1$1281		0	185
1280	668.362	1334.71	1334.71	0.511722	0	63.08	63.08	167	177	K	YAQQLIEELTK	L		1	2009.84	ECH1_130416074636.4657.4657.2.dta	2	gi|30021214|ref|NP_832845.1|	hemolysin BL binding component precursor [Bacillus cereus ATCC 14579],	ECH1	ECH1$gi|30021214|ref|NP_832845.1|	71	ECH1$1280		0	185
1944	505.275	1512.8	1512.8	-0.230697	0	29.28	29.28	87	99	K	DVYHVTANLLNVR	T		1	2010.12	ECH1_130416074636.4658.4658.3.dta	3	gi|30021068|ref|NP_832699.1|	enterotoxin / cell-wall binding protein [Bacillus cereus ATCC 14579],	ECH1	ECH1$gi|30021068|ref|NP_832699.1|	6	ECH1$1944		0	185
1442	691.91	1381.81	1381.8	0.741784	0	50.73	50.73	92	104	K	INNTIGQALLAVR	M		1	2011.97	ECH1_130416074636.4663.4663.2.dta	2	gi|30019390|ref|NP_831021.1|	tryptophan synthase subunit beta [Bacillus cereus ATCC 14579],	ECH1	ECH1$gi|30019390|ref|NP_831021.1|	22	ECH1$1442		0	185
1441	691.91	1381.8	1381.8	0.568098	0	67.61	67.61	92	104	K	INNTIGQALLAVR	M		1	2013.04	ECH1_130416074636.4666.4666.2.dta	2	gi|30019390|ref|NP_831021.1|	tryptophan synthase subunit beta [Bacillus cereus ATCC 14579],	ECH1	ECH1$gi|30019390|ref|NP_831021.1|	22	ECH1$1441		0	185
434	527.319	1052.62	1052.62	0.183352	0	49.83	49.83	260	268	K	LEPLLAELR	Q		1	2014.16	ECH1_130416074636.4669.4669.2.dta	2	gi|30021214|ref|NP_832845.1|	hemolysin BL binding component precursor [Bacillus cereus ATCC 14579],	ECH1	ECH1$gi|30021214|ref|NP_832845.1|	71	ECH1$434		0	185
1943	505.275	1512.8	1512.8	-0.706634	0	31.95	31.95	87	99	K	DVYHVTANLLNVR	T		1	2014.49	ECH1_130416074636.4670.4670.3.dta	3	gi|30021068|ref|NP_832699.1|	enterotoxin / cell-wall binding protein [Bacillus cereus ATCC 14579],	ECH1	ECH1$gi|30021068|ref|NP_832699.1|	6	ECH1$1943		0	185
433	527.319	1052.62	1052.62	-0.177651	0	41.04	41.04	260	268	K	LEPLLAELR	Q		1	2015.62	ECH1_130416074636.4673.4673.2.dta	2	gi|30021214|ref|NP_832845.1|	hemolysin BL binding component precursor [Bacillus cereus ATCC 14579],	ECH1	ECH1$gi|30021214|ref|NP_832845.1|	71	ECH1$433		0	185
3756	688.33	2061.97	2061.97	-0.17556	0	22.62	22.62	396	412	R	FLTLTNHYPFTYDDSTK	L		1	2016.31	ECH1_130416074636.4675.4675.3.dta	3	gi|30023264|ref|NP_834895.1|	phosphoglycerol transferase [Bacillus cereus ATCC 14579],	ECH1	ECH1$gi|30023264|ref|NP_834895.1|	16	ECH1$3756		0	185
3707	680.998	2039.97	2039.97	0.541184	1	17.67	17.67	223	239	K	QDYAGIVNDNTKDWFVR	A		1	2020.11	ECH1_130416074636.4685.4685.3.dta	3	gi|30018852|ref|NP_830483.1|	phospholipase C [Bacillus cereus ATCC 14579],	ECH1	ECH1$gi|30018852|ref|NP_830483.1|	6	ECH1$3707		0	185
3755	688.33	2061.97	2061.97	-0.699332	0	33.92	33.92	396	412	R	FLTLTNHYPFTYDDSTK	L		1	2020.46	ECH1_130416074636.4686.4686.3.dta	3	gi|30023264|ref|NP_834895.1|	phosphoglycerol transferase [Bacillus cereus ATCC 14579],	ECH1	ECH1$gi|30023264|ref|NP_834895.1|	16	ECH1$3755		0	185
3761	1034.03	2066.04	2066.04	0.991271	0	80.89	80.89	403	423	R	AAVEEGIVAGGGTSLMNVYTK	V		1	2021.97	ECH1_130416074636.4690.4690.2.dta	2	gi|30018515|ref|NP_830146.1|	chaperonin GroEL [Bacillus cereus ATCC 14579],	ECH1	ECH1$gi|30018515|ref|NP_830146.1|	69	ECH1$3761		0	185
3708	680.998	2039.97	2039.97	0.894131	1	20.12	20.12	223	239	K	QDYAGIVNDNTKDWFVR	A		1	2022.35	ECH1_130416074636.4691.4691.3.dta	3	gi|30018852|ref|NP_830483.1|	phospholipase C [Bacillus cereus ATCC 14579],	ECH1	ECH1$gi|30018852|ref|NP_830483.1|	6	ECH1$3708		0	185
3762	1034.03	2066.04	2066.04	0.991271	0	96.02	96.02	403	423	R	AAVEEGIVAGGGTSLMNVYTK	V		1	2023.48	ECH1_130416074636.4694.4694.2.dta	2	gi|30018515|ref|NP_830146.1|	chaperonin GroEL [Bacillus cereus ATCC 14579],	ECH1	ECH1$gi|30018515|ref|NP_830146.1|	69	ECH1$3762		0	185
4346	787.404	2359.19	2359.19	1.72983	0	62.23	62.23	248	269	K	ILNEAGISMLSQANQTPQMVSK	L		2	2024.65	ECH1_130416074636.4697.4697.3.dta	3	gi|30019803|ref|NP_831434.1|	flagellin [Bacillus cereus ATCC 14579],	ECH1	ECH1$gi|30019803|ref|NP_831434.1|	61	ECH1$4346		0	185
4345	1180.6	2359.19	2359.19	1.37208	0	68.79	68.79	248	269	K	ILNEAGISMLSQANQTPQMVSK	L		2	2025.39	ECH1_130416074636.4699.4699.2.dta	2	gi|30019803|ref|NP_831434.1|	flagellin [Bacillus cereus ATCC 14579],	ECH1	ECH1$gi|30019803|ref|NP_831434.1|	61	ECH1$4345		0	185
4343	787.404	2359.19	2359.19	0.954142	0	59.02	59.02	248	269	K	ILNEAGISMLSQANQTPQMVSK	L		2	2026.18	ECH1_130416074636.4701.4701.3.dta	3	gi|30019803|ref|NP_831434.1|	flagellin [Bacillus cereus ATCC 14579],	ECH1	ECH1$gi|30019803|ref|NP_831434.1|	61	ECH1$4343		0	185
4344	1180.6	2359.19	2359.19	1.05842	0	65.1	65.1	248	269	K	ILNEAGISMLSQANQTPQMVSK	L		2	2026.92	ECH1_130416074636.4703.4703.2.dta	2	gi|30019803|ref|NP_831434.1|	flagellin [Bacillus cereus ATCC 14579],	ECH1	ECH1$gi|30019803|ref|NP_831434.1|	61	ECH1$4344		0	185
4614	861.454	2581.34	2581.34	0.57567	0	35.58	35.58	166	191	K	VIVPDSAHGTNPASATVAGFETITVK	S		1	2027.74	ECH1_130416074636.4705.4705.3.dta	3	gi|30022307|ref|NP_833938.1|	glycine dehydrogenase subunit 2 [Bacillus cereus ATCC 14579],	ECH1	ECH1$gi|30022307|ref|NP_833938.1|	6	ECH1$4614		0	185
3759	689.686	2066.04	2066.04	0.0687307	0	37.13	37.13	403	423	R	AAVEEGIVAGGGTSLMNVYTK	V		1	2029.27	ECH1_130416074636.4709.4709.3.dta	3	gi|30018515|ref|NP_830146.1|	chaperonin GroEL [Bacillus cereus ATCC 14579],	ECH1	ECH1$gi|30018515|ref|NP_830146.1|	69	ECH1$3759		0	185
4613	861.454	2581.34	2581.34	0.0759296	0	35.38	35.38	166	191	K	VIVPDSAHGTNPASATVAGFETITVK	S		1	2030.8	ECH1_130416074636.4713.4713.3.dta	3	gi|30022307|ref|NP_833938.1|	glycine dehydrogenase subunit 2 [Bacillus cereus ATCC 14579],	ECH1	ECH1$gi|30022307|ref|NP_833938.1|	6	ECH1$4613		0	185
3760	689.686	2066.04	2066.04	0.155854	0	49.59	49.59	403	423	R	AAVEEGIVAGGGTSLMNVYTK	V		1	2031.18	ECH1_130416074636.4714.4714.3.dta	3	gi|30018515|ref|NP_830146.1|	chaperonin GroEL [Bacillus cereus ATCC 14579],	ECH1	ECH1$gi|30018515|ref|NP_830146.1|	69	ECH1$3760		0	185
2957	603.988	1808.94	1808.94	-0.105587	1	17.47	17.47	323	338	K	TFGVFAEVNKLTAEQR	A		1	2034.29	ECH1_130416074636.4722.4722.3.dta	3	gi|30021216|ref|NP_832847.1|	hemolysin BL lytic component L2 [Bacillus cereus ATCC 14579],	ECH1	ECH1$gi|30021216|ref|NP_832847.1|	109	ECH1$2957		0	185
2959	603.988	1808.94	1808.94	0.209515	1	32.12	32.12	323	338	K	TFGVFAEVNKLTAEQR	A		1	2035.46	ECH1_130416074636.4725.4725.3.dta	3	gi|30021216|ref|NP_832847.1|	hemolysin BL lytic component L2 [Bacillus cereus ATCC 14579],	ECH1	ECH1$gi|30021216|ref|NP_832847.1|	109	ECH1$2959		0	185
623	563.282	1124.55	1124.55	0.0453515	0	39.44	39.44	13	21	R	FFLEDIGER	D		1	2036.99	ECH1_130416074636.4729.4729.2.dta	2	gi|30022503|ref|NP_834134.1|	nicotinate-nucleotide pyrophosphorylase [Bacillus cereus ATCC 14579],	ECH1	ECH1$gi|30022503|ref|NP_834134.1|	11	ECH1$623		0	185
2956	905.478	1808.94	1808.94	-0.323393	1	100.46	100.46	323	338	K	TFGVFAEVNKLTAEQR	A		1	2037.31	ECH1_130416074636.4730.4730.2.dta	2	gi|30021216|ref|NP_832847.1|	hemolysin BL lytic component L2 [Bacillus cereus ATCC 14579],	ECH1	ECH1$gi|30021216|ref|NP_832847.1|	109	ECH1$2956		0	185
3292	951.007	1900	1900	0.744211	0	60.98	60.98	73	89	R	LIDIVSPTPQTVDSLMR	L	Oxidation (M) [16]	1	2037.67	ECH1_130416074636.4731.4731.2.dta	2	gi|30018379|ref|NP_830010.1|	30S ribosomal protein S10 [Bacillus cereus ATCC 14579],	ECH1	ECH1$gi|30018379|ref|NP_830010.1|	3	ECH1$3292	M	1	186
2960	905.479	1808.94	1808.94	0.749057	1	74.79	74.79	323	338	K	TFGVFAEVNKLTAEQR	A		1	2038.49	ECH1_130416074636.4733.4733.2.dta	2	gi|30021216|ref|NP_832847.1|	hemolysin BL lytic component L2 [Bacillus cereus ATCC 14579],	ECH1	ECH1$gi|30021216|ref|NP_832847.1|	109	ECH1$2960		0	186
1464	693.865	1385.72	1385.72	0.91	0	71.09	71.09	188	200	K	ALDTAIQELADAR	A		1	2038.85	ECH1_130416074636.4734.4734.2.dta	2	gi|30019805|ref|NP_831436.1|	flagellin [Bacillus cereus ATCC 14579],	ECH1	ECH1$gi|30019805|ref|NP_831436.1|	15	ECH1$1464		0	186
1463	693.865	1385.72	1385.72	0.635773	0	68.75	68.75	188	200	K	ALDTAIQELADAR	A		1	2040	ECH1_130416074636.4737.4737.2.dta	2	gi|30019805|ref|NP_831436.1|	flagellin [Bacillus cereus ATCC 14579],	ECH1	ECH1$gi|30019805|ref|NP_831436.1|	15	ECH1$1463		0	186
624	563.283	1124.55	1124.55	0.25877	0	47.4	47.4	13	21	R	FFLEDIGER	D		1	2040.34	ECH1_130416074636.4738.4738.2.dta	2	gi|30022503|ref|NP_834134.1|	nicotinate-nucleotide pyrophosphorylase [Bacillus cereus ATCC 14579],	ECH1	ECH1$gi|30022503|ref|NP_834134.1|	11	ECH1$624		0	186
4052	737.383	2209.13	2209.13	0.142138	0	33.53	33.53	335	353	R	FQPIHVDEPSLEESTQILK	G		1	2040.68	ECH1_130416074636.4739.4739.3.dta	3	gi|30018352|ref|NP_829983.1|	negative regulator of genetic competence clpC/mecB [Bacillus cereus ATCC 14579],	ECH1	ECH1$gi|30018352|ref|NP_829983.1|	42	ECH1$4052		0	186
4619	862.787	2585.34	2585.34	0.454873	1	56.51	56.51	70	93	K	TMIKQPNVNLSNIDLGSEGGELLK	N	Oxidation (M) [2]	1	2041.48	ECH1_130416074636.4741.4741.3.dta	3	gi|30021215|ref|NP_832846.1|	hemolysin BL lytic component L1 [Bacillus cereus ATCC 14579],	ECH1	ECH1$gi|30021215|ref|NP_832846.1|	57	ECH1$4619	M	1	187
429	526.839	1051.66	1051.66	0.038035	0	49.73	49.73	208	217	K	AVALVLPELK	G		1	2041.81	ECH1_130416074636.4742.4742.2.dta	2	gi|30023174|ref|NP_834805.1|	glyceraldehyde-3-phosphate dehydrogenase [Bacillus cereus ATCC 14579],	ECH1	ECH1$gi|30023174|ref|NP_834805.1|	18	ECH1$429		0	187
4051	737.383	2209.13	2209.13	-0.265263	0	41.28	41.28	335	353	R	FQPIHVDEPSLEESTQILK	G		1	2042.15	ECH1_130416074636.4743.4743.3.dta	3	gi|30018352|ref|NP_829983.1|	negative regulator of genetic competence clpC/mecB [Bacillus cereus ATCC 14579],	ECH1	ECH1$gi|30018352|ref|NP_829983.1|	42	ECH1$4051		0	187
4620	862.787	2585.34	2585.34	1.30196	1	54	54	70	93	K	TMIKQPNVNLSNIDLGSEGGELLK	N	Oxidation (M) [2]	1	2042.96	ECH1_130416074636.4745.4745.3.dta	3	gi|30021215|ref|NP_832846.1|	hemolysin BL lytic component L1 [Bacillus cereus ATCC 14579],	ECH1	ECH1$gi|30021215|ref|NP_832846.1|	57	ECH1$4620	M	1	188
430	526.839	1051.66	1051.66	0.171157	0	51.69	51.69	208	217	K	AVALVLPELK	G		1	2043.31	ECH1_130416074636.4746.4746.2.dta	2	gi|30023174|ref|NP_834805.1|	glyceraldehyde-3-phosphate dehydrogenase [Bacillus cereus ATCC 14579],	ECH1	ECH1$gi|30023174|ref|NP_834805.1|	18	ECH1$430		0	188
1700	729.414	1456.81	1456.81	0.43451	0	56.28	56.28	434	446	K	LESQLALLDSQLK	T		1	2043.64	ECH1_130416074636.4747.4747.2.dta	2	gi|30019785|ref|NP_831416.1|	flagellar capping protein [Bacillus cereus ATCC 14579],	ECH1	ECH1$gi|30019785|ref|NP_831416.1|	13	ECH1$1700		0	188
4327	586.827	2343.28	2343.28	-0.129733	2	21.87	21.87	293	315	R	ALKDAGFAPSELDKVILVGGSTR	I		1	2044.39	ECH1_130416074636.4749.4749.4.dta	4	gi|30022393|ref|NP_834024.1|	molecular chaperone DnaK [Bacillus cereus ATCC 14579],	ECH1	ECH1$gi|30022393|ref|NP_834024.1|	37	ECH1$4327		0	188
1701	729.414	1456.81	1456.81	0.516881	0	67.72	67.72	434	446	K	LESQLALLDSQLK	T		1	2044.77	ECH1_130416074636.4750.4750.2.dta	2	gi|30019785|ref|NP_831416.1|	flagellar capping protein [Bacillus cereus ATCC 14579],	ECH1	ECH1$gi|30019785|ref|NP_831416.1|	13	ECH1$1701		0	188
3178	621.653	1861.94	1861.94	0.356618	1	19.78	19.78	442	458	K	DKGNWIMGDTLGGLTIR	D	Oxidation (M) [7]	1	2045.1	ECH1_130416074636.4751.4751.3.dta	3	gi|30023381|ref|NP_835012.1|	bacillolysin [Bacillus cereus ATCC 14579],	ECH1	ECH1$gi|30023381|ref|NP_835012.1|	38	ECH1$3178	M	1	189
4329	782.101	2343.28	2343.28	1.072	2	24.28	24.28	293	315	R	ALKDAGFAPSELDKVILVGGSTR	I		1	2045.91	ECH1_130416074636.4753.4753.3.dta	3	gi|30022393|ref|NP_834024.1|	molecular chaperone DnaK [Bacillus cereus ATCC 14579],	ECH1	ECH1$gi|30022393|ref|NP_834024.1|	37	ECH1$4329		0	189
2428	549.319	1644.93	1644.94	-0.279038	0	27.22	27.22	537	552	K	RPIGSFIFLGPTGVGK	T		1	2049.36	ECH1_130416074636.4762.4762.3.dta	3	gi|30018352|ref|NP_829983.1|	negative regulator of genetic competence clpC/mecB [Bacillus cereus ATCC 14579],	ECH1	ECH1$gi|30018352|ref|NP_829983.1|	42	ECH1$2428		0	189
2429	549.319	1644.94	1644.94	-0.0601847	0	29.66	29.66	537	552	K	RPIGSFIFLGPTGVGK	T		1	2050.92	ECH1_130416074636.4766.4766.3.dta	3	gi|30018352|ref|NP_829983.1|	negative regulator of genetic competence clpC/mecB [Bacillus cereus ATCC 14579],	ECH1	ECH1$gi|30018352|ref|NP_829983.1|	42	ECH1$2429		0	189
3971	1088.04	2174.07	2174.07	1.19453	0	82.58	82.58	370	391	R	SGETEDATIADIAVATNAGQIK	T		1	2052.81	ECH1_130416074636.4771.4771.2.dta	2	gi|30023172|ref|NP_834803.1|	phosphopyruvate hydratase [Bacillus cereus ATCC 14579],	ECH1	ECH1$gi|30023172|ref|NP_834803.1|	51	ECH1$3971		0	189
392	514.821	1027.63	1027.63	0.0554676	0	54.71	54.71	326	335	K	SIGLALIDVK	Y		1	2054.34	ECH1_130416074636.4775.4775.2.dta	2	gi|30022309|ref|NP_833940.1|	glycine cleavage system aminomethyltransferase T [Bacillus cereus ATCC 14579],	ECH1	ECH1$gi|30022309|ref|NP_833940.1|	12	ECH1$392		0	189
3972	1088.04	2174.07	2174.07	1.53491	0	72.76	72.76	370	391	R	SGETEDATIADIAVATNAGQIK	T		1	2055.42	ECH1_130416074636.4778.4778.2.dta	2	gi|30023172|ref|NP_834803.1|	phosphopyruvate hydratase [Bacillus cereus ATCC 14579],	ECH1	ECH1$gi|30023172|ref|NP_834803.1|	51	ECH1$3972		0	189
3317	953.5	1904.99	1904.98	0.886097	0	107.67	107.67	383	402	K	TVNVEGYGVAIAADTGGAIK	G		1	2057.28	ECH1_130416074636.4783.4783.2.dta	2	gi|30018861|ref|NP_830492.1|	cell wall-binding protein [Bacillus cereus ATCC 14579],	ECH1	ECH1$gi|30018861|ref|NP_830492.1|	37	ECH1$3317		0	189
3318	953.5	1904.99	1904.98	0.886097	0	104.25	104.25	383	402	K	TVNVEGYGVAIAADTGGAIK	G		1	2058.46	ECH1_130416074636.4786.4786.2.dta	2	gi|30018861|ref|NP_830492.1|	cell wall-binding protein [Bacillus cereus ATCC 14579],	ECH1	ECH1$gi|30018861|ref|NP_830492.1|	37	ECH1$3318		0	189
418	524.291	1046.57	1046.57	-0.28474	0	30.5	30.5	185	193	R	MTLEEILAK	M		1	2060.33	ECH1_130416074636.4791.4791.2.dta	2	gi|30018584|ref|NP_830215.1|	Alkyl hydroperoxide reductase subunit F [Bacillus cereus ATCC 14579],	ECH1	ECH1$gi|30018584|ref|NP_830215.1|	17	ECH1$418		0	189
417	524.291	1046.57	1046.57	-0.28474	0	35.75	35.75	185	193	R	MTLEEILAK	M		1	2061.1	ECH1_130416074636.4793.4793.2.dta	2	gi|30018584|ref|NP_830215.1|	Alkyl hydroperoxide reductase subunit F [Bacillus cereus ATCC 14579],	ECH1	ECH1$gi|30018584|ref|NP_830215.1|	17	ECH1$417		0	189
3970	725.698	2174.07	2174.07	0.621415	0	51.78	51.78	370	391	R	SGETEDATIADIAVATNAGQIK	T		1	2061.81	ECH1_130416074636.4795.4795.3.dta	3	gi|30023172|ref|NP_834803.1|	phosphopyruvate hydratase [Bacillus cereus ATCC 14579],	ECH1	ECH1$gi|30023172|ref|NP_834803.1|	51	ECH1$3970		0	189
3316	636.003	1904.99	1904.98	0.68872	0	53.32	53.32	383	402	K	TVNVEGYGVAIAADTGGAIK	G		1	2062.62	ECH1_130416074636.4797.4797.3.dta	3	gi|30018861|ref|NP_830492.1|	cell wall-binding protein [Bacillus cereus ATCC 14579],	ECH1	ECH1$gi|30018861|ref|NP_830492.1|	37	ECH1$3316		0	189
3969	725.697	2174.07	2174.07	0.041857	0	32.05	32.05	370	391	R	SGETEDATIADIAVATNAGQIK	T		1	2064.54	ECH1_130416074636.4802.4802.3.dta	3	gi|30023172|ref|NP_834803.1|	phosphopyruvate hydratase [Bacillus cereus ATCC 14579],	ECH1	ECH1$gi|30023172|ref|NP_834803.1|	51	ECH1$3969		0	189
3315	636.002	1904.98	1904.98	0.216275	0	44.59	44.59	383	402	K	TVNVEGYGVAIAADTGGAIK	G		1	2064.93	ECH1_130416074636.4803.4803.3.dta	3	gi|30018861|ref|NP_830492.1|	cell wall-binding protein [Bacillus cereus ATCC 14579],	ECH1	ECH1$gi|30018861|ref|NP_830492.1|	37	ECH1$3315		0	189
4121	749.073	2244.2	2244.2	0.635417	2	38.87	38.87	146	166	K	DKAGLKEGINDLITTINTNSK	E		1	2066.49	ECH1_130416074636.4807.4807.3.dta	3	gi|30021215|ref|NP_832846.1|	hemolysin BL lytic component L1 [Bacillus cereus ATCC 14579],	ECH1	ECH1$gi|30021215|ref|NP_832846.1|	57	ECH1$4121		0	189
4120	562.056	2244.2	2244.2	-0.485697	2	18.59	18.59	146	166	K	DKAGLKEGINDLITTINTNSK	E		1	2067.67	ECH1_130416074636.4810.4810.4.dta	4	gi|30021215|ref|NP_832846.1|	hemolysin BL lytic component L1 [Bacillus cereus ATCC 14579],	ECH1	ECH1$gi|30021215|ref|NP_832846.1|	57	ECH1$4120		0	189
4122	749.073	2244.2	2244.2	0.795831	2	24.93	24.93	146	166	K	DKAGLKEGINDLITTINTNSK	E		1	2068.06	ECH1_130416074636.4811.4811.3.dta	3	gi|30021215|ref|NP_832846.1|	hemolysin BL lytic component L1 [Bacillus cereus ATCC 14579],	ECH1	ECH1$gi|30021215|ref|NP_832846.1|	57	ECH1$4122		0	189
1962	761.351	1520.69	1520.69	0.58855	0	16.14	16.14	49	61	K	AYGVPFGNYAFCR	F		1	2068.88	ECH1_130416074636.4813.4813.2.dta	2	gi|29899132|ref|NP_829909.1|	N-acetylmuramoyl-L-alanine amidase [Bacillus cereus ATCC 14579 plasmide pBClin15],	ECH1	ECH1$gi|29899132|ref|NP_829909.1|	10	ECH1$1962		0	189
2843	589.977	1766.91	1766.91	-0.240533	1	26.5	26.5	412	426	R	LMKEEIFGPVVAFCK	A		1	2069.24	ECH1_130416074636.4814.4814.3.dta	3	gi|30018552|ref|NP_830183.1|	1-pyrroline-5-carboxylate dehydrogenase [Bacillus cereus ATCC 14579],	ECH1	ECH1$gi|30018552|ref|NP_830183.1|	32	ECH1$2843		0	189
4119	562.056	2244.19	2244.2	-0.806525	2	17.67	17.67	146	166	K	DKAGLKEGINDLITTINTNSK	E		1	2069.61	ECH1_130416074636.4815.4815.4.dta	4	gi|30021215|ref|NP_832846.1|	hemolysin BL lytic component L1 [Bacillus cereus ATCC 14579],	ECH1	ECH1$gi|30021215|ref|NP_832846.1|	57	ECH1$4119		0	189
1963	761.351	1520.69	1520.69	0.904197	0	18.46	18.46	49	61	K	AYGVPFGNYAFCR	F		1	2070.43	ECH1_130416074636.4817.4817.2.dta	2	gi|29899132|ref|NP_829909.1|	N-acetylmuramoyl-L-alanine amidase [Bacillus cereus ATCC 14579 plasmide pBClin15],	ECH1	ECH1$gi|29899132|ref|NP_829909.1|	10	ECH1$1963		0	189
2842	589.977	1766.91	1766.91	-0.342406	1	27.83	27.83	412	426	R	LMKEEIFGPVVAFCK	A		1	2070.78	ECH1_130416074636.4818.4818.3.dta	3	gi|30018552|ref|NP_830183.1|	1-pyrroline-5-carboxylate dehydrogenase [Bacillus cereus ATCC 14579],	ECH1	ECH1$gi|30018552|ref|NP_830183.1|	32	ECH1$2842		0	189
2087	777.409	1552.8	1552.8	0.556413	0	61.76	61.76	15	27	K	EVAELYEIYTPVK	T		1	2071.16	ECH1_130416074636.4819.4819.2.dta	2	gi|30019388|ref|NP_831019.1|	indole-3-glycerol-phosphate synthase [Bacillus cereus ATCC 14579],	ECH1	ECH1$gi|30019388|ref|NP_831019.1|	12	ECH1$2087		0	189
1539	704.924	1407.83	1407.83	0.268498	0	39.12	39.12	371	384	K	LIAVDPSVIPLGSK	V		1	2071.95	ECH1_130416074636.4821.4821.2.dta	2	gi|30018972|ref|NP_830603.1|	enterotoxin / cell-wall binding protein [Bacillus cereus ATCC 14579],	ECH1	ECH1$gi|30018972|ref|NP_830603.1|	83	ECH1$1539		0	189
2086	777.409	1552.8	1552.8	0.324574	0	45.19	45.19	15	27	K	EVAELYEIYTPVK	T		1	2072.3	ECH1_130416074636.4822.4822.2.dta	2	gi|30019388|ref|NP_831019.1|	indole-3-glycerol-phosphate synthase [Bacillus cereus ATCC 14579],	ECH1	ECH1$gi|30019388|ref|NP_831019.1|	12	ECH1$2086		0	189
1279	668.361	1334.71	1334.71	0.152093	0	63.15	63.15	167	177	K	YAQQLIEELTK	L		1	2072.65	ECH1_130416074636.4823.4823.2.dta	2	gi|30021214|ref|NP_832845.1|	hemolysin BL binding component precursor [Bacillus cereus ATCC 14579],	ECH1	ECH1$gi|30021214|ref|NP_832845.1|	71	ECH1$1279		0	189
1538	704.924	1407.83	1407.83	0.0838167	0	41.94	41.94	371	384	K	LIAVDPSVIPLGSK	V		1	2073.75	ECH1_130416074636.4826.4826.2.dta	2	gi|30018972|ref|NP_830603.1|	enterotoxin / cell-wall binding protein [Bacillus cereus ATCC 14579],	ECH1	ECH1$gi|30018972|ref|NP_830603.1|	83	ECH1$1538		0	189
1109	641.909	1281.8	1281.8	0.363551	0	27.42	27.42	53	64	R	ILLNVQAVATLK	S		1	2076.78	ECH1_130416074636.4834.4834.2.dta	2	gi|29899121|ref|NP_829898.1|	putative cytoplasmic protein [Bacillus cereus ATCC 14579 plasmide pBClin15],	ECH1	ECH1$gi|29899121|ref|NP_829898.1|	44	ECH1$1109		0	189
3458	653.036	1956.09	1956.09	-1.05057	0	32.82	32.82	301	319	K	ITGQVTTAQLEVAGLTNIK	T		1	2080.98	ECH1_130416074636.4845.4845.3.dta	3	gi|30019952|ref|NP_831583.1|	non-hemolytic enterotoxin lytic component L1 [Bacillus cereus ATCC 14579],	ECH1	ECH1$gi|30019952|ref|NP_831583.1|	29	ECH1$3458		0	189
3459	653.036	1956.09	1956.09	-0.851188	0	42.51	42.51	301	319	K	ITGQVTTAQLEVAGLTNIK	T		1	2082.51	ECH1_130416074636.4849.4849.3.dta	3	gi|30019952|ref|NP_831583.1|	non-hemolytic enterotoxin lytic component L1 [Bacillus cereus ATCC 14579],	ECH1	ECH1$gi|30019952|ref|NP_831583.1|	29	ECH1$3459		0	189
3460	979.053	1956.09	1956.09	0.895153	0	90.94	90.94	301	319	K	ITGQVTTAQLEVAGLTNIK	T		1	2082.88	ECH1_130416074636.4850.4850.2.dta	2	gi|30019952|ref|NP_831583.1|	non-hemolytic enterotoxin lytic component L1 [Bacillus cereus ATCC 14579],	ECH1	ECH1$gi|30019952|ref|NP_831583.1|	29	ECH1$3460		0	189
3461	979.053	1956.09	1956.09	1.08942	0	96.55	96.55	301	319	K	ITGQVTTAQLEVAGLTNIK	T		1	2084.01	ECH1_130416074636.4853.4853.2.dta	2	gi|30019952|ref|NP_831583.1|	non-hemolytic enterotoxin lytic component L1 [Bacillus cereus ATCC 14579],	ECH1	ECH1$gi|30019952|ref|NP_831583.1|	29	ECH1$3461		0	189
3419	648.36	1942.06	1942.06	0.226564	0	45.35	45.35	137	154	K	TAYVHVPFLTGTAPVIEK	Q		1	2085.8	ECH1_130416074636.4858.4858.3.dta	3	gi|30023271|ref|NP_834902.1|	enterotoxin / cell-wall binding protein [Bacillus cereus ATCC 14579],	ECH1	ECH1$gi|30023271|ref|NP_834902.1|	37	ECH1$3419		0	189
3349	640.663	1918.97	1918.97	0.360089	0	21.36	21.36	793	809	K	VIFDVEGETFVIHSAEK	V		1	2086.18	ECH1_130416074636.4859.4859.3.dta	3	gi|30018352|ref|NP_829983.1|	negative regulator of genetic competence clpC/mecB [Bacillus cereus ATCC 14579],	ECH1	ECH1$gi|30018352|ref|NP_829983.1|	42	ECH1$3349		0	189
3420	648.36	1942.06	1942.06	1.07618	0	32.6	32.6	137	154	K	TAYVHVPFLTGTAPVIEK	Q		1	2086.98	ECH1_130416074636.4861.4861.3.dta	3	gi|30023271|ref|NP_834902.1|	enterotoxin / cell-wall binding protein [Bacillus cereus ATCC 14579],	ECH1	ECH1$gi|30023271|ref|NP_834902.1|	37	ECH1$3420		0	189
3182	931.987	1861.96	1861.96	1.27822	0	100.85	100.85	385	403	K	VWVEGYGVAIAGDTGGAIK	G		1	2087.33	ECH1_130416074636.4862.4862.2.dta	2	gi|30018972|ref|NP_830603.1|	enterotoxin / cell-wall binding protein [Bacillus cereus ATCC 14579],	ECH1	ECH1$gi|30018972|ref|NP_830603.1|	83	ECH1$3182		0	189
3348	640.663	1918.97	1918.97	0.172489	0	17.68	17.68	793	809	K	VIFDVEGETFVIHSAEK	V		1	2087.7	ECH1_130416074636.4863.4863.3.dta	3	gi|30018352|ref|NP_829983.1|	negative regulator of genetic competence clpC/mecB [Bacillus cereus ATCC 14579],	ECH1	ECH1$gi|30018352|ref|NP_829983.1|	42	ECH1$3348		0	189
3181	931.987	1861.96	1861.96	0.955983	0	114.92	114.92	385	403	K	VWVEGYGVAIAGDTGGAIK	G		1	2088.5	ECH1_130416074636.4865.4865.2.dta	2	gi|30018972|ref|NP_830603.1|	enterotoxin / cell-wall binding protein [Bacillus cereus ATCC 14579],	ECH1	ECH1$gi|30018972|ref|NP_830603.1|	83	ECH1$3181		0	189
1536	470.285	1407.83	1407.83	-0.318219	0	27.41	27.41	371	384	K	LIAVDPSVIPLGSK	V		1	2090.35	ECH1_130416074636.4870.4870.3.dta	3	gi|30018972|ref|NP_830603.1|	enterotoxin / cell-wall binding protein [Bacillus cereus ATCC 14579],	ECH1	ECH1$gi|30018972|ref|NP_830603.1|	83	ECH1$1536		0	189
3203	935.01	1868.01	1868	1.14025	0	47.53	47.53	347	364	K	EGIIPALESSHAVAYALK	L		1	2090.7	ECH1_130416074636.4871.4871.2.dta	2	gi|30019390|ref|NP_831021.1|	tryptophan synthase subunit beta [Bacillus cereus ATCC 14579],	ECH1	ECH1$gi|30019390|ref|NP_831021.1|	22	ECH1$3203		0	189
1537	470.285	1407.83	1407.83	-0.041198	0	27.58	27.58	371	384	K	LIAVDPSVIPLGSK	V		1	2091.86	ECH1_130416074636.4874.4874.3.dta	3	gi|30018972|ref|NP_830603.1|	enterotoxin / cell-wall binding protein [Bacillus cereus ATCC 14579],	ECH1	ECH1$gi|30018972|ref|NP_830603.1|	83	ECH1$1537		0	189
4333	785.405	2353.19	2353.19	0.260072	0	41.05	41.05	92	114	K	ANPTISDAPIDNYPIPGASATLR	Y		1	2092.98	ECH1_130416074636.4877.4877.3.dta	3	gi|30019265|ref|NP_830896.1|	cytotoxin K [Bacillus cereus ATCC 14579],	ECH1	ECH1$gi|30019265|ref|NP_830896.1|	5	ECH1$4333		0	189
1942	756.415	1510.82	1510.81	1.341	0	62.27	62.27	87	99	K	SIYYVTANVLNVR	A		1	2093.36	ECH1_130416074636.4878.4878.2.dta	2	gi|30023271|ref|NP_834902.1|	enterotoxin / cell-wall binding protein [Bacillus cereus ATCC 14579],	ECH1	ECH1$gi|30023271|ref|NP_834902.1|	37	ECH1$1942		0	189
3204	935.011	1868.01	1868	1.46145	0	39.1	39.1	347	364	K	EGIIPALESSHAVAYALK	L		1	2093.72	ECH1_130416074636.4879.4879.2.dta	2	gi|30019390|ref|NP_831021.1|	tryptophan synthase subunit beta [Bacillus cereus ATCC 14579],	ECH1	ECH1$gi|30019390|ref|NP_831021.1|	22	ECH1$3204		0	189
1941	756.415	1510.82	1510.81	0.851197	0	65.57	65.57	87	99	K	SIYYVTANVLNVR	A		1	2094.51	ECH1_130416074636.4881.4881.2.dta	2	gi|30023271|ref|NP_834902.1|	enterotoxin / cell-wall binding protein [Bacillus cereus ATCC 14579],	ECH1	ECH1$gi|30023271|ref|NP_834902.1|	37	ECH1$1941		0	189
3180	621.66	1861.96	1861.96	0.657373	0	53.71	53.71	385	403	K	VWVEGYGVAIAGDTGGAIK	G		1	2096.04	ECH1_130416074636.4885.4885.3.dta	3	gi|30018972|ref|NP_830603.1|	enterotoxin / cell-wall binding protein [Bacillus cereus ATCC 14579],	ECH1	ECH1$gi|30018972|ref|NP_830603.1|	83	ECH1$3180		0	189
3179	621.66	1861.96	1861.96	0.254571	0	59.91	59.91	385	403	K	VWVEGYGVAIAGDTGGAIK	G		1	2097.54	ECH1_130416074636.4889.4889.3.dta	3	gi|30018972|ref|NP_830603.1|	enterotoxin / cell-wall binding protein [Bacillus cereus ATCC 14579],	ECH1	ECH1$gi|30018972|ref|NP_830603.1|	83	ECH1$3179		0	189
1939	504.612	1510.81	1510.81	-0.681752	0	40.55	40.55	87	99	K	SIYYVTANVLNVR	A		1	2098.18	ECH1_130416074636.4891.4891.3.dta	3	gi|30023271|ref|NP_834902.1|	enterotoxin / cell-wall binding protein [Bacillus cereus ATCC 14579],	ECH1	ECH1$gi|30023271|ref|NP_834902.1|	37	ECH1$1939		0	189
1940	504.612	1510.81	1510.81	-0.681752	0	41.96	41.96	87	99	K	SIYYVTANVLNVR	A		1	2099.65	ECH1_130416074636.4895.4895.3.dta	3	gi|30023271|ref|NP_834902.1|	enterotoxin / cell-wall binding protein [Bacillus cereus ATCC 14579],	ECH1	ECH1$gi|30023271|ref|NP_834902.1|	37	ECH1$1940		0	189
4666	881.149	2640.43	2640.42	1.1021	1	16.76	16.76	133	155	K	VVQNLNQQPNLTITNFLSKNEVK	S		1	2101.97	ECH1_130416074636.4901.4901.3.dta	3	gi|30023381|ref|NP_835012.1|	bacillolysin [Bacillus cereus ATCC 14579],	ECH1	ECH1$gi|30023381|ref|NP_835012.1|	38	ECH1$4666		0	189
3421	972.037	1942.06	1942.06	1.29553	0	36.45	36.45	137	154	K	TAYVHVPFLTGTAPVIEK	Q		1	2102.34	ECH1_130416074636.4902.4902.2.dta	2	gi|30023271|ref|NP_834902.1|	enterotoxin / cell-wall binding protein [Bacillus cereus ATCC 14579],	ECH1	ECH1$gi|30023271|ref|NP_834902.1|	37	ECH1$3421		0	189
618	562.809	1123.6	1123.6	0.256318	0	63.26	63.26	184	193	K	VDFIAASFVR	K		1	2102.72	ECH1_130416074636.4903.4903.2.dta	2	gi|30022674|ref|NP_834305.1|	pyruvate kinase [Bacillus cereus ATCC 14579],	ECH1	ECH1$gi|30022674|ref|NP_834305.1|	6	ECH1$618		0	189
617	562.809	1123.6	1123.6	0.0249198	0	79.55	79.55	184	193	K	VDFIAASFVR	K		1	2104.2	ECH1_130416074636.4907.4907.2.dta	2	gi|30022674|ref|NP_834305.1|	pyruvate kinase [Bacillus cereus ATCC 14579],	ECH1	ECH1$gi|30022674|ref|NP_834305.1|	6	ECH1$617		0	189
3418	972.036	1942.06	1942.06	0.100924	0	36.97	36.97	137	154	K	TAYVHVPFLTGTAPVIEK	Q		1	2106.79	ECH1_130416074636.4914.4914.2.dta	2	gi|30023271|ref|NP_834902.1|	enterotoxin / cell-wall binding protein [Bacillus cereus ATCC 14579],	ECH1	ECH1$gi|30023271|ref|NP_834902.1|	37	ECH1$3418		0	189
959	615.341	1228.67	1228.67	0.245795	0	41.62	41.62	227	237	K	EGISLEVVDLR	T		1	2107.17	ECH1_130416074636.4915.4915.2.dta	2	gi|30022060|ref|NP_833691.1|	pyruvate dehydrogenase E1 component beta subunit [Bacillus cereus ATCC 14579],	ECH1	ECH1$gi|30022060|ref|NP_833691.1|	15	ECH1$959		0	189
960	615.341	1228.67	1228.67	0.343462	0	38.26	38.26	227	237	K	EGISLEVVDLR	T		1	2107.95	ECH1_130416074636.4917.4917.2.dta	2	gi|30022060|ref|NP_833691.1|	pyruvate dehydrogenase E1 component beta subunit [Bacillus cereus ATCC 14579],	ECH1	ECH1$gi|30022060|ref|NP_833691.1|	15	ECH1$960		0	189
3305	952.488	1902.96	1902.95	4.11098	0	16.3	16.3	185	201	K	QTSLPSESVQLIEDTTR	D		1	2111.37	ECH1_130416074636.4926.4926.2.dta	2	gi|XX|ref|AE016877_ATCC14579_6_pos2933350@2932412|	Gamma-glutamyl phosphate reductase,	ECH1	ECH1$gi|XX|ref|AE016877_ATCC14579_6_pos2933350@2932412|	1	ECH1$3305		0	189
2021	768.907	1535.8	1535.8	0.19664	0	52.25	52.25	401	414	K	VTTWALTFEQAAAK	M		1	2111.74	ECH1_130416074636.4927.4927.2.dta	2	gi|30022035|ref|NP_833666.1|	pyruvate carboxylase [Bacillus cereus ATCC 14579],	ECH1	ECH1$gi|30022035|ref|NP_833666.1|	1	ECH1$2021		0	189
[truncated: 49,396 more rows]
