# Supplementary material for: Time dynamics of the Bacillus cereus exoproteome are shaped by cellular oxidation
Source: Front Microbiol. 2015 Apr 22;6:342. doi: 10.3389/fmicb.2015.00342 (PMC4406070; doi:10.3389/fmicb.2015.00342)
Supplement: Supplementary file 3 [file Table3.XLSX]

## Sheet: Table S3
	Table S3. List of proteins identified in B. cereus exoproteome under low-ORP anaerobiosis, high-ORP anaerobiosis and aerobiosis						Low-ORP anaerobiosis									Aerobiosis									High-ORP anaerobiosis
						Growth phases	Early exponential			Late exponential			Stationnary			Early exponential			Late exponential			Stationnary			Early exponential			Late exponential			Stationnary
						Sample name for analysis	EE-1	EE-2	EE-3	LE-1	LE-2	LE-3	S-1	S-2	S-3	EE-1	EE-2	EE-3	LE-1	LE-2	LE-3	S-1	S-2	S-3	EE-1	EE-2	EE-3	LE-1	LE-2	LE-3	S-1	S-2	S-3
						Sample name for MS/MS	19	2	12	13	23	6	7	17	27	1	11	21	22	5	15	16	26	9	10	20	3	4	14	24	25	8	18			best hit						27 samples cumulated
Gene	Protein name	GI number	NP number	Functional annotation	Isoelectric point	Theorical mass (Da)																												Total SC	Total NSAF	Mascot score	Sequence of coverage (%)	Number of peptides	SC (relevant+duplicated)	.DAT	fraction where the best hit was obtained	number of peptides
				1/ Central metabolism
				01.01/ Carbohydrate transport
BC5320	Ccr	30023351	NP_834982.1	PTS system glucose-specific IIA component	5.41244	17434.2	1	0	0	0	0	0	3	0	4	0	0	0	2	0	0	2	2	3	0	0	0	0	0	0	4	0	0	21	1.20453	96.26	18.7879	2	3	F067647	7	21
BC4693	FrvX	30022768	NP_834399.1	deblocking aminopeptidase	6.09101	39118	2	0	0	0	0	0	2	0	0	3	0	0	0	0	0	7	0	2	0	0	0	0	2	0	2	2	0	22	0.562401	121.23	10.6443	3	7	F067656	16	22
BC4571	FrxX	30022646	NP_834277.1	deblocking aminopeptidase	5.37231	39657.4	11	3	0	0	0	1	2	0	0	7	0	0	2	0	0	9	0	0	0	0	4	0	1	0	2	2	0	44	1.1095	248.153	26.7218	5	11	F067660	19	44
BC4048	PtsA	30022135	NP_833766.1	phosphoenolpyruvate-protein phosphotransferase	4.7451	62727.1	9	0	0	0	0	4	4	0	0	0	0	0	0	0	0	4	0	0	2	0	0	4	4	0	0	0	2	33	0.526089	249.69	11.2281	5	9	F067660	19	33
				01.02/ Glycolysis/gluconeogenesis
BC5137	TpiA		AE016877_ATCC14579_4_pos5041359(at)5040922$AE016877_ATCC14579_4_pos5040921(at)5040562	Triosephosphate isomerase,	4.94	26468.1	28	8	0	4	6	15	37	10	29	11	0	0	6	0	0	20	4	11	2	9	25	15	17	1	30	33	16	337	12.7323	313$525	82.2103	14	35	F067647$F067660	26	337
BC5138	Pgk		AE016877_ATCC14579_6_pos5042197(at)5041349$AE016877_ATCC14579_4_pos5042550(at)5042119	Phosphoglycerate kinase,	5.08	42427.8	22	16	0	5	2	21	45	14	15	16	1	0	2	0	1	38	4	11	3	9	9	16	31	2	18	50	17	368	8.67356	418$265	57.216	16	45	F067647$F067647	14	368
BC5135	Eno	30023172	NP_834803.1	phosphopyruvate hydratase	4.65867	46343.3	96	49	36	14	11	45	82	37	23	51	4	6	15	0	13	70	18	31	31	36	83	44	61	5	39	67	20	987	21.2976	1727.09	75.6381	26	83	F067643	3	990
BC5335	Fba	30023366	NP_834997.1	fructose-bisphosphate aldolase	4.99859	30653.5	9	4	0	1	0	5	6	1	4	3	0	3	2	0	0	1	0	0	2	8	6	4	9	0	4	1	7	80	2.60982	239.67	32.6316	5	9	F067660	19	80
BC4583	GapA1	30022658	NP_834289.1	glyceraldehyde-3-phosphate dehydrogenase	6.0151	37526.7	0	0	0	0	0	2	2	2	2	0	0	0	0	0	0	0	0	2	0	0	0	0	2	0	2	2	0	16	0.426363	41.07	2.33918	1	2	F067654	14	16
BC5140	GapA2	30023174	NP_834805.1	glyceraldehyde-3-phosphate dehydrogenase	5.04439	35175.8	18	19	9	8	9	20	22	16	12	18	7	0	9	4	6	18	9	14	14	12	17	17	22	6	14	20	16	356	10.1206	566.34	38.1098	7	17	F067643	3	359
BC0868	GapN	30019023	NP_830654.1	NADP-dependent glyceraldehyde-3-phosphate dehydrogenase	5.53353	51768.9	25	0	0	0	0	7	13	2	2	33	0	0	6	0	0	47	3	10	0	3	7	2	7	0	4	10	1	182	3.51563	834.27	53.6534	17	47	F067656	16	182
BC3973	PdhA	30022061	NP_833692.1	pyruvate dehydrogenase E1 component alpha subunit	5.41126	41388	2	0	0	0	0	0	0	0	0	5	0	0	2	0	0	0	0	0	0	0	0	0	0	0	0	0	0	9	0.217454	82.99	11.3208	3	5	F067641	1	9
BC3972	PdhB	30022060	NP_833691.1	pyruvate dehydrogenase E1 component beta subunit	4.74761	35207.2	0	0	0	0	0	0	0	0	0	15	0	2	4	0	2	2	1	0	0	0	0	0	0	0	0	0	0	26	0.738486	425.31	33.8462	9	15	F067641	1	26
BC3971	PdhC	30022059	NP_833690.1	branched-chain alpha-keto acid dehydrogenase subunit E2	5.38959	45914.1	2	0	0	0	0	0	0	0	0	7	0	0	2	0	0	5	1	1	0	0	0	0	0	0	0	0	0	18	0.392036	116.6	8.15851	3	5	F067656	16	18
BC3970	PdhD	30022058	NP_833689.1	dihydrolipoamide dehydrogenase	5.25075	49408.7	24	0	0	0	0	0	0	0	0	33	0	4	15	2	4	37	12	26	4	3	0	0	0	0	0	0	0	164	3.31926	878.86	45.7447	15	37	F067656	16	164
BC4600	Pfk	30022675	NP_834306.1	6-phosphofructokinase	5.78927	34248.9	25	10	0	0	2	6	16	2	9	10	0	0	3	0	0	12	0	8	0	0	11	9	12	0	12	14	1	162	4.73008	496.44	44.5141	9	25	F067660	19	162
BC4898	Pgi	30022940	NP_834571.1	glucose-6-phosphate isomerase	5.04046	50280.4	58	34	6	8	11	21	37	16	9	24	0	0	9	0	0	33	9	17	15	8	46	16	26	6	22	42	12	485	9.64591	948.36	73.5556	21	58	F067660	19	485
BC5136	Pgm4	30023173	NP_834804.1	phosphoglyceromutase	4.85761	56317	6	0	0	0	0	0	1	0	0	5	0	0	0	0	0	0	0	0	0	0	0	1	4	0	0	0	0	17	0.301863	131.76	10.609	4	6	F067660	19	17
BC4919	Pgm	30022960	NP_834591.1	phosphoglucomutase	5.13308	64130.7	0	0	0	0	0	1	2	0	0	2	0	0	0	0	0	2	0	0	0	0	0	0	1	0	0	2	0	10	0.155932	51.49	2.09059	1	2	F067647	7	10
BC4599	PykI	30022674	NP_834305.1	pyruvate kinase	5.2001	62228.7	15	1	0	0	0	2	23	0	2	6	0	0	4	0	0	0	0	3	0	0	0	0	8	0	1	6	0	71	1.14095	496.89	20.5128	11	23	F067647	7	71
				01.03/ Fermentation
BC2220	AdhA2	30020354	NP_831985.1	alcohol dehydrogenase	5.38202	36779.6	2	1	0	0	0	6	4	2	0	0	0	0	0	0	0	0	0	0	5	0	0	2	11	0	0	2	0	35	0.951614	287.35	24.3478	6	11	F067654	14	35
BC4365	AdhE	30022446	NP_834077.1	bifunctional acetaldehyde-CoA/alcohol dehydrogenase	6.10865	95178.5	0	1	0	0	0	14	43	2	7	0	0	0	0	0	0	0	0	0	0	0	0	3	17	0	4	51	0	142	1.49193	872.03	32.9873	23	51	F067648	8	142
BC4870	LdhB	30022937	NP_834568.1	L-lactate dehydrogenase	5.01204	34561.7	7	0	0	0	0	0	1	0	0	0	0	0	0	0	0	0	0	0	0	0	0	0	2	0	1	0	0	11	0.318271	180.06	20.0637	4	7	F067660	19	11
BC0491	PflB	30018697	NP_830328.1	formate acetyltransferase	5.50818	84627.3	7	1	0	0	0	17	17	7	2	0	0	0	0	0	0	0	0	0	0	0	0	2	18	0	2	19	0	92	1.08712	415.86	25.1001	11	18	F067654	14	92
BC5387	Pta	30023417	NP_835048.1	phosphotransacetylase	5.08447	34704.9	6	0	0	0	0	0	5	2	4	6	0	0	3	0	0	15	2	4	0	0	1	0	0	0	7	7	1	63	1.8153	360.09	32.5077	8	15	F067656	16	63
				01.04/ Tricarboxylic acid cycle related enzymes
BC3616	Acn	30021715	NP_833346.1	aconitate hydratase	4.8846	98936.2	0	0	0	0	0	0	10	0	6	26	0	0	5	0	0	22	0	0	0	0	0	0	5	0	7	15	2	98	0.990537	518.24	16.538	11	22	F067656	16	98
BC4160	LpdV	30022244	NP_833875.1	dihydrolipoamide dehydrogenase	5.53307	50742.4	2	0	0	0	0	0	4	0	2	0	0	0	2	0	0	6	0	6	0	0	0	0	0	0	3	3	0	28	0.551806	156.36	6.97674	3	6	F067656	16	28
BC4592	Mdh	30022667	NP_834298.1	malate dehydrogenase	5.12347	33490.8	0	0	0	0	0	0	0	0	0	2	0	0	0	0	0	0	0	0	0	0	0	0	0	0	0	0	0	2	0.0597179	49.51	5.76923	1	2	F067641	1	2
BC1251	SucB	30019404	NP_831035.1	dihydrolipoamide acetyltransferase	5.45461	45328.9	0	0	0	0	0	0	0	0	0	5	0	0	0	0	0	0	0	0	0	0	0	0	0	0	0	0	0	5	0.110305	44.94	6.92124	2	5	F067641	1	5
BC3834	SucC	30021924	NP_833555.1	succinyl-CoA synthetase subunit beta	5.00227	41668.6	0	0	0	0	0	0	0	0	0	2	0	0	0	0	0	0	0	0	0	0	0	0	0	0	0	0	0	2	0.0479978	20.45	2.84974	1	2	F067641	1	2
				01.05/ Central intermediary metabolism
				01.06/ Pentose phosphate
BC3858	Rpe	30021948	NP_833579.1	ribulose-phosphate 3-epimerase	5.397	23166.2	2	0	0	0	0	0	2	0	2	2	0	0	2	0	0	4	1	2	0	0	0	0	0	0	2	3	0	22	0.949658	101.18	10.2804	2	4	F067656	16	22
BC0665	TalA	30018847	NP_830478.1	translaldolase	5.26108	23112.2	0	0	0	0	0	0	0	0	2	0	0	0	0	0	0	0	0	0	0	0	0	0	0	0	0	0	0	2	0.0865342	26.67	5.5814	1	2	F067668	27	2
BC3682	Tkt	30021779	NP_833410.1	transketolase	4.99292	73969.5	0	0	0	0	0	0	0	0	0	3	0	0	0	0	0	0	0	0	0	0	0	0	0	0	0	0	0	3	0.0405573	73.55	5.88235	2	3	F067641	1	3
				01.07/ Respiration
BC2826	-	30020945	NP_832576.1	manganese-dependent inorganic pyrophosphatase	4.6879	33671.3	2	0	0	0	0	0	0	0	0	2	0	0	0	0	0	0	0	0	0	0	0	0	0	0	0	0	0	4	0.118796	42.5	5.82524	1	2	F067660	19	4
				01.08/ NAD(P)H related proteins
				01.09/ ATP synthesis
BC5308	AtpA	161511197	NP_834970.2	F0F1 ATP synthase subunit alpha	5.30279	54609.7	0	1	0	0	0	0	3	0	2	0	0	0	1	0	0	0	0	0	0	0	0	0	0	0	2	6	0	15	0.274677	131.04	5.37849	3	6	F067648	8	15
BC3230	AtpA1	30021340	NP_832971.1	F0F1 ATP synthase subunit alpha	4.76622	23134.5	9	12	3	12	13	15	11	13	10	6	8	12	6	14	22	8	7	8	8	8	16	21	11	16	10	12	16	307	13.2702	417.65	40.8451	8	21	F067644	4	322
BC5307	AtpC	30023338	NP_834969.1	F0F1 ATP synthase subunit gamma	6.55275	31586.2	0	0	0	0	0	0	0	0	0	0	0	0	0	0	0	0	0	0	0	0	0	0	0	0	0	2	0	2	0.0633187	29.61	9.44056	1	2	F067648	8	2
BC5306	AtpD	30023337	NP_834968.1	F0F1 ATP synthase subunit beta	4.92171	50990	4	4	0	2	2	0	4	0	5	0	0	0	0	0	0	1	0	0	0	0	0	0	1	0	5	9	0	37	0.725632	273.23	14.5299	5	9	F067648	8	37
				01.10/ Other
BC4023	-	30022110	NP_833741.1	acetyl-CoA acetyltransferase	5.55403	41842.8	4	0	0	0	0	0	9	0	4	5	0	0	1	0	0	13	2	10	0	0	0	0	0	0	4	11	0	63	1.50564	317.71	22.5064	7	13	F067656	16	63
BC4604	-	30022679	NP_834310.1	NAD-dependent malic enzyme	5.11872	44081.8	10	0	0	0	0	1	4	0	2	2	0	0	1	0	0	9	1	1	0	0	0	2	3	0	2	2	0	40	0.907405	151.26	21.1165	5	9	F067656	16	40		1	108.787	1
				2/ Pathogenesis
				02.01/ Enterotoxins
BC1110	CytK	30019265	NP_830896.1	cytotoxin K	8.34001	37037.2	25	25	19	6	17	16	0	4	0	5	17	28	0	3	3	0	0	0	23	25	21	8	15	21	0	2	4	287	7.74896	720.73	54.1667	12	28	F067662	21	287
BC5239	EntA	30023271	NP_834902.1	enterotoxin / cell-wall binding protein	8.98704	31234.4	36	57	36	33	32	43	42	52	18	37	37	36	10	22	31	25	26	24	64	59	57	56	40	37	26	28	51	1015	32.4963	1060.56	55.4054	17	64	F067650	10	1033
BC2952	EntB	30021068	NP_832699.1	enterotoxin / cell-wall binding protein	8.81079	55136.6	18	23	10	5	17	31	5	17	8	6	30	21	4	19	24	2	13	6	6	25	14	6	26	15	0	9	10	370	6.7106	650.11	28.2828	12	31	F067646	6	370
BC0813	EntC	30018972	NP_830603.1	enterotoxin / cell-wall binding protein	8.87893	45573.7	80	120	65	76	85	119	85	143	89	83	96	92	63	75	106	86	94	78	176	142	148	103	110	99	85	79	125	2702	59.2886	2156.66	65.8933	38	176	F067650	10	2792
BC3716	EntD		AE016877_ATCC14579_6_pos3681751(at)3681008	3D domain protein	8.53762	26321.6	0	5	0	4	0	0	1	4	0	3	0	2	0	0	7	3	3	3	11	4	2	7	0	0	0	0	6	65	2.46945	668.69	52.4194	10	42	F067650	10	71
BC1953	EntFM	30020092	NP_831723.1	enterotoxin	9.58302	44980.5	31	41	41	30	29	49	34	37	34	24	22	34	24	26	34	28	31	33	38	43	37	43	34	25	32	32	36	902	20.0531	1245.6	76.5116	21	43	F067661	20	945
BC3102	HblB	30021214	NP_832845.1	hemolysin BL binding component precursor	5.56957	41666.6	86	94	53	88	88	90	58	75	40	71	75	79	50	65	71	38	58	38	92	85	105	94	73	85	36	42	82	1911	45.864	1588.95	70.4	26	105	F067643	3	2010
BC3101	HblB'	30021213	NP_832844.1	hemolysin BL binding component precursor	5.78237	52306.8	28	34	10	20	20	20	3	2	6	20	40	48	11	13	11	2	3	0	31	36	37	15	20	18	0	2	13	463	8.85163	781.08	32.4034	16	40	F067651	11	463
BC3103	HblL1	30021215	NP_832846.1	hemolysin BL lytic component L1	5.60392	43803.7	68	89	41	40	42	73	24	44	18	57	78	78	19	45	60	20	20	11	88	77	86	74	70	56	18	24	61	1381	31.527	1391.95	68.9655	28	89	F067642	2	1432
BC3104	HblL2	30021216	NP_832847.1	hemolysin BL lytic component L2	5.27922	49235.8	156	170	101	137	123	160	121	163	55	109	140	140	63	105	120	50	85	45	154	143	212	174	126	146	65	88	136	3287	66.7603	2890.94	81.3212	48	212	F067643	3	3370
BC5101	HlyI	30023138	NP_834769.1	perfringolysin O precursor	6.68612	56560.7	29	56	20	21	32	41	23	16	9	20	24	24	10	4	6	13	6	12	53	41	34	32	41	22	10	15	19	633	11.1915	1386.9	66.7969	27	56	F067642	2	633
BC3523	HlyII	30021625	NP_833256.1	hemolysin II	8.78114	45797.7	0	0	7	4	7	35	4	0	1	1	13	18	4	28	28	0	4	2	0	0	4	8	22	0	0	5	0	195	4.25786	824.22	60.1942	17	35	F067646	6	195
BC1809	NheA	30019951	NP_831582.1	non-hemolytic enterotoxin lytic component L2	5.20526	43662.5	69	86	46	47	43	54	24	41	17	40	68	59	29	51	53	17	34	19	94	66	79	66	59	50	20	18	43	1292	29.5906	1442.52	77.2021	23	86	F067642	2	1323
BC1810	NheB	30019952	NP_831583.1	non-hemolytic enterotoxin lytic component L1	6.85194	43062.4	38	49	17	25	25	39	9	24	1	29	34	42	15	31	41	6	17	8	49	39	43	49	38	26	3	4	35	736	17.0915	1043.83	54.7264	17	49	F067650	10	758
BC1811	NheC	30019953	NP_831584.1	enterotoxin C	6.46161	39889.3	14	17	6	7	6	7	1	7	2	4	9	14	2	10	11	0	3	0	15	15	14	12	7	8	2	2	7	202	5.06402	393.22	28.6908	6	14	F067643	3	202
				02.02/ Degradative enzymes
BC0360	-	30018568	NP_830199.1	aminopeptidase	4.95131	45222.6	1	0	0	0	0	0	1	0	0	0	0	0	0	0	0	8	0	0	0	0	0	0	2	0	0	4	0	16	0.353805	92.7	13.9364	4	8	F067656	16	16
BC2473	-	30020602	NP_832233.1	Beta-lactamase	8.388	33963.7	0	0	0	0	0	0	0	0	0	0	0	2	0	0	2	0	0	1	0	0	0	1	0	0	0	0	0	6	0.176659	49.71	3.20513	1	1	F067644	4	6
BC5358	-	30023388	NP_835019.1	collagen adhesion protein	5.57177	220542	0	0	0	0	0	0	0	0	0	0	2	0	0	0	0	0	0	0	0	2	0	0	0	0	0	0	0	4	0.0181371	57.73	0.6	1	2	F067651	11	4
BC1566	-	30019713	NP_831344.1	thermostable carboxypeptidase 1	4.97835	58924.3	0	0	0	0	0	0	2	0	0	0	0	0	0	0	0	4	0	0	0	0	0	0	0	0	0	1	0	7	0.118796	64.87	5.94059	3	4	F067656	16	7
BC1660	-	30019806	NP_831437.1	soluble lytic murein transglycosylase	9.22162	28054.6	1	0	0	0	0	0	0	0	0	0	3	1	0	0	0	0	0	0	0	0	1	0	0	0	0	0	0	6	0.213869	81.13	8.73016	2	3	F067651	11	6
BC4614	-	30022689	NP_834320.1	Xaa-Pro dipeptidase	5.23486	40668.8	3	0	0	0	0	0	0	0	0	0	0	0	0	0	0	0	0	0	0	0	0	0	0	0	0	0	0	3	0.0737666	35.82	3.83562	1	3	F067660	19	3
BC5359	-	30023389	NP_835020.1	aminopeptidase Y	8.79837	50664.3	0	0	0	0	0	0	1	2	0	0	0	0	0	0	0	2	1	2	0	0	0	0	0	1	0	0	0	9	0.17764	73.01	2.36052	1	2	F067656	16	9
BC2798	ChbA	30020919	NP_832550.1	chitin binding protein	6.56333	49699.8	2	10	2	1	7	12	0	0	2	0	0	0	0	0	0	0	0	0	2	11	8	4	9	11	0	4	6	91	1.83099	437.68	21.5385	6	11	F067661	20	91
BC2827	ChbB	30020946	NP_832577.1	chitin binding protein	9.2435	24103.4	0	0	0	0	2	0	0	2	0	0	0	0	0	1	4	0	0	2	0	0	3	2	0	2	2	2	2	24	0.995712	75.54	14.4796	2	4	F067655	15	24
BC1281	CalY	30019432	NP_831063.1	cell envelope-bound metalloprotease (camelysin)	4.71218	21801.1	0	0	0	0	0	0	0	0	0	0	0	0	0	0	0	1	1	1	1	0	0	0	0	0	0	0	0	4	0.183477	18.47	5.02513	1	1	F067667	26	4
BC5152	ClpP	30023185	NP_834816.1	ATP-dependent Clp protease proteolytic subunit	5.2576	21406.1	1	0	0	0	0	0	1	0	0	2	0	0	0	0	0	15	1	3	0	0	0	0	2	0	0	0	0	25	1.16789	256.25	27.9793	7	15	F067656	16	25
BC0887	CnaA	30019042	NP_830673.1	collagen adhesion protein	5.27514	143480	0	1	0	1	3	11	3	4	5	0	2	0	0	2	0	2	0	2	1	4	1	5	7	3	4	6	6	73	0.508783	249.42	6.64653	5	11	F067646	6	73
BC3526	CnaB	30021628	NP_833259.1	collagen adhesion protein	6.48032	120476	0	2	0	0	3	5	0	3	2	0	0	0	0	0	0	0	0	0	0	1	2	3	3	1	3	4	0	32	0.265613	102.76	4.75755	3	5	F067646	6	32
BC5357	CnaC	30023387	NP_835018.1	collagen adhesion protein	5.26507	37685.3	0	0	0	0	0	0	0	0	0	0	1	1	1	0	0	0	0	1	0	0	0	0	0	0	1	0	0	5	0.132678	25.12	3.80117	1	1	F067666	25	5
BC1060	CnaD	30019215	NP_830846.1	collagen adhesion protein	5.35784	267951	0	0	0	0	0	0	0	0	0	0	1	4	0	0	0	0	0	0	0	0	0	0	0	0	0	0	0	5	0.0186601	92.93	0.859247	2	4	F067662	21	5
BC3527-BC3528	-		AE016877_ATCC14579_6_pos3493156(at)3492689	collagen adhesion protein	5.48794	15739.8	5	5	5	2	0	5	3	4	1	3	4	4	0	4	8	6	0	1	8	5	7	7	4	1	0	0	5	97	6.16272	213.57	37.6712	4	8	F067655	15	101
BC3161	ColA	30021271	NP_832902.1	collagenase	5.44346	110013	3	13	8	0	5	12	0	0	0	3	3	4	0	0	0	0	0	0	44	14	22	0	6	0	0	0	0	137	1.2453	1256.25	38.4375	25	52	F067650	10	137
BC0556	ColC	30018742	NP_830373.1	collagenase	5.16406	109042	94	129	69	40	71	135	21	53	36	16	30	38	6	26	27	0	5	0	77	103	118	55	130	58	12	45	38	1432	13.1326	2710.44	61.9247	52	135	F067646	6	1432
BC3529	ColD	30021631	NP_833262.1	collagenase	5.46601	109016	0	1	0	0	0	0	0	0	0	0	0	0	0	0	0	0	0	0	0	2	0	0	2	0	0	0	0	5	0.0458647	177.443	4.14938	4	8	F067654	14	5
BC0888	CwlA	30019043	NP_830674.1	N-acetylmuramoyl-L-alanine amidase	6.76903	38057.3	3	2	1	3	2	9	2	2	5	3	7	4	2	2	2	2	2	4	2	2	3	2	2	3	3	5	3	82	2.15465	206.59	17.0588	4	7	F067651	11	82
BC0902	CwlB	30019057	NP_830688.1	S-layer protein / N-acetylmuramoyl-L-alanine amidase	6.37655	58797.9	2	1	1	0	0	0	0	0	0	0	2	1	0	0	0	0	0	0	3	2	3	0	0	0	0	0	0	15	0.255111	123.29	5.66038	2	3	F067643	3	15
BC5234	CwlC	30023266	NP_834897.1	N-acetylmuramoyl-L-alanine amidase	9.55736	60788	37	46	32	29	26	50	38	40	20	20	31	31	26	25	42	28	24	28	46	41	44	48	36	21	30	22	39	900	14.8055	1262.27	50.4333	20	50	F067646	6	965
BC5196	CwlD	30023229	NP_834860.1	N-acetylmuramoyl-L-alanine amidase	6.25055	47551.4	42	50	41	23	24	48	25	46	23	33	51	50	17	26	42	41	36	25	60	45	54	34	39	39	26	22	36	998	20.9878	1125.85	53.7931	24	60	F067650	10	1021
BC0896	CwlE	30019051	NP_830682.1	S-layer protein / peptidoglycan endo-beta-N-acetylglucosaminidase	8.67201	69973.1	8	6	0	1	2	6	0	0	8	0	11	5	2	1	1	0	0	2	6	11	15	4	8	8	3	11	2	121	1.72923	352.57	20.9677	9	15	F067643	3	121
BC1431	CwpB	30019580	NP_831211.1	cell wall endopeptidase	5.95555	46755	2	3	0	0	0	0	0	0	0	2	4	6	0	0	5	5	0	0	8	4	9	1	0	0	3	1	0	53	1.13357	187.22	15.9145	4	8	F067650	10	53
BC3698	CwpC	30021795	NP_833426.1	cell wall endopeptidase	6.452	30451.8	0	0	0	0	1	0	0	0	2	0	0	0	4	0	0	0	0	0	0	2	0	2	3	2	4	4	5	29	0.952324	130.86	10.6227	3	5	F067658	18	29
BC3600	HhoA	30021701	NP_833332.1	protease HhoA	5.55761	43879.7	22	14	6	8	7	15	23	18	8	6	9	10	5	18	33	20	12	10	25	14	26	31	13	10	17	17	36	433	9.86788	686.73	46.247	15	33	F067655	15	455
BC1331	IlsA	30019482	NP_831113.1	internalin	5.65948	85667.4	0	0	0	0	0	0	0	0	0	0	0	0	3	13	19	10	8	14	5	0	0	0	0	0	0	0	2	74	0.863806	477.74	21.3158	12	19	F067655	15	74
BC0666	InhA2	30018848	NP_830479.1	immune inhibitor A precursor	5.47306	87817.5	16	17	8	17	24	24	14	31	17	11	11	25	31	56	64	41	41	27	18	11	16	25	19	19	27	13	33	656	7.47004	1163	34.418	24	56	F067645	5	705
BC1284	LnhA2	30019435	NP_831066.1	immune inhibitor A precursor	5.04792	85712.5	0	0	0	0	0	0	0	0	0	0	1	0	0	0	0	0	2	2	0	0	0	0	0	0	0	0	0	5	0.0583346	116.78	3.4264	3	8	F067667	26	5
BC3384	MpbE	30021488	NP_833119.1	enhancin	6.02783	84184.7	0	0	0	0	0	0	0	0	0	0	0	2	0	0	1	0	0	0	0	0	0	0	0	0	0	0	0	3	0.0356359	42.66	2.46575	1	2	F067662	21	3
BC0602	Npr600	30018788	NP_830419.1	bacillolysin	5.92366	60861.3	0	0	0	0	0	0	0	0	0	0	0	0	0	0	0	4	0	0	0	0	0	0	0	0	0	0	0	4	0.0657233	49.43	6.00707	2	4	F067656	16	4
BC5351	NprB	30023381	NP_835012.1	bacillolysin	5.9667	64505.5	50	76	37	54	55	73	69	73	40	38	31	51	26	58	101	67	54	42	68	48	72	100	72	63	59	39	90	1606	24.8971	1757.1	64.1509	34	100	F067644	4	1747
BC2735	NprP2	30020857	NP_832488.1	bacillolysin	5.66603	62480.9	9	7	14	22	44	50	32	54	36	7	8	17	33	40	66	44	39	43	16	8	26	40	45	23	49	47	51	870	13.9243	1321.32	48.6772	24	66	F067655	15	907
BC1338	OppF	30019488	NP_831119.1	oligoendopeptidase F	4.86104	66101.2	1	0	0	0	0	0	1	0	0	0	0	0	0	0	0	0	0	0	0	0	0	0	0	0	0	2	0	4	0.0605133	37.68	2.65957	1	2	F067648	8	4
BC1828	Pep3	30019970	NP_831601.1	Xaa-Pro aminopeptidase	5.22341	48488.7	0	0	0	0	0	0	0	0	0	0	0	0	0	0	0	7	0	0	0	0	0	0	0	0	0	0	0	7	0.144364	175.87	13.1148	5	7	F067656	16	7
BC1193	PepF1	30019347	NP_830978.1	oligoendopeptidase F	4.91144	70155.9	5	0	0	0	0	0	3	0	0	4	0	0	2	0	0	17	0	0	0	0	0	0	1	0	0	6	0	38	0.541651	326.073	20.2303	8	17	F067656	16	38
BC4678	PepS	30022753	NP_834384.1	aminopeptidase	5.00698	41752.8	6	0	0	0	0	0	8	1	4	2	0	0	0	0	0	13	0	2	0	0	0	0	0	0	4	15	0	55	1.31728	304.18	26.9542	7	13	F067656	16	55
BC4702	PepV	30022775	NP_834406.1	dipeptidase PepV	4.8798	51296.8	0	0	0	0	0	0	0	0	0	2	0	0	0	0	0	0	1	0	0	0	0	0	0	0	0	0	0	3	0.0584831	51.71	4.2735	1	2	F067641	1	3
BC0670	PlcB	30018852	NP_830483.1	phospholipase C	7.10108	32367	31	34	18	13	25	31	1	9	7	6	15	21	2	8	10	0	3	2	15	26	31	10	29	19	3	4	7	380	11.7404	618.55	37.8092	12	31	F067660	19	381
BC3762	Sfp	30021855	NP_833486.1	collagenase	4.91123	66927.5	0	0	0	0	0	0	0	0	2	0	2	2	0	6	3	0	1	0	0	0	0	0	0	0	0	0	0	16	0.239065	148.53	9.06096	4	6	F067645	5	16
BC0991	SlpA	30019146	NP_830777.1	S-layer-like domain-containing protein	8.33653	64559.3	2	4	2	2	2	4	0	2	0	2	12	7	0	0	0	0	0	0	10	7	4	2	2	2	2	2	2	72	1.11525	323.69	17.5043	8	12	F067651	11	72
BC1126	SlpB	30019281	NP_830912.1	S-layer-like domain-containing protein	4.7015	24382.9	5	1	0	0	0	0	0	0	3	0	0	0	0	0	0	0	0	0	0	0	6	0	0	0	0	0	5	20	0.820245	181.99	15.3846	3	6	F067643	3	20
BC0671	Sph	30018853	NP_830484.1	sphingomyelin phosphodiesterase	6.095	36900.2	29	30	16	27	48	62	37	32	25	2	9	16	5	15	27	7	8	9	14	26	29	39	65	43	11	36	39	706	19.1327	1166.97	77.7778	24	65	F067654	14	712
BC0682	SrtA	30018864	NP_830495.1	sortase	6.84662	23205.1	0	0	0	0	0	0	0	0	0	0	0	0	0	0	0	2	0	1	0	0	0	0	0	0	0	0	1	4	0.172376	45.25	9.52381	2	2	F067656	16	4
BC1991	TgC	30020129	NP_831760.1	murein endopeptidase	8.39956	43775.9	76	98	73	111	133	151	134	140	75	73	58	79	127	137	208	112	134	109	112	79	106	227	134	139	114	104	161	3204	73.191	2225.43	78.4974	41	227	F067644	4	3477
BC4514	VanY4	30022592	NP_834223.1	D-alanyl-D-alanine carboxypeptidase	8.88941	29372.2	2	2	0	3	2	2	2	4	8	0	1	1	4	1	2	2	6	4	5	1	4	8	2	2	12	3	7	90	3.06413	200.61	17.7606	6	12	F067666	25	90
BC3786	Zmp1	30021878	NP_833509.1	Zinc protease	5.07849	49060.1	2	0	0	0	0	0	0	0	0	0	0	0	0	0	0	0	0	0	0	0	0	0	0	0	0	0	0	2	0.0407664	28.72	6.54206	1	2	F067660	19	2
BC3787	Zmp2	30021879	NP_833510.1	Zinc protease	5.27457	48915.1	1	0	0	0	0	0	0	0	0	0	0	0	0	0	0	2	0	1	0	0	0	0	0	0	0	0	0	4	0.0817743	39.09	3.30189	1	2	F067656	16	4
BC3803	Zmp3	30021894	NP_833525.1	Zinc protease	5.36827	48982.4	0	0	0	0	0	0	0	0	0	0	0	0	0	0	0	2	0	0	0	0	0	0	0	0	0	0	0	2	0.040831	23.89	6.48148	1	2	F067656	16	2
				02.03/ Virulence associated proteins
BC0918	-	30019073	NP_830704.1	virulence factor EsxA	5.13446	11417.7	0	0	0	0	0	0	0	0	0	0	2	0	0	0	0	0	0	0	0	0	0	0	2	0	0	0	0	4	0.350333	34.71	17	1	2	F067654	14	4
BC2077	-	30020214	NP_831845.1	virulence factor EsxA	5.38677	11340.7	6	3	4	2	2	3	2	3	2	12	0	1	5	0	6	15	2	2	17	9	17	12	0	2	7	2	4	140	12.3449	269.23	62.2449	5	12	F067644	4	156		1	599.445	2
				03/ Lipid and Fatty acid metabolism
				03.01/ Fatty acid Biosynthesis and metabolism
BC1174	-	30019329	NP_830960.1	3-oxoacyl-(acyl carrier protein) synthase II	5.14029	43688.8	0	0	0	0	0	0	0	0	0	2	0	0	0	0	0	2	0	0	0	0	0	0	1	0	0	0	0	5	0.114446	47.26	6.06796	1	1	F067654	14	5
BC3850	-	30021940	NP_833571.1	acyl-carrier-protein S-malonyltransferase	4.83103	33739.3	0	0	0	0	0	0	0	0	0	0	0	0	0	0	0	0	0	0	0	0	0	0	0	0	2	0	0	2	0.059278	28.9	5.41401	1	2	F067666	25	2
BC4184	AccB	30022267	NP_833898.1	acetyl-CoA carboxylase biotin carboxyl carrier protein subunit	4.9417	17828.2	0	0	0	0	0	0	0	0	3	0	0	0	0	0	0	0	0	0	0	0	0	0	0	0	0	0	0	3	0.168273	59.1	16.6667	2	3	F067668	27	3
BC3848	AcpP	30021938	NP_833569.1	acyl carrier protein	3.87264	8809.29	4	2	0	0	0	2	1	0	2	2	2	2	2	0	2	6	0	2	2	6	2	2	2	0	2	2	2	49	5.56231	176.53	37.5	2	4	F067660	19	49
BC1216	FabI	30019369	NP_831000.1	enoyl-(acyl carrier protein) reductase	5.44801	27723.3	2	0	0	0	0	0	0	0	0	1	0	0	0	0	0	0	0	0	0	0	0	0	2	0	0	0	0	5	0.180354	55.75	7.8125	1	2	F067660	19	5
BC5280	FabZ	30023312	NP_834943.1	(3R)-hydroxymyristoyl-ACP dehydratase	6.17939	15955.5	0	0	0	0	0	0	3	0	4	1	0	0	0	0	0	4	0	2	0	0	0	0	0	0	4	4	0	22	1.37884	88.41	13.1944	2	4	F067648	8	22
				03.02/ Glycerophospholipid metabolism
BC3761	PlcA	30021854	NP_833485.1	1-phosphatidylinositol phosphodiesterase precursor	6.26747	38089.1	19	26	17	40	69	69	63	72	45	5	4	12	20	22	31	23	29	27	27	21	31	83	50	65	90	84	61	1105	29.0109	969.82	47.1125	19	83	F067644	4	1128
				04/ Cell wall and cell surface membrane biogenesis																																								1	36.4744	3
BC2929	-	30021046	NP_832677.1	peptidoglycan N-acetylglucosamine deacetylase	6.31133	30804.6	0	0	0	1	2	0	0	0	2	1	0	0	2	0	0	0	0	0	5	0	0	3	0	0	2	0	0	18	0.584329	181.88	13.8182	3	5	F067650	10	18
BC3221	-	30021331	NP_832962.1	surface protein	8.6646	43360.9	11	1	2	12	1	0	8	10	9	0	1	3	3	0	15	32	7	4	0	1	13	19	2	8	14	10	11	197	4.54326	519.35	37.1053	16	32	F067656	16	199
BC3763	-		AE016877_ATCC14579_1_pos3727906(at)3728601$AE016877_ATCC14579_3_pos3727767(at)3728045	Cell wall hydrolase	9.54	28992.1	0	3	0	0	0	0	0	0	0	0	14	14	0	10	6	0	4	0	0	0	2	0	1	4	0	0	0	58	2.00054	304$44	42.8496	8	14	F067651$F067662	32	58
BC4548	-	30022624	NP_834255.1	cell surface protein	9.24043	17847.3	1	0	2	3	0	0	15	8	1	0	4	4	14	28	29	21	21	26	0	0	0	0	0	3	12	0	13	205	11.4864	653.35	60.1266	12	29	F067655	15	244
BC4549	-	30022625	NP_834256.1	cell surface protein	8.69399	26102.5	0	0	0	0	0	0	0	0	0	1	0	0	0	1	4	3	2	2	0	0	0	0	0	0	0	0	0	13	0.498037	55.38	10.5485	2	3	F067656	16	13
BC5375	-	30023405	NP_835036.1	multimodular transpeptidase-transglycosylase PBP 2D	9.00631	76565.2	0	0	0	1	0	0	1	0	0	0	0	0	0	0	0	0	0	0	0	0	0	0	0	0	0	0	0	2	0.0261215	19.65	1.31772	1	1	F067653	13	2
BC4927	CspA	30022968	NP_834599.1	cell surface protein	5.27452	376273	0	0	0	0	3	2	0	0	3	0	0	0	0	0	0	0	0	0	0	0	2	2	4	4	0	10	2	32	0.0850447	283.7	2.40142	6	10	F067648	8	32
BC0740	CwpA	30018899	NP_830530.1	cell wall endopeptidase	9.14765	42120.4	3	3	1	0	4	2	0	2	2	0	3	1	0	0	0	0	0	0	3	5	7	2	2	0	1	2	1	44	1.04462	213.19	12.5	4	7	F067643	3	44
BC4547	LsdA	30022623	NP_834254.1	cell surface protein	5.51728	101747	1	0	1	0	0	0	16	1	0	4	8	6	26	32	36	29	27	36	4	0	1	0	0	0	7	0	19	254	2.49639	826.66	21.3496	18	36	F067655	15	254
BC0679	Smc	30018861	NP_830492.1	cell wall-binding protein	6.37425	47289.7	31	41	24	19	16	30	25	28	12	37	36	39	13	17	29	22	22	14	43	39	33	26	25	15	18	22	26	702	14.8447	870.883	41.6279	16	45	F067650	10	704		1	37.6094	4
				05/ DNA related proteins
				05.01/ Purine metabolism
BC0013	GuaB	30018286	NP_829917.1	inositol-5-monophosphate dehydrogenase	6.44571	52480.5	2	0	0	0	0	2	9	0	0	9	0	0	5	0	0	0	0	0	0	0	0	0	0	0	0	0	0	27	0.514477	194.71	18.0698	5	9	F067641	1	27
BC0071	-	30018335	NP_829966.1	hypoxanthine-guanine phosphoribosyltransferase	5.12858	20286.6	0	0	0	0	0	0	4	0	0	1	0	0	6	0	0	0	0	0	0	0	0	0	0	0	1	0	0	12	0.591523	121.28	26.6667	4	6	F067663	22	12
BC0323	-	30018531	NP_830162.1	phosphoribosylaminoimidazole carboxylase catalytic subunit	5.32865	17002.8	0	0	0	0	0	0	0	0	2	0	0	0	0	0	0	0	0	0	0	0	0	0	0	0	0	0	0	2	0.117628	41.23	8.07453	1	2	F067668	27	2
BC0334	-	30018542	NP_830173.1	phosphoribosylamine-glycine ligase	4.8364	45905.4	1	0	0	0	0	0	0	0	0	0	0	0	2	0	0	0	0	0	0	0	0	0	0	0	0	0	0	3	0.0653518	49.55	4.96454	1	1	F067660	19	3
BC4086	-	30022173	NP_833804.1	purine nucleoside phosphorylase	5.35646	21462.8	1	0	0	0	0	0	0	0	0	0	0	0	0	0	0	2	0	4	0	0	0	0	0	0	0	0	0	7	0.326146	90.15	13.7056	2	4	F067649	9	7
BC5452	-	30023481	NP_835112.1	guanosine 5'-monophosphate oxidoreductase	6.02962	36282.5	2	0	0	0	0	0	0	0	0	0	0	0	0	0	0	0	0	0	0	0	0	0	0	0	0	0	0	2	0.0551231	27.03	7.62195	1	2	F067660	19	2
BC0152	Adk	30018400	NP_830031.1	adenylate kinase	4.90321	23740.1	2	0	0	0	0	0	2	1	0	4	0	0	2	0	0	0	1	1	0	0	0	0	0	0	2	0	1	16	0.673964	76.72	12.963	2	4	F067641	1	16
BC0325	AdSL	30018533	NP_830164.1	adenylosuccinate lyase	6.02369	51156.9	6	0	0	0	0	2	11	0	3	11	0	0	1	0	0	6	0	4	0	0	0	1	3	0	0	8	0	56	1.09467	273.72	18.1208	7	11	F067647	7	56
BC1463	deoD	30019611	NP_831242.1	purine nucleoside phosphorylase	5.06075	25641	12	0	0	0	0	0	0	0	0	0	0	0	0	0	0	6	0	0	0	0	4	0	0	0	0	0	0	22	0.858	263.09	43.4043	6	12	F067660	19	22
BC0296	GuaA	30018516	NP_830147.1	bifunctional GMP synthase/glutamine amidotransferase protein	5.10256	57597.3	3	0	0	0	0	2	7	0	0	9	0	0	6	0	0	10	0	6	0	0	0	2	3	0	1	4	1	54	0.937545	184.4	14.7573	6	10	F067656	16	54
BC1515	Ndk	30019663	NP_831294.1	nucleoside diphosphate kinase	5.40487	16631.4	0	0	0	1	2	0	4	2	3	0	0	0	0	0	0	0	0	0	0	0	2	0	4	0	0	2	2	22	1.3228	58.52	17.5676	2	4	F067647	7	22
BC3805	PnpA	30021896	NP_833527.1	polynucleotide phosphorylase/polyadenylase	5.07987	78192.6	2	0	0	0	0	0	8	0	4	4	0	0	1	0	0	23	0	3	0	0	0	0	0	0	1	10	0	56	0.71618	517.32	25	13	23	F067656	16	56
BC0333	PurH	30018541	NP_830172.1	bifunctional phosphoribosylaminoimidazolecarboxamide formyltransferase/IMP cyclohydrolase	5.29374	55539.8	1	0	0	0	0	4	3	0	0	6	0	0	0	0	0	2	0	0	1	0	0	2	4	0	0	2	2	27	0.486138	136.56	16.047	4	6	F067641	1	27
BC5468	AdSS	30023492	NP_835123.1	adenylosuccinate synthetase	5.43528	47539.3	19	1	0	0	0	1	11	0	6	12	0	0	4	0	0	14	0	7	0	0	1	1	3	0	8	14	0	102	2.14559	397.34	26.3403	9	19	F067660	19	102
BC0158	RpoA	30018406	NP_830037.1	DNA-directed RNA polymerase subunit alpha	4.89416	34914.3	1	0	0	0	0	0	0	0	0	2	0	0	2	0	0	0	0	0	0	0	0	0	0	0	0	0	0	5	0.143208	20.8	2.54777	1	2	F067641	1	5
BC0122	RpoB	30018372	NP_830003.1	DNA-directed RNA polymerase subunit beta	5.0104	131783	0	0	0	0	0	0	0	0	0	1	0	0	0	0	0	0	0	0	0	0	0	0	1	0	0	0	0	2	0.0151764	23.87	2.03908	1	1	F067654	14	2
				05.02/ Pyrimidine metabolism
BC4085	-	30022172	NP_833803.1	pyrimidine-nucleoside phosphorylase	4.75804	46240.7	1	0	0	0	0	0	0	0	0	0	0	0	0	0	0	2	0	0	0	0	0	0	0	0	0	0	0	3	0.064878	42.47	4.37788	1	2	F067656	16	3
BC4926	-	30022967	NP_834598.1	thioredoxin reductase	6.02732	36724.8	0	0	0	0	0	0	2	0	0	0	0	0	0	0	0	2	0	0	0	0	0	0	0	0	1	0	0	5	0.136148	70.53	10.8761	2	2	F067647	7	5
BC3888	PyrC	30021977	NP_833608.1	dihydroorotase	5.36449	46540.6	0	0	0	0	0	0	0	0	0	0	0	0	0	0	0	0	0	0	0	0	0	0	0	0	0	2	0	2	0.0429732	36.37	3.27103	1	2	F067648	8	2
BC5338	PyrG	30023369	NP_835000.1	CTP synthetase	5.33755	59770.6	0	0	0	0	0	0	0	0	0	7	0	0	2	0	0	0	0	0	0	0	0	0	0	0	0	0	0	9	0.150576	162.56	8.59813	4	7	F067641	1	9
BC5159	TrxB	30023192	NP_834823.1	thioredoxin reductase	5.16283	34934.8	8	0	0	0	0	0	5	0	3	6	0	0	1	0	0	14	2	8	0	0	0	0	0	0	3	2	0	52	1.48849	327.74	36.7601	9	14	F067656	16	52
				05.03/ DNA replication and reparation systems
BC0187	-	30018424	NP_830055.1	DNA ligase	6.25224	53425.9	0	0	0	0	0	0	0	1	0	0	0	0	0	0	0	0	0	0	0	0	0	0	0	0	0	0	2	3	0.0561525	28.87	4.86815	1	1	F067657	17	3
BC1041	-	30019196	NP_830827.1	ATP-dependent DNA helicase rep	5.53394	89268.4	0	0	0	0	1	0	0	0	0	0	0	0	0	0	0	0	0	0	0	0	0	0	0	0	0	0	1	2	0.0224043	21.02	1.4157	1	1	F067658	18	2
BC3527	-	30021629	NP_833260.1	DNA mismatch repair protein MutT	6.56103	13220.4	0	0	1	13	12	6	11	15	12	1	1	6	10	13	11	14	13	13	3	1	9	16	6	14	18	10	16	245	18.5319	343	42.735	7	18	F067666	25	274
BC3779	RecA	30021871	NP_833502.1	recombinase A	5.24002	37218.2	0	0	0	0	0	0	0	0	0	3	0	0	0	0	0	0	0	0	0	0	0	0	0	0	0	0	0	3	0.0806057	65.31	9.91254	2	3	F067641	1	3
BC5475	RpsF	30023497	NP_835128.1	single-strand DNA-binding protein	5.18548	18483	2	0	0	0	0	0	2	0	2	0	0	0	0	0	0	2	0	2	2	0	2	0	0	0	2	2	0	18	0.973866	60.23	6.47059	1	2	F067656	16	18
				05.04/ Other DNA related proteins
BC0687	-	30018869	NP_830500.1	DNA-binding protein	5.57857	56149.7	4	6	3	0	2	4	0	0	2	5	7	9	0	2	0	0	0	0	8	9	9	0	1	1	0	0	0	72	1.28229	292.84	18.2524	5	9	F067662	21	72
BC1510	-	30019658	NP_831289.1	DNA-binding protein HU	7.93363	12484.5	21	7	2	0	0	1	2	2	0	7	5	4	0	0	1	2	0	0	4	9	4	1	2	0	0	1	2	77	6.16763	387.5	57.8947	7	21	F067660	19	77
BC3596	-	30021697	NP_833328.1	DNA topoisomerase IV subunit A	6.23348	91427.1	0	1	0	2	0	0	1	0	0	0	0	0	0	0	0	0	0	0	0	0	0	0	0	0	0	0	0	4	0.0437507	20.01	0.991326	1	2	F067653	13	4
BC3728	-	30021822	NP_833453.1	DNA-binding protein HU	9.09843	9723.19	10	4	0	0	0	0	0	0	1	0	2	0	0	0	0	0	0	0	1	1	6	0	0	0	0	0	0	25	2.57117	228.82	56.6667	4	10	F067660	19	25
BC3738	-	30021832	NP_833463.1	Iron(III) dicitrate-binding protein	9.0973	35577.9	0	0	0	1	0	0	8	5	0	1	0	0	1	7	11	22	12	13	0	0	0	1	0	1	3	0	11	97	2.72641	405.75	30.5296	8	22	F067656	16	100
BC4122	-		AE016877_ATCC14579_6_pos4087972(at)4087565$AE016877_ATCC14579_5_pos4087583(at)4085604	2', 3'-cyclic nucleotide 2'-phosphodiesterase	5.1	85787.1	2	4	2	0	0	4	0	0	2	0	11	6	0	1	0	0	0	0	1	11	8	0	4	3	0	3	1	63	0.734376	147$162	22.8761	9	11	F067643$F067651	14	63		1	45.1372	5
				06/ Amino acid metabolism-related protein
				06.01/ Alanine, aspartate and glutamate metabolism
BC0190	-	30018427	NP_830058.1	D-fructose-6-phosphate amidotransferase	4.98786	65780.9	2	0	0	0	0	2	4	0	2	6	0	0	4	0	0	0	0	2	1	0	0	2	3	0	3	2	0	33	0.501665	166.45	7	3	6	F067641	1	33
BC0592	-	30018778	NP_830409.1	alanine dehydrogenase	5.50992	40209	0	0	0	0	0	0	3	0	0	0	0	0	1	0	0	5	2	0	0	0	0	0	0	0	2	2	0	15	0.373051	142.26	10.6101	3	5	F067656	16	15
BC1546	-	30019693	NP_831324.1	aspartate aminotransferase	5.59242	43243.3	0	0	0	0	0	0	0	0	0	3	0	0	0	0	0	0	0	0	0	0	0	0	0	0	0	0	0	3	0.0693749	73.39	6.83544	2	3	F067641	1	3
BC2938	-	30021054	NP_832685.1	3-phosphoshikimate 1-carboxyvinyltransferase	5.3973	45286.7	0	0	0	0	0	0	0	0	0	0	0	0	0	0	0	0	0	1	0	0	0	0	0	0	0	0	0	1	0.0220815	16.36	2.0979	1	1	F067649	9	1
BC4623	AlD	30022698	NP_834329.1	alanine dehydrogenase	5.30463	40068.8	0	0	0	0	0	0	0	0	0	12	0	0	0	0	0	0	0	6	0	0	0	0	0	0	0	0	0	18	0.449227	353.65	28.9125	7	12	F067641	1	18
BC2974	ArgC	XX	AE016877_ATCC14579_6_pos2933350(at)2932412	Gamma-glutamyl phosphate reductase	5.57867	33830.8	2	0	0	0	0	0	2	0	0	1	0	0	0	0	0	3	0	0	0	0	0	0	0	0	0	1	0	9	0.266029	60.27	10.7843	2	3	F067656	16	9
BC1491	GdhA	30019639	NP_831270.1	NAD-specific glutamate dehydrogenase	7.02052	41416.6	0	0	0	0	0	0	0	0	1	0	0	0	0	0	0	1	2	2	0	0	0	0	0	0	1	0	0	7	0.169014	30.08	2.37467	1	2	F067649	9	7
BC3705	GlnA		AE016877_ATCC14579_5_pos3669422(at)3669162$AE016877_ATCC14579_4_pos3670539(at)3669373	Glutamine synthetase	5.05	50047	36	11	3	4	3	8	16	8	13	32	5	2	15	2	2	33	11	16	4	3	17	6	13	1	16	21	2	303	6.05431	35$743	52.721	14	36	F067641$F067660	20	303
BC0344	RocA	30018552	NP_830183.1	1-pyrroline-5-carboxylate dehydrogenase	5.43365	56189.6	2	0	0	0	0	1	9	0	1	32	0	0	13	0	0	19	6	12	0	0	0	0	10	0	4	12	0	121	2.15342	668.7	46.2136	18	32	F067641	1	121
				06.02/ Glycine, serine and threonine metabolism
BC3248	-	30021357	NP_832988.1	D-3-phosphoglycerate dehydrogenase	5.82173	43229.3	2	0	0	0	0	0	0	0	0	0	0	0	0	0	0	0	0	0	0	0	0	0	0	0	0	0	0	2	0.0462649	55.03	3.07692	1	2	F067660	19	2
BC3249	-	30021358	NP_832989.1	phosphoserine aminotransferase	5.38447	40473.6	0	0	0	0	0	0	2	0	0	0	0	0	0	0	0	4	0	2	0	0	0	0	0	0	2	2	0	12	0.296489	105.49	8.33333	2	4	F067656	16	12
BC4225	-	30022308	NP_833939.1	glycine dehydrogenase subunit 1	5.65545	49367.1	2	0	0	0	0	0	1	0	0	3	0	0	0	0	0	7	0	0	0	0	0	0	1	0	0	3	0	17	0.344359	192.383	14.5414	5	7	F067656	16	17
BC3799	Asd	30021890	NP_833521.1	aspartate-semialdehyde dehydrogenase	5.44551	38080.8	12	0	0	0	0	0	6	1	4	4	0	0	4	0	0	9	1	4	0	0	0	0	1	0	5	7	0	58	1.52308	313.26	29.5129	6	12	F067660	19	59
BC4224	GcvP	30022307	NP_833938.1	glycine dehydrogenase subunit 2	5.42705	59369.9	0	0	0	0	0	0	5	0	0	6	0	0	0	0	0	5	0	2	0	0	0	0	0	0	0	7	0	25	0.421089	136.7	11.7978	4	7	F067648	8	25
BC4226	GcvT	30022309	NP_833940.1	glycine cleavage system aminomethyltransferase T	5.14709	40200	0	0	0	0	0	0	12	0	8	12	0	0	4	0	0	2	0	3	0	0	0	0	5	0	7	10	0	63	1.56716	280.24	22.9508	7	12	F067641	1	63
BC5316	GlyA	30023347	NP_834978.1	serine hydroxymethyltransferase	5.70063	45230.1	5	0	0	0	0	4	9	0	8	9	0	0	7	0	0	11	1	7	0	0	0	0	9	0	8	12	0	90	1.98983	412.98	21.256	7	12	F067648	8	90
BC0621	Kbl	30018806	NP_830437.1	2-amino-3-ketobutyrate coenzyme A ligase	5.50583	43036.2	0	0	0	0	0	0	0	0	0	5	0	0	0	0	0	3	1	1	0	0	0	0	1	0	0	3	0	14	0.325307	85.14	7.32323	3	5	F067641	1	14
BC1238	TrpA	30019391	NP_831022.1	tryptophan synthase subunit alpha	4.97263	28314	0	0	0	1	0	1	18	1	2	36	0	2	5	0	2	14	4	9	2	2	0	0	4	0	6	6	0	115	4.0616	598.43	69.7674	14	36	F067641	1	115
BC1237	TrpB	30019390	NP_831021.1	tryptophan synthase subunit beta	5.73447	43602.9	0	0	0	0	0	0	15	0	0	22	0	0	8	0	1	14	2	7	0	2	0	0	1	0	6	2	0	80	1.83474	505.53	31.738	11	22	F067641	1	80
				06.03/ Cysteine and methionine metabolism
BC5371	-	30023401	NP_835032.1	spermidine synthase	5.054	31163.9	0	0	0	0	0	0	0	0	4	0	0	0	0	0	0	0	0	0	0	0	0	0	0	0	1	0	0	5	0.160442	60.94	5.45455	2	4	F067668	27	5
BC5406	-	30023436	NP_835067.1	O-acetylhomoserine aminocarboxypropyltransferase	5.22305	45469.9	0	0	0	0	0	0	4	0	0	0	0	0	0	0	0	0	0	0	0	0	0	0	0	0	0	0	0	4	0.0879702	99.25	6.65083	2	4	F067647	7	4
BC4366	Cgs	30022447	NP_834078.1	cystathionine beta-lyase	5.25924	41250.3	2	0	0	0	0	0	0	0	4	2	0	0	3	0	0	3	0	3	0	0	2	0	0	0	4	2	0	25	0.606056	75.51	6.1008	2	3	F067649	9	25
BC4761	MetK	30022834	NP_834465.1	S-adenosylmethionine synthetase	5.13896	43255.1	0	0	0	0	0	0	0	0	0	0	0	0	6	0	0	0	0	0	0	0	0	0	0	0	0	0	0	6	0.138712	109.02	9.02256	3	6	F067663	22	6
				06.04/ Valine, leucine and isoleucine degradation
BC4158	-	30022242	NP_833873.1	2-oxoisovalerate dehydrogenase beta subunit	4.866	35738.2	0	0	0	0	0	0	1	0	1	0	0	0	0	0	0	6	0	2	0	0	0	0	0	0	2	2	0	14	0.391738	113.65	17.1254	4	6	F067656	16	14
BC4159	-	30022243	NP_833874.1	2-oxoisovalerate dehydrogenase alpha subunit	5.3652	36760.3	1	0	0	0	0	0	0	0	0	2	0	0	0	0	0	6	0	0	0	0	0	0	0	0	1	1	0	11	0.299236	110.88	13.8138	3	6	F067656	16	11
BC4162	-	30022246	NP_833877.1	leucine dehydrogenase	5.13308	39842.2	33	6	9	0	1	12	29	10	15	25	0	0	15	0	1	37	15	19	0	3	17	10	16	0	17	27	2	319	8.00659	712.81	33.0601	12	37	F067656	16	319
				06.05/ Valine, leucine and isoleucine biosynthesis
BC1417	YvgJ3	30019566	NP_831197.1	phosphoglycerol transferase	7.17541	72235.1	0	0	0	0	0	0	0	0	0	0	0	0	0	0	0	0	0	0	1	1	1	0	0	0	0	0	0	3	0.041531	33.58	1.75159	1	1	F067661	20	3
				06.06/ Lysine biosynthesis and degradation
BC1532	-	30019680	NP_831311.1	dihydrodipicolinate reductase	5.5845	29179	0	0	0	0	0	0	0	0	0	2	0	0	0	0	0	0	0	0	0	0	0	0	0	0	0	0	0	2	0.0685425	33.46	5.6391	1	2	F067641	1	2
BC3797	DapA	30021888	NP_833519.1	dihydrodipicolinate synthase	5.06596	31243.2	0	0	0	0	0	0	0	0	0	0	0	0	2	0	0	18	6	15	0	0	0	0	0	0	0	2	0	43	1.3763	431.99	35.9589	7	18	F067656	16	43
BC3981	DapD	30022069	NP_833700.1	tetrahydrodipicolinate N-acetyltransferase	5.55582	25688.7	1	0	0	0	0	0	4	0	1	1	0	0	0	0	0	4	2	2	0	0	0	0	0	0	0	0	0	15	0.583915	123.2	10.4167	2	4	F067647	7	15
				06.07/ Arginine and proline metabolism
BC1149	RocD	30019304	NP_830935.1	ornithine--oxo-acid transaminase	5.11616	43382.3	0	0	0	0	0	0	0	0	0	0	0	0	1	0	0	1	1	0	0	0	0	0	0	0	0	0	0	3	0.0691527	47.93	2.77778	1	1	F067667	26	3
BC0185	RocF	30018422	NP_830053.1	arginase	4.89273	32290.3	0	0	0	0	0	0	0	0	0	2	0	0	0	0	0	4	0	0	0	0	0	0	0	0	0	0	0	6	0.185815	62.97	10.4377	2	4	F067656	16	6
				06.08/ Histidine metabolism
BC1518	-	30019666	NP_831297.1	histidinol-phosphate aminotransferase	5.01163	41593.3	0	0	0	0	0	0	0	0	0	0	0	0	0	0	0	0	0	2	0	0	0	0	0	0	0	0	0	2	0.0480847	24.34	2.7027	1	2	F067649	9	2
				06.09/ Phenylalanine, tyrosine and tryptophan biosynthesis
BC1177	-		AE016877_ATCC14579_4_pos1157130(at)1156474$AE016877_ATCC14579_6_pos1157473(at)1157078	Tryptophanyl-tRNA synthetase	6.93	36839.4	0	0	0	0	0	0	5	0	2	0	0	0	0	0	0	4	0	6	0	0	0	0	0	0	5	0	0	22	0.597187	100$71	14.7273	4	6	F067666$F067647	32	22
BC2942	AroA	30021058	NP_832689.1	bifunctional 3-deoxy-7-phosphoheptulonate synthase/chorismate mutase	5.72195	40024	0	0	0	0	0	0	0	0	0	2	0	0	0	0	0	0	0	0	0	0	0	0	0	0	0	0	0	2	0.04997	37.74	5.02793	1	2	F067641	1	2
BC1235	TrpC	30019388	NP_831019.1	indole-3-glycerol-phosphate synthase	5.85071	28272.1	0	0	0	0	0	0	4	0	0	12	0	0	9	0	0	7	0	8	0	0	0	0	0	0	0	0	0	40	1.41482	245.93	24.5059	5	12	F067641	1	40
BC1232	TrpE	30019385	NP_831016.1	anthranilate synthase component I	5.12465	54022.2	0	0	0	0	0	0	0	0	0	2	0	0	0	0	0	0	0	0	0	0	0	0	0	0	0	0	0	2	0.0370218	69.44	2.52632	1	2	F067641	1	2
				06.10/ Other amino acid related proteins
BC4981	-	30023021	NP_834652.1	cysteine desulfhydrase	5.48313	45219.1	0	0	0	0	0	0	7	0	2	9	0	0	0	0	0	5	0	5	0	0	0	0	0	0	1	0	2	31	0.685551	205.2	17.2414	4	9	F067641	1	31
BC4991	-	30023031	NP_834662.1	glycine cleavage system protein H	4.18246	13977.8	2	2	0	0	0	0	6	0	6	2	0	0	4	0	0	6	2	5	0	2	2	0	0	0	4	4	5	52	3.72017	146.56	25.9843	3	6	F067656	16	54
BC1542	Adc	30019690	NP_831321.1	aspartate alpha-decarboxylase	4.86845	13917.2	2	0	0	0	0	0	2	0	0	0	0	0	0	0	0	2	0	0	0	0	0	0	2	0	0	2	2	12	0.862245	79.22	14.1732	1	2	F067660	19	12
BC4143	ArgE	30022227	NP_833858.1	peptidase T	5.15087	39579.4	2	0	0	0	0	0	0	0	0	3	0	0	0	0	0	0	0	0	1	2	0	0	0	0	0	0	0	8	0.202126	80.58	3.76344	1	2	F067660	19	8
				06.11/ Amino acid storage
				06.12/ Amino sugar and nucleotide sugar metabolism
BC0188	GlmM	30018425	NP_830056.1	phosphoglucosamine mutase	4.87474	48401.5	11	0	0	2	1	2	18	2	5	13	0	0	6	0	0	14	5	9	1	0	0	2	4	0	11	6	2	114	2.3553	328.77	23.6607	7	14	F067656	16	114
BC5288	MurA	30023320	NP_834951.1	UDP-N-acetylglucosamine 1-carboxyvinyltransferase	5.63934	46772.4	0	0	0	0	0	0	0	0	0	4	0	0	0	0	0	0	0	0	0	0	0	0	2	0	0	0	0	6	0.128281	76.94	7.8341	2	4	F067641	1	6
BC4054	NagB	30022141	NP_833772.1	glucosamine-6-phosphate deaminase	4.77593	29084.5	0	2	0	2	2	0	0	2	0	2	2	2	2	2	2	0	2	0	2	2	2	2	2	2	0	0	0	34	1.16901	40.04	4.96183	1	2	F067655	15	34		1	45.7539	6
				07/Translation-related proteins
				07.01/ Ribosome components
BC0139	-	30018388	NP_830019.1	50S ribosomal protein L29P	10.1375	7349.11	0	0	0	0	0	0	0	3	1	0	0	2	2	0	0	2	0	0	0	0	0	0	0	0	2	1	2	15	2.04106	32.45	15.873	1	2	F067656	16	15
BC0118	RplA	161511215	NP_829999.2	50S ribosomal protein L1	9.50358	24468	2	0	0	0	0	0	1	0	0	11	0	0	3	0	0	2	0	0	2	0	1	0	4	0	0	0	0	26	1.06261	363.11	33.0435	7	11	F067641	1	26
BC0134	RplB	30018383	NP_830014.1	50S ribosomal protein L2	10.7203	30260.4	0	0	0	0	0	7	9	0	0	0	0	0	5	0	0	5	0	6	0	0	0	0	0	0	2	18	0	52	1.71842	283.69	29.7101	6	18	F067648	8	52
BC0131	RplC	30018380	NP_830011.1	50S ribosomal protein L3	9.99016	22692.2	1	0	0	0	0	0	0	0	0	4	0	0	0	0	0	0	0	0	0	0	0	0	0	0	0	0	0	5	0.22034	134.02	12.8571	2	4	F067641	1	5
BC0132	RplD	30018381	NP_830012.1	50S ribosomal protein L4	9.9485	22516.3	0	0	0	0	0	0	0	0	0	4	0	0	0	0	0	0	0	0	0	0	0	0	2	0	0	0	0	6	0.266474	68.15	14.0097	2	4	F067641	1	6
BC0143	RplE	30018392	NP_830023.1	50S ribosomal protein L5	9.69471	20152.8	1	0	0	0	0	0	0	0	0	3	0	6	2	0	0	0	0	0	0	0	0	0	0	0	0	0	0	12	0.595451	189.98	26.8156	3	6	F067662	21	26
BC0146	RplF	30018395	NP_830026.1	50S ribosomal protein L6	9.39429	19503.5	0	0	0	0	0	0	2	2	1	3	0	8	2	0	0	3	0	0	4	0	0	0	2	0	0	0	2	29	1.48691	188.89	19.5531	3	8	F067662	21	29
BC0119	RplJ	30018369	NP_830000.1	50S ribosomal protein L10	5.37906	18043.6	1	0	0	0	0	0	0	0	0	4	0	12	2	0	0	0	0	0	0	0	1	0	1	0	0	0	0	21	1.16385	212.27	28.9157	6	12	F067662	21	21
BC0117	RplK1	30018367	NP_829998.1	50S ribosomal protein L11	9.51636	14907.9	0	0	0	0	0	0	0	0	0	0	0	2	0	0	0	0	0	0	0	0	0	0	0	0	0	0	0	2	0.134157	53.88	13.4752	1	2	F067662	21	2
BC5075	RplK2	30023112	NP_834743.1	50S ribosomal protein L11	9.48789	15068	0	0	0	0	0	0	0	0	0	0	0	0	1	0	0	2	2	0	3	0	0	0	0	0	0	0	0	8	0.530927	35.9	14.1844	1	2	F067656	16	8
BC0120	RplL	30018370	NP_830001.1	50S ribosomal protein L7/L12	4.71372	12509.8	11	4	1	2	2	2	6	2	9	9	3	4	6	2	2	19	5	8	4	6	4	2	4	2	5	6	2	132	10.5518	334.193	52.1008	8	19	F067656	16	132
BC0164	RplM	30018412	NP_830043.1	50S ribosomal protein L13	9.85526	16417.7	0	0	0	0	0	2	1	0	0	2	1	1	3	0	0	0	0	0	0	1	0	0	1	0	0	1	0	13	0.79183	98.33	15.8621	2	3	F067663	22	13
BC0141	RplN	30018390	NP_830021.1	50S ribosomal protein L14	10.109	13112.2	0	0	0	0	0	0	0	0	0	0	0	3	0	0	0	0	0	0	0	0	0	0	0	0	0	0	0	3	0.228794	95.82	16.3934	2	3	F067662	21	5
BC0159	RplQ	30018407	NP_830038.1	50S ribosomal protein L17	10.4835	13441.3	2	2	0	0	0	2	2	2	0	2	2	4	0	0	1	4	1	2	2	2	2	2	2	0	0	2	2	40	2.97591	141.07	23.3333	2	4	F067662	21	40
BC3838	RplS	30021928	NP_833559.1	50S ribosomal protein L19	11.4164	13158.6	0	0	0	0	0	0	0	0	0	0	0	0	2	0	0	0	0	0	0	0	0	0	0	0	0	0	0	2	0.151992	23.36	11.4035	1	2	F067663	22	2
BC4573	RplT	30022648	NP_834279.1	50S ribosomal protein L20	11.2581	13603.4	0	0	0	0	0	1	1	0	0	0	0	0	0	0	0	0	0	0	0	0	0	0	0	0	0	2	0	4	0.294043	60.04	8.47458	1	2	F067648	8	4
BC4438	RplU	30022519	NP_834150.1	50S ribosomal protein L21	9.72982	11184.2	0	0	0	0	0	0	0	0	2	2	0	0	2	0	0	0	0	0	0	0	0	0	2	0	0	2	0	10	0.89412	67.41	13.7255	1	2	F067663	22	10
BC0136	RplV	30018385	NP_830016.1	50S ribosomal protein L22	10.5978	13117.2	0	0	0	0	0	1	0	0	0	5	0	0	2	0	0	0	0	0	0	0	0	0	2	0	0	1	0	11	0.838593	99.76	26.8908	3	5	F067641	1	11
BC0142	RplX	30018391	NP_830022.1	50S ribosomal protein L24	10.0934	11221.3	7	2	0	0	0	0	2	0	8	5	1	0	2	0	0	10	0	0	4	3	2	3	2	0	4	10	1	66	5.88165	158.45	34.9515	4	10	F067648	8	66
BC4436	RpmA	30022517	NP_834148.1	50S ribosomal protein L27	10.4239	10498.6	0	0	0	0	0	0	0	0	1	0	0	0	0	0	0	0	0	0	0	0	0	0	0	0	2	1	0	4	0.381004	33.46	15.625	1	1	F067668	27	4
BC0149	RpmD	30018398	NP_830029.1	50S ribosomal protein L30	9.86983	6551.7	0	0	0	0	0	0	2	2	2	0	0	0	1	0	0	9	2	4	0	0	0	0	2	0	2	2	4	32	4.88423	156.39	61.6667	4	9	F067656	16	32
BC5331	RpmE2	161511196	NP_834993.2	50S ribosomal protein L31 type B	9.22239	9178.58	0	0	0	0	0	0	0	0	1	0	0	0	0	0	0	0	0	0	0	0	0	0	0	0	1	0	0	2	0.217899	18.09	13.5802	1	1	F067668	27	2
BC0155	RpmJ	30018403	NP_830034.1	50S ribosomal protein L36	10.4722	4330.41	0	0	0	0	0	0	0	0	0	0	0	0	0	0	0	0	0	0	0	0	0	0	0	0	0	2	0	2	0.46185	21.49	24.3243	1	2	F067648	8	2
BC3825	RpsB	30021915	NP_833546.1	30S ribosomal protein S2	9.14162	26546.2	1	2	0	3	0	4	2	1	0	4	0	1	7	0	0	0	0	0	0	0	0	2	2	0	1	2	0	32	1.20545	130.92	11.588	2	4	F067641	1	32
BC0137	RpsC	30018386	NP_830017.1	30S ribosomal protein S3	9.98725	24279.2	0	0	0	0	0	0	0	0	0	4	0	0	0	0	0	0	0	0	0	0	0	0	0	0	0	0	0	4	0.16475	104.93	14.1553	2	4	F067641	1	4
BC0148	RpsE	30018397	NP_830028.1	30S ribosomal protein S5	9.78672	17649.7	0	0	0	0	0	0	1	0	0	2	0	0	2	0	0	0	0	0	2	0	0	1	0	0	0	0	0	8	0.453266	70.06	8.38323	1	2	F067650	10	8
BC0126	RpsG	30018376	NP_830007.1	30S ribosomal protein S7	10.0303	17899.4	0	0	0	1	0	2	0	0	0	9	0	0	0	0	0	0	0	0	0	0	0	0	4	0	0	0	0	16	0.893883	208.15	35.2564	4	9	F067641	1	16
BC0145	RpsH	30018394	NP_830025.1	30S ribosomal protein S8	9.65167	14873.1	0	0	0	0	0	0	0	0	0	0	0	1	4	0	0	0	2	0	0	0	0	0	0	0	0	0	0	7	0.470649	33.1	9.09091	1	4	F067663	22	7
BC0165	RpsI	30018413	NP_830044.1	30S ribosomal protein S9	10.8277	14481.9	1	0	0	0	0	2	2	0	0	2	0	0	0	0	0	0	0	0	0	1	1	2	2	0	0	2	0	15	1.03578	54.89	9.23077	1	2	F067654	14	15
BC0130	RpsJ	30018379	NP_830010.1	30S ribosomal protein S10	9.64211	11676.4	0	0	0	0	0	0	0	0	0	3	0	4	1	0	0	0	0	0	2	0	0	0	0	0	0	0	0	10	0.85643	112.78	38.2353	3	4	F067662	21	10
BC0157	RpsK	30018405	NP_830036.1	30S ribosomal protein S11	11.5299	13744.4	0	0	0	0	0	0	0	0	0	2	0	0	3	0	0	0	0	0	0	0	0	0	0	0	0	1	0	6	0.436542	106.15	21.7054	2	3	F067663	22	6
BC0156	RpsM	30018404	NP_830035.1	30S ribosomal protein S13	11.1687	13810.7	0	0	0	0	0	2	1	0	0	2	0	0	1	0	0	0	0	0	0	0	0	0	2	0	0	2	0	10	0.724077	86.39	9.91736	1	2	F067641	1	10
BC3806	RpsO	30021897	NP_833528.1	30S ribosomal protein S15	10.6373	10553.7	0	0	0	0	0	0	0	0	0	0	0	0	0	0	0	1	0	0	0	0	0	0	2	0	0	2	0	5	0.473766	42.21	39.3258	2	2	F067654	14	5
BC3842	RpsP	30021932	NP_833563.1	30S ribosomal protein S16	10.1323	10111.4	0	0	0	0	0	0	0	2	4	0	0	0	2	0	0	2	1	0	0	0	0	0	0	0	3	3	1	18	1.78017	107.88	32.2222	2	4	F067668	27	18
BC5471	RpsR	30023493	NP_835124.1	50S ribosomal protein L9	9.5432	16373.8	0	0	0	0	0	0	0	0	0	0	0	0	0	0	0	0	0	0	1	0	0	0	0	0	1	0	0	2	0.122146	17.69	8.78378	1	1	F067666	25	2
BC5476	RpsS	30023498	NP_835129.1	30S ribosomal protein S6	5.51866	11291.9	1	1	0	0	0	0	4	0	6	0	0	2	0	0	0	0	0	0	0	2	2	0	0	0	0	0	0	18	1.59406	145.9	28.125	3	6	F067668	27	18
BC4320	RpsT	30022401	NP_834032.1	30S ribosomal protein S20	10.6655	9336.12	0	0	0	0	0	0	1	0	2	0	0	0	0	0	0	2	0	1	0	0	0	0	0	0	2	4	2	14	1.49955	102.763	22.3529	2	4	F067648	8	14
BC0150	RrplO	30018399	NP_830030.1	50S ribosomal protein L15	10.4003	15468.4	0	0	0	0	0	0	0	0	0	4	0	0	2	0	0	2	0	0	0	0	0	0	0	0	0	2	0	10	0.646479	97.22	21.9178	2	4	F067641	1	10
BC1498	RrpsA	30019646	NP_831277.1	30S ribosomal protein S1	4.97027	42140.4	0	0	0	0	0	0	0	0	0	0	0	0	2	0	0	0	0	0	0	0	0	0	0	0	0	0	0	2	0.0474604	20.58	3.9267	1	2	F067663	22	2
				07.02/ Other ribosome related proteins
BC5190	-	30023223	NP_834854.1	sigma (54) modulation protein / SSU ribosomal protein S30P	5.62641	21065.1	8	7	0	0	0	0	1	0	2	1	0	0	1	0	0	0	0	0	4	4	5	0	0	0	1	0	2	36	1.70899	136.25	32.2222	3	8	F067660	19	36
BC3822	Frr	30021912	NP_833543.1	ribosome recycling factor	5.79034	20634	6	3	0	2	2	2	4	4	4	3	0	2	6	2	0	5	4	4	2	3	3	3	4	2	5	4	4	83	4.02249	129.37	31.8919	3	6	F067660	19	83
BC5188	PrfB	30023221	NP_834852.1	peptide chain release factor 2	5.01112	37046.4	0	0	0	0	0	0	2	0	2	1	0	0	0	0	0	1	0	0	0	0	0	0	2	0	2	0	2	12	0.323918	27.64	4.92308	1	1	F067656	16	12
				07.03/ Aminoacyl-tRNA biosynthesis and modification
BC0017	-	30018290	NP_829921.1	seryl-tRNA synthetase	5.20761	48759.8	0	1	0	0	0	0	0	0	0	0	0	0	0	0	0	0	0	1	0	0	0	0	0	0	0	0	0	2	0.0410174	23.87	2.35849	1	1	F067649	9	3
BC1672	-	30019816	NP_831447.1	metal-dependent hydrolase related to alanyl-tRNA synthetase	5.52566	26723.8	0	0	0	0	0	0	1	0	0	0	0	0	0	0	0	0	0	1	0	0	0	0	0	0	0	0	0	2	0.0748396	16.89	3.38983	1	1	F067647	7	2
BC4559	AsnC	30022634	NP_834265.1	asparaginyl-tRNA synthetase	5.0858	53006.6	0	0	0	0	0	1	0	0	0	1	0	0	0	0	0	0	0	0	0	0	0	0	0	0	0	0	0	2	0.0377312	25.18	5.18359	1	1	F067646	6	2
BC0108	GltX	30018358	NP_829989.1	glutamyl-tRNA synthetase	5.24615	56910	19	0	0	0	0	4	13	0	2	3	0	0	2	0	1	16	0	8	0	0	0	2	4	0	4	11	2	91	1.59902	343.76	24.1935	7	19	F067660	19	91
BC4398	HisS	30022479	NP_834110.1	histidyl-tRNA synthetase	5.18195	47732.2	1	0	0	0	0	0	0	0	1	0	0	0	0	0	0	0	0	0	0	0	0	0	0	0	1	0	0	3	0.0628507	22.58	5.20095	1	1	F067660	19	3
BC3895	IleS1	30021984	NP_833615.1	isoleucyl-tRNA synthetase	5.18665	104496	0	0	0	0	0	0	0	0	0	2	0	0	0	0	0	0	0	0	0	0	0	0	0	0	0	0	0	2	0.0191395	55.37	1.41151	1	2	F067641	1	2
BC0084	LysS	30018348	NP_829979.1	lysyl-tRNA synthetase	5.2439	57603.1	0	0	0	0	0	0	2	0	0	1	0	0	2	0	0	0	0	2	0	0	0	0	0	0	0	0	0	7	0.121521	43.59	5.01002	2	2	F067663	22	7
BC0043	MetS	30018309	NP_829940.1	methionyl-tRNA synthetase	5.31475	75155.5	1	0	0	0	0	1	1	0	0	4	0	0	2	0	0	0	0	0	0	0	0	0	2	0	0	0	0	11	0.146363	47.74	2.87879	1	4	F067641	1	11
BC5062	TyrS	30023099	NP_834730.1	tyrosyl-tRNA synthetase	5.26261	47527.2	0	0	0	0	0	0	0	0	0	0	0	0	0	0	0	0	0	0	1	1	0	0	1	0	0	0	0	3	0.0631218	18.75	2.61905	1	1	F067650	10	3
				07.04/ Other RNA related proteins
BC0683	-	30018865	NP_830496.1	ribosomal protein L5-like protein	8.57979	42950.5	0	0	0	0	0	0	0	0	0	0	4	0	0	0	1	0	0	0	0	0	0	0	0	0	0	0	0	5	0.116413	65.54	8.20106	3	4	F067651	11	5
BC1225	-	30019378	NP_831009.1	2'-5' RNA ligase	6.29615	19801.2	2	0	0	0	0	0	2	0	2	0	0	0	2	0	0	0	2	0	1	0	2	0	1	0	2	0	0	16	0.808034	56.83	13.3721	1	2	F067643	3	16
BC4494	Rph	30022573	NP_834204.1	ribonuclease PH	5.05656	26983.9	0	0	0	0	0	0	0	0	0	0	0	0	0	0	0	6	0	1	0	0	0	0	0	0	2	0	0	9	0.333532	153.82	13.8776	3	6	F067656	16	9
				07.05/ Translation apparatus
BC0128	FusA	30018377	NP_830008.1	elongation factor G	4.9119	76276.3	15	0	0	1	0	21	25	1	0	48	0	0	22	0	2	6	1	15	3	2	0	3	17	0	1	2	2	187	2.45161	980.46	45.3757	22	48	F067641	1	187
BC3824	Tsf	30021914	NP_833545.1	elongation factor Ts	5.25239	32458.6	16	2	1	1	0	0	4	0	6	17	1	2	6	0	0	3	11	3	2	3	5	0	2	0	5	0	2	92	2.83438	372.35	34.2373	8	17	F067641	1	92
BC0129	Tuf	30018378	NP_830009.1	elongation factor Tu	4.928	42911.9	63	16	2	2	0	16	21	5	2	57	12	7	6	1	8	14	10	10	29	20	12	3	25	0	2	9	6	358	8.34267	1039.6	74.1772	19	63	F067660	19	368		1	73.286	7
				08/ Mobility
				08.01/ Flagella component
BC1657	FlaA	30019803	NP_831434.1	flagellin	5.20976	29264.5	20	31	18	66	78	149	55	102	110	61	28	30	54	172	232	78	121	79	65	29	21	13	138	141	46	129	24	2090	71.4177	1494.93	91.5441	26	149	F067646	6	2260
BC1658	FlaB	30019804	NP_831435.1	flagellin	5.20976	29352.5	76	95	50	10	10	30	6	16	11	8	166	121	6	25	51	14	14	12	13	103	120	62	33	20	5	24	148	1249	42.5517	1256.84	70.696	19	226	F067655	15	1313
BC1659	FlaC	30019805	NP_831436.1	flagellin	5.17975	26611.1	16	28	12	15	13	21	20	18	12	15	48	27	10	32	35	17	23	24	18	27	34	19	23	29	8	21	20	585	21.9833	1381.08	75.502	20	165	F067651	11	641
BC1641	FlgB	30019788	NP_831419.1	flagellar basal body rod protein FlgB	8.77782	15007.4	0	0	0	0	0	0	0	0	0	0	0	0	0	0	3	0	0	0	0	0	0	0	0	0	0	0	0	3	0.199902	101.81	20.7407	2	3	F067655	15	3
BC1642	FlgC	30019789	NP_831420.1	flagellar basal body rod protein FlgC	5.33729	14942.3	0	0	0	0	0	2	0	0	4	0	0	0	0	5	2	0	2	0	0	0	0	0	1	3	0	0	0	19	1.27155	108.76	19.708	2	4	F067668	27	19
BC1650	FlgD	30019796	NP_831427.1	flagellar basal body rod modification protein	4.94446	21035.4	1	0	0	0	0	0	0	0	2	0	6	2	0	1	2	0	0	0	0	0	2	0	0	2	0	0	0	18	0.855701	95.11	30.5263	3	6	F067651	11	18
BC1651	FglE	30019797	NP_831428.1	flagellar hook protein FlgE	5.93945	46203.2	16	12	2	6	7	12	0	6	0	4	22	23	0	13	24	4	9	8	12	13	20	4	13	10	0	6	9	255	5.5191	587.24	42.3341	12	24	F067655	15	255
BC1636	FlgK	30019783	NP_831414.1	flagellar hook-associated protein FlgK	5.32554	48052	20	22	3	3	6	9	0	1	1	0	29	35	0	14	22	0	14	3	1	16	10	0	12	7	0	2	1	231	4.8073	796.56	56.9444	16	35	F067662	21	231
BC1637	FlgL	30019784	NP_831415.1	flagellar hook-associated protein FlgL	5.00544	32053.1	14	13	0	3	2	20	0	9	10	2	28	29	2	24	26	2	16	2	4	15	25	2	18	12	2	4	16	300	9.35946	692.06	65.1568	13	25	F067643	3	300
BC1638	FliD	30019785	NP_831416.1	flagellar capping protein	6.13584	50659.1	39	39	12	10	25	36	0	22	2	13	50	47	6	28	31	0	18	2	18	43	51	9	36	28	0	6	10	581	11.4688	1181.52	56.1135	23	51	F067643	3	581
BC1643	FliE	30019790	NP_831421.1	flagellar hook-basal body protein FliE	6.71674	11023.7	0	0	0	0	0	0	0	0	0	0	2	1	0	0	2	0	0	0	0	0	0	0	0	0	0	0	0	5	0.453568	20.12	13.1313	1	2	F067655	15	5
				08.02/ Chemotaxis system																																								1	169.888	8
				09/ Transcription
				09.01 Transcription factors
				09.02 Transcription regulators
BC0539	-	161511211	NP_830359.2	YebC/PmpR family DNA-binding regulatory protein	4.48303	26273	0	0	0	0	0	0	0	1	0	1	0	0	0	0	1	0	0	0	0	0	0	0	1	0	0	0	0	4	0.152248	31.92	9.20502	1	1	F067654	14	4
BC3782	-	30021874	NP_833505.1	transcriptional regulator	5.48287	33570.7	0	0	0	0	0	0	0	0	1	0	0	0	0	0	0	2	0	0	0	0	0	0	0	0	2	0	0	5	0.148939	28.01	4.29043	1	2	F067656	16	5
BC5349	-	30023379	NP_835010.1	PapR protein	5.40211	5336.82	0	0	1	0	0	0	0	2	2	0	0	2	0	0	0	0	0	0	0	2	0	0	0	0	2	0	2	13	2.43591	35.34	31.25	1	2	F069381	B20	24
BC0042	AbrB	30018308	NP_829939.1	transcription state transcriptional regulator AbrB	5.00846	10483.6	3	1	0	0	0	0	0	0	0	0	0	0	0	0	0	0	0	0	1	2	1	0	0	0	0	0	0	8	0.763094	84.77	27.6596	2	3	F067660	19	8
BC0102	ClpC	30018352	NP_829983.1	negative regulator of genetic competence clpC/mecB	6.05912	90516.8	6	0	0	0	0	0	2	0	0	42	0	0	2	0	0	7	0	5	0	0	0	0	0	0	0	0	0	64	0.707051	929.313	33.2922	22	42	F067641	1	64
BC3826	CodY	30021916	NP_833547.1	transcriptional repressor CodY	5.02553	28775	7	0	0	0	0	0	2	0	0	2	0	0	0	0	0	0	0	0	0	0	3	1	0	0	0	0	0	15	0.521285	221.25	20.4633	3	7	F067660	19	15
BC5265	LytR1	30023297	NP_834928.1	membrane-bound transcriptional regulator LytR	8.61583	34029.5	0	0	0	10	11	5	2	9	0	2	6	7	2	4	3	2	9	7	3	2	2	12	3	20	1	3	8	133	3.90837	480.86	36.5132	11	20	F067665	24	133
BC0801	LytR2	30018960	NP_830591.1	LytR family transcriptional regulator	5.86211	45535	0	0	0	2	5	3	0	6	5	0	0	0	1	0	2	0	4	0	3	0	0	12	0	6	0	1	3	53	1.16394	197.95	16.7883	6	12	F067644	4	53
BC1669	LytR3	30020108	NP_831739.1	LytR family transcriptional regulator	9.31026	37743.8	0	0	0	0	0	0	0	1	2	0	1	0	1	2	2	1	3	1	0	0	0	0	0	2	0	0	0	16	0.423911	53.33	6.86567	2	3	F067667	26	16
BC2193	MecA	30020327	NP_831958.1	MecA protein	8.5295	72827.7	0	0	0	0	0	0	0	0	0	0	0	0	0	0	0	2	0	0	0	0	0	0	0	0	2	0	1	5	0.0686552	34.27	2.118	1	1	F067658	18	5		1	10.2934	9
				10/ Sporulation related proteins
BC0053	SpoVG	30018319	NP_829950.1	regulatory protein SpoVG	5.12245	10927.5	0	0	0	0	0	0	0	0	0	0	0	0	0	0	0	2	0	0	0	0	0	0	0	0	0	0	0	2	0.183024	59.68	13.4021	1	2	F067656	16	2		1	0.18	10
				11/ Cell Division Related Proteins
BC2186	-	30020320	NP_831951.1	cell division protein FtsK	5.18711	22165	0	1	0	0	1	1	0	2	0	0	1	2	0	2	8	3	2	0	0	0	1	1	0	2	0	1	2	30	1.35349	215.15	37.4359	4	8	F067655	15	36
BC3896	DivIVA	30021985	NP_833616.1	cell division protein DivIVA	4.86359	19732.3	8	0	0	0	0	0	1	0	0	0	0	0	0	0	0	0	0	0	0	0	3	0	0	0	0	0	0	12	0.608139	281.47	42.8571	6	8	F067660	19	12
BC4982	FtsE	30023022	NP_834653.1	ABC transporter-associated protein	5.27355	46841.3	6	0	0	0	0	0	0	0	0	5	2	0	3	0	0	0	0	0	3	2	2	0	0	0	0	0	0	23	0.49102	129.66	13.4884	3	6	F067660	19	23
BC4443	MinC	30022524	NP_834155.1	septum formation inhibitor	5.21032	25158	0	0	0	0	0	0	1	0	0	0	0	0	0	0	0	0	0	1	0	0	0	0	0	0	0	0	0	2	0.0794975	16.11	5.26316	1	1	F067649	9	2		1	2.53214	11
				12/ Rod shape-determining proteins																																								0	0	12
				13/ Transporters
				13.01/ protein export
BC1273-BC1274	-		AE016877_ATCC14579_6_pos1251766(at)1251290	signal peptidase	4.76299	15150.1	4	4	2	2	2	4	6	6	0	4	3	4	0	6	8	8	4	7	3	4	8	6	4	4	0	6	6	115	7.59071	160.24	36.5672	2	8	F067643	3	128
BC3070	SipA	30021185	NP_832816.1	Signal peptidase I	7.83354	20591.9	8	8	1	7	6	8	7	8	5	4	5	6	7	8	12	12	12	10	5	8	9	10	6	7	10	8	8	205	9.95535	292.46	36.0656	5	12	F067655	15	235
				13.02/ ABC transporters
BC0348	-	30018556	NP_830187.1	ABC transporter substrate-binding protein	8.32375	30737.5	0	0	0	0	0	0	0	1	3	0	0	0	0	0	0	10	5	4	0	0	0	1	0	2	4	3	1	34	1.10614	260.81	22.6148	5	10	F067656	16	35
BC0383	-	30018591	NP_830222.1	ferrichrome-binding protein	7.59564	34611.9	0	0	0	0	0	2	2	2	0	0	0	2	0	2	3	5	3	5	0	0	0	2	0	2	6	1	4	41	1.18456	137.4	10.7843	3	5	F067649	9	41
BC0426	-	30018634	NP_830265.1	hydroxymethylpyrimidine-binding protein	6.17965	37235.1	0	0	0	0	0	2	2	0	0	0	0	0	0	0	0	0	0	0	0	0	0	3	1	1	2	1	2	14	0.37599	63.79	8.43373	2	3	F067644	4	14
BC0745	-	30018904	NP_830535.1	hydroxymethylpyrimidine-binding protein	6.22514	37799.6	2	0	0	0	0	4	2	1	2	2	2	2	0	0	1	4	1	0	2	0	2	3	2	0	1	0	4	37	0.978847	96.15	8.57988	2	4	F067656	16	37
BC1376	-	30019526	NP_831157.1	flavodoxin	4.03013	16223.9	0	0	0	0	0	0	0	0	0	0	0	0	0	0	0	1	0	2	0	0	0	0	0	0	0	0	0	3	0.184913	34.72	8.78378	1	2	F067649	9	3
BC2912	-	30021029	NP_832660.1	alkanesulfonates transporter ATP-binding protein	5.89033	28443	0	0	0	0	0	0	0	0	0	0	0	0	0	0	0	0	0	0	0	0	0	0	0	0	2	0	0	2	0.070316	21.4	5.17928	1	2	F067666	25	2
BC4363	-	30022444	NP_834075.1	ferrichrome-binding protein	8.59671	34723.2	0	0	0	0	0	0	0	0	0	0	0	0	2	17	21	16	16	18	0	0	0	0	0	0	2	0	0	92	2.64953	405.63	37.7778	10	21	F067655	15	92
BC4546	-	30022622	NP_834253.1	ferrichrome-binding protein	8.9232	32060	0	0	0	0	0	0	0	0	0	0	0	0	0	0	0	2	2	2	0	0	0	0	0	0	0	0	0	6	0.187149	57.01	9.96564	2	2	F067656	16	6
BC4984	-	30023024	NP_834655.1	ABC transporter substrate-binding protein	8.75876	29584	0	0	0	0	0	0	0	0	0	0	0	0	0	0	0	3	1	0	0	0	0	0	0	0	0	0	0	4	0.135208	49.88	9.70149	2	3	F067656	16	4
BC5106	FatB	30023143	NP_834774.1	ferric anguibactin-binding protein	6.55291	36602	0	0	0	1	0	0	1	0	0	0	0	0	2	2	2	9	3	2	0	0	0	0	0	2	2	0	1	27	0.737665	168.53	15.3846	4	9	F067656	16	28
BC0215	OppA2	30018452	NP_830083.1	oligopeptide-binding protein oppA	5.96895	61157.3	0	0	0	0	0	0	0	0	0	0	0	0	0	0	0	0	0	0	0	0	0	0	0	0	3	0	0	3	0.0490538	64.76	4.57875	2	3	F067666	25	3
BC0216	OppA3	30018453	NP_830084.1	oligopeptide-binding protein oppA	6.3423	61462.7	0	0	0	0	0	0	0	2	1	0	0	0	0	0	0	2	0	0	0	0	0	0	0	0	0	0	2	7	0.11389	33.99	1.8315	1	1	F067668	27	7
BC1179	OppA6	30019333	NP_830964.1	oligopeptide-binding protein oppA	8.04613	62372.9	1	0	2	0	3	12	0	0	0	0	0	0	0	0	0	0	0	0	0	0	0	5	5	6	3	6	0	43	0.689402	281.93	15.971	7	12	F067646	6	43
BC3586	OppA7	30021687	NP_833318.1	oligopeptide-binding protein oppA	8.47163	63701.6	0	0	0	0	0	0	0	0	0	0	0	0	0	0	0	0	0	2	0	0	0	0	0	0	0	0	0	2	0.0313964	21.93	2.29277	1	2	F067649	9	2
BC0818	OppB	30018977	NP_830608.1	oligopeptide transport system permease protein oppB	9.64947	32445.1	2	0	0	0	0	0	0	0	0	0	0	0	0	0	0	0	0	0	0	0	0	0	0	0	0	0	0	2	0.0616427	19.7	2.50896	1	2	F067660	19	2
BC4979	SufB	30023019	NP_834650.1	ABC transporter-associated protein	5.06934	52456.1	0	0	0	0	0	0	0	0	0	0	0	0	2	0	0	0	0	0	0	0	0	0	0	0	0	0	0	2	0.0381271	30.64	2.15054	1	2	F067663	22	2
BC2021	ZnuA	30020158	NP_831789.1	high-affinity zinc uptake system protein znuA precursor	6.1316	35584.3	0	0	0	2	2	4	2	0	3	0	0	0	2	0	0	4	2	2	1	0	1	4	4	2	3	2	4	44	1.2365	78.35	8.22785	2	4	F067646	6	44
				13.03/ Other transports
BC0816	-	30018975	NP_830606.1	periplasmic component of efflux system	5.99982	38925.1	0	0	0	0	0	0	2	3	2	0	1	0	0	0	1	5	5	1	0	3	3	2	0	0	2	8	6	44	1.13038	202.01	15.7895	4	8	F067648	8	44
BC0872	-	30019027	NP_830658.1	cystine-binding protein	7.63735	29063.2	0	0	0	0	0	0	0	0	0	0	0	0	0	0	0	2	0	0	0	0	0	2	0	2	0	1	0	7	0.240854	53.37	5.28302	1	2	F067665	24	7
BC5255	-	30023287	NP_834918.1	periplasmic component of efflux system	9.04619	43818.8	0	0	0	0	0	0	0	0	0	0	0	0	0	0	2	0	0	0	0	0	0	0	0	0	0	0	0	2	0.0456425	27.44	4.53401	1	2	F067655	15	2		1	28.7933	13
				14/ Iron and sulfur-related proteins
				14.01/ Iron sulfur biogenesis
BC4952	NifU	30022992	NP_834623.1	NifU protein	4.41714	8599.45	1	0	0	0	0	0	0	0	0	0	0	0	0	0	0	2	0	0	2	1	2	0	0	0	0	0	0	8	0.930292	52.56	20.5128	1	2	F067650	10	8
				14.02/ Ferrous metabolism
BC5380	-	30023410	NP_835041.1	ferrichrome ABC transporter substrate-binding protein	8.55	35170.6	0	0	0	0	0	0	0	0	0	0	2	0	1	0	3	6	0	0	0	0	0	0	0	0	0	0	0	12	0.341194	0.341194	14.5059	3	5	F067655$F067651	26	12
BC0709	FeoA	30018890	NP_830521.1	ferrous iron transport protein A	8.06556	9443.15	0	0	0	0	0	0	1	0	0	0	0	0	0	0	0	2	0	0	0	0	0	0	0	0	0	0	2	5	0.529484	48.43	15.2941	1	2	F067658	18	5
				14.03/ Sulfur metabolism																																								1	1.80097	14
				15/ Stress related proteins
BC0447	-	30018655	NP_830286.1	tellurite resistance protein	5.37405	41656.6	0	0	0	1	2	0	0	0	0	0	0	0	0	0	0	0	0	0	0	0	0	0	0	2	0	0	0	5	0.120029	25.7	1.94444	1	2	F067665	24	5
BC1076	-	30019231	NP_830862.1	methicillin resistance mecR1 protein	8.92647	75593.4	0	0	0	0	0	0	0	0	0	0	0	0	0	0	2	0	0	0	0	0	0	2	0	0	0	0	0	4	0.0529147	24.86	2.92758	1	2	F067644	4	4
BC4182	-	30022265	NP_833896.1	alkaline-shock protein YqhY	4.70482	14066.3	2	0	0	0	0	0	0	0	0	0	0	0	0	0	0	0	0	0	0	0	0	0	0	0	0	0	0	2	0.142183	29.06	20	1	2	F067660	19	2
BC4625	-	30022700	NP_834331.1	universal stress protein	5.68213	16699.8	2	0	0	0	0	0	0	0	0	0	0	0	0	0	0	0	0	0	1	0	0	0	1	0	0	0	0	4	0.239524	39.02	13.1579	1	2	F067660	19	4
BC4691	-	30022766	NP_834397.1	thioredoxin	4.3628	12463.9	0	0	0	0	0	0	1	0	0	0	0	0	1	0	0	0	0	2	0	0	0	0	0	0	0	0	1	5	0.40116	29.3	11.5385	1	2	F067649	9	5
BC0377	AhpC	30018585	NP_830216.1	Alkyl hydroperoxide reductase C22	4.79397	20693.4	32	15	0	0	0	0	8	2	0	13	0	0	8	0	1	20	7	11	10	19	16	0	0	0	3	0	1	166	8.0219	443.88	75.4011	8	32	F067660	19	166
BC0376	AhpF	30018584	NP_830215.1	Alkyl hydroperoxide reductase subunit F	4.93143	54774.1	21	3	0	0	0	0	14	2	0	17	0	0	12	0	1	19	13	17	11	1	6	2	2	0	4	1	1	147	2.68375	494.14	26.1811	10	21	F067660	19	147
BC3539	CspB	30021641	NP_833272.1	cold shock protein	4.84161	7361.58	4	0	1	0	0	0	0	0	0	0	2	1	0	0	0	6	0	0	0	1	3	1	0	0	0	0	4	23	3.12433	156.55	40.9091	2	6	F067656	16	31
BC2011	Dps1	30020148	NP_831779.1	non-specific DNA-binding protein Dps / Iron-binding ferritin-like antioxidant protein / ferroxidase	4.72732	16669.2	18	12	2	7	1	4	11	8	5	3	0	0	2	0	0	12	0	5	0	0	20	5	6	0	9	14	1	145	8.69867	392.06	51.7007	5	18	F067660	19	145
BC5044	Dps2	30023083	NP_834714.1	non-specific DNA-binding protein Dps / Iron-binding ferritin-like antioxidant protein / ferroxidase	4.69475	16914.4	33	12	5	3	1	1	12	1	2	21	0	0	7	0	1	23	6	19	0	6	15	0	0	0	4	4	2	178	10.5236	441.64	84.2466	9	33	F067660	19	178
BC4270	FtsI	30022353	NP_833984.1	penicillin-binding protein	7.05114	79573.4	1	0	0	2	6	4	0	2	6	0	3	3	9	2	3	4	0	0	5	3	0	15	2	7	15	0	6	98	1.23157	467.87	15.2542	8	15	F067644	4	102
BC1155	KatE	30019310	NP_830941.1	catalase	5.8023	55881.6	47	9	15	1	2	6	14	2	5	40	0	0	9	0	2	72	16	35	4	2	17	4	0	1	8	2	4	317	5.67271	999.28	53.6885	21	72	F067656	16	317
BC4272	SodA	30022355	NP_833986.1	superoxide dismutase [Mn]	5.33878	24738.1	2	0	0	0	0	0	0	0	0	3	0	0	0	0	0	0	0	0	0	0	0	0	0	0	0	1	0	6	0.242541	88.53	16.5138	2	2	F067660	19	6
BC5445	SodB	30023475	NP_835106.1	superoxide dismutase [Mn]	5.36781	23983.7	20	2	0	0	0	4	11	3	2	4	0	0	1	0	2	15	2	2	2	3	15	4	5	0	2	7	8	114	4.75322	393.4	72.5962	8	20	F067660	19	114
BC0443	TerD1	30018651	NP_830282.1	tellurium resistance protein terD	4.60014	21352.5	7	4	0	0	0	0	6	0	2	3	0	0	2	0	0	4	2	6	0	0	3	0	0	0	5	4	2	50	2.34165	169.83	25	3	7	F067660	19	50
BC0444	TerD2	30018652	NP_830283.1	tellurium resistance protein terD	4.57637	20789.3	3	0	0	0	0	0	9	0	4	1	0	0	3	0	0	8	0	6	0	0	0	0	0	0	5	4	2	45	2.16457	313.49	39.5833	5	9	F067647	7	45
BC4521	TrxA	30022599	NP_834230.1	thioredoxin	4.50853	11470.9	2	0	0	0	0	0	6	0	4	2	0	0	2	0	4	22	5	5	0	7	1	2	4	0	4	0	11	81	7.06137	263.43	64.4231	6	22	F067656	16	82
BC3533	VanW	30021635	NP_833266.1	vancomycin B-type resistance protein vanW	5.75911	31429.1	0	0	0	0	0	0	0	0	2	0	2	1	0	0	0	1	0	0	0	0	0	0	0	0	0	0	0	6	0.190906	67.86	7.79661	2	2	F067651	11	6
BC5388	YwfI	30023418	NP_835049.1	heme peroxidase	5.00008	28677.1	0	0	0	0	0	0	3	0	0	1	0	0	0	0	0	1	0	1	0	0	0	0	0	0	0	3	0	9	0.313839	41.43	11.336	2	3	F067648	8	9		1	57.9804	15
				16/ Chaperone proteins
BC1168	ClpB	30019323	NP_830954.1	ClpB protein	5.34389	97322.2	0	0	0	0	0	0	0	0	0	3	0	0	0	0	0	0	0	0	0	0	0	0	0	0	0	0	0	3	0.0308254	116.36	3.4642	2	5	F067641	1	3
BC4312	DnaK	30022393	NP_834024.1	molecular chaperone DnaK	4.66383	65726	36	1	1	0	0	2	4	0	0	37	5	3	13	0	3	17	4	3	8	13	2	0	9	0	0	0	0	161	2.44956	849.743	37.3159	18	37	F067641	1	161
BC0295	GroEL	30018515	NP_830146.1	chaperonin GroEL	4.78825	57396	61	45	7	10	6	21	29	10	12	69	13	3	21	2	4	31	17	26	29	37	34	16	22	0	13	20	5	563	9.80905	1339.03	56.0662	18	61	F067660	19	575
BC0294	GroES	161511213	NP_830145.2	co-chaperonin GroES	4.69158	10049.4	10	4	2	1	0	4	8	4	6	6	4	2	6	0	4	17	6	7	4	8	11	3	6	0	7	6	4	140	13.9311	362.38	84.0426	9	17	F067656	16	147
BC4313	GrpE	30022394	NP_834025.1	GrpE protein	4.5598	21630.8	2	0	0	0	0	0	1	0	2	4	0	0	1	0	2	10	0	3	0	2	2	0	2	0	0	2	2	35	1.61806	196.37	30.3191	5	10	F067656	16	35
BC1043	PrsA1	30019198	NP_830829.1	peptidylprolyl isomerase	7.58097	32403.9	6	2	0	0	0	0	2	0	8	0	0	0	3	0	0	10	2	3	0	2	2	3	0	1	11	4	1	60	1.85163	200.55	20.6294	5	10	F067656	16	60
BC1161	PrsA2	30019316	NP_830947.1	peptidylprolyl isomerase	6.93276	32214.7	0	0	0	0	0	0	0	0	2	0	0	0	0	0	0	3	1	0	0	0	0	0	0	0	2	0	0	8	0.248334	67.9	11.2281	2	3	F067656	16	8
BC4480	Tig	30022561	NP_834192.1	trigger factor	4.5344	47316.1	22	3	0	0	0	0	1	0	2	13	6	0	5	0	0	3	3	0	0	4	10	0	0	0	0	0	0	72	1.52168	424.83	44.9412	9	22	F067660	19	72		1	31.4603	16
				17/ Others
				17.01/ gamma-Hexachlorocyclohexane degradation
BC4511	LppC	30022589	NP_834220.1	acid phosphatase	6.85613	31035	2	0	0	0	0	0	0	0	2	0	1	0	0	0	0	0	0	0	0	0	2	0	0	0	2	0	0	9	0.289995	53.85	9.45455	1	2	F067643	3	9
				17.02/ Glyoxylate and dicarboxylate metabolism
BC2101	-	30020238	NP_831869.1	formate--tetrahydrofolate ligase	5.37405	60468.7	7	0	0	0	0	0	8	0	2	15	0	0	2	0	0	25	2	6	0	0	3	0	1	0	7	10	0	88	1.4553	624.19	34.5196	13	25	F067656	16	88
BC4180	-	30022263	NP_833894.1	methylenetetrahydrofolate dehydrogenase (NADP+)	5.63623	31070.5	0	0	0	0	0	0	0	0	0	2	0	0	0	0	0	0	0	0	0	0	0	0	0	0	0	0	0	2	0.0643697	16.68	7.69231	1	2	F067641	1	2
				17.03/ Ubiquinone and other terpenoid-quinone biosynthesis
BC2303	-	30020435	NP_832066.1	isochorismate synthase DhbC	5.44934	44565.9	0	0	0	0	0	0	0	0	0	0	0	0	2	0	0	0	0	2	0	0	0	0	0	0	0	0	0	4	0.0897547	43.49	4.26065	1	2	F067663	22	4
BC2305	-	30020437	NP_832068.1	isochorismatase	4.81212	33448.2	13	0	0	0	0	0	0	0	0	4	0	0	0	0	0	4	6	6	0	0	2	0	0	0	0	0	0	35	1.0464	332.69	51.5152	8	13	F067660	19	35
				17,04/ Thiamine metabolism
BC0747	-	30018906	NP_830537.1	glycine oxidase	5.98949	41165.1	0	0	0	0	0	1	6	2	0	0	0	0	0	0	0	4	0	5	0	0	0	0	0	0	2	6	0	26	0.631602	173.51	12.7371	4	6	F067648	8	26
BC5227	ThiC	30023259	NP_834890.1	thiamine biosynthesis protein ThiC	5.51273	65685.8	1	0	0	0	0	7	8	2	10	0	0	0	2	0	0	0	0	0	0	0	0	0	9	0	3	17	0	59	0.898216	422.42	26.9625	11	17	F067648	8	59
BC0749	ThiG	30018908	NP_830539.1	thiazole synthase	5.04802	27455.5	2	0	0	0	0	0	0	0	0	0	0	0	0	0	0	0	0	0	0	0	1	0	0	0	0	0	0	3	0.109268	59.82	5.81395	1	2	F067660	19	3
				17.05/ Riboflavin metabolism
BC4110	-	30022197	NP_833828.1	riboflavin synthase subunit alpha	6.15189	23309.9	0	0	0	0	0	0	0	0	0	0	0	0	2	0	0	4	0	0	0	0	0	0	0	0	0	0	0	6	0.257402	85.06	14.9533	2	4	F067656	16	6
BC4111	RibA	30022198	NP_833829.1	bifunctional 34-dihydroxy-2-butanone 4-phosphate synthase/GTP cyclohydrolase II protein	5.46989	43858.5	0	0	0	0	0	0	0	0	0	0	0	0	7	0	0	0	0	0	0	0	0	0	0	0	0	0	0	7	0.159604	184.17	15.869	5	7	F067663	22	7
BC4112	RibH	30022199	NP_833830.1	riboflavin synthase subunit beta	5.78038	16238.5	15	0	0	0	0	0	0	0	0	11	0	0	7	0	0	37	10	16	0	0	0	0	0	0	0	0	0	96	5.91189	625.36	71.8954	11	37	F067656	16	96
				17.06/ Nicotinate and nicotinamide metabolism
BC4422	NadC	30022503	NP_834134.1	nicotinate-nucleotide pyrophosphorylase	5.86196	30330.9	6	0	0	0	0	2	2	0	2	11	0	0	4	0	1	10	4	6	0	0	4	1	0	0	2	6	0	61	2.01115	206.72	25.9928	5	11	F067641	1	61
BC3121	UshA	30021232	NP_832863.1	5'-nucleotidase	6.13983	57895.1	4	2	0	0	0	0	0	0	2	5	20	10	0	2	2	0	1	0	18	7	15	0	1	1	0	0	0	90	1.55454	421.18	28.9225	9	20	F067651	11	90
				17.07/ Pantothenate and CoA biosynthesis
				17.08/ Biotin metabolism
BC0015	-	30018288	NP_829919.1	pyridoxine biosynthesis protein	5.1798	32093.3	4	0	0	0	0	0	3	0	0	2	0	0	8	0	0	1	0	0	0	0	0	0	0	0	1	0	0	19	0.592024	158.2	17.5084	4	8	F067663	22	19
BC4119	BioA	30022206	NP_833837.1	adenosylmethionine--8-amino-7-oxononanoate transaminase	5.34537	52070.4	2	0	0	0	0	0	3	0	0	2	0	0	0	0	0	4	0	0	0	0	3	0	1	0	0	3	0	18	0.345686	93.03	14.0693	4	4	F067656	16	18
				17.09/ Folate biosynthesis
BC1511	FolE	30019659	NP_831290.1	GTP cyclohydrolase I	6.36117	21006.9	0	0	0	0	0	0	0	0	2	0	0	0	2	0	0	5	0	3	0	0	0	0	0	0	2	2	0	16	0.761656	143.67	21.6931	3	5	F067656	16	16
				17.10/ Porphyrin metabolism
BC4468	-	30022549	NP_834180.1	glutamate-1-semialdehyde aminotransferase	5.20838	45991.2	0	0	0	0	0	0	3	0	0	0	0	0	2	0	0	0	0	2	0	0	0	0	0	0	0	0	0	7	0.152203	47.75	6.29371	2	3	F067647	7	7
BC1068	HemE	30019223	NP_830854.1	uroporphyrinogen decarboxylase	5.88517	39214.2	0	0	0	0	0	0	0	0	2	0	0	0	0	0	0	0	0	0	0	0	0	0	0	0	0	0	0	2	0.051002	29.31	3.44828	1	2	F067668	27	2
BC1069	HemH	30019224	NP_830855.1	ferrochelatase	4.84867	34612.3	0	0	0	0	0	0	2	0	0	0	0	0	0	0	0	0	0	0	0	0	0	0	0	0	0	0	0	2	0.057783	44.34	5.57377	1	2	F067647	7	2
				17.11/ Terpenoid backbone biosynthesis
				17.12/ Phosphonate and phosphinate metabolism
				17.13/ Butanoate Metabolism
BC4163	-	30022247	NP_833878.1	phosphate butyryltransferase	5.7974	31578.8	9	0	0	0	0	0	6	0	2	3	0	0	0	0	0	14	0	6	0	0	2	0	2	0	1	11	0	56	1.77334	343.58	37.1237	9	14	F067656	16	56
				17.14/ Plasmidic proteins of unknown function
BCp0002	-	29899113	NP_829890.1	ssDNA binding protein	5.05313	17989.4	24	18	1	2	2	7	14	5	7	31	10	11	10	0	4	12	13	5	14	9	5	1	13	0	9	4	0	231	12.8409	536.72	71.5152	10	31	F067641	1	231
BCp0009	-	29899120	NP_829897.1	DNA packaging ATPase	5.90254	25161.8	0	0	0	0	0	2	2	0	0	4	0	0	0	0	0	2	0	0	0	0	0	2	2	0	0	2	0	16	0.635885	77.4	15.7407	2	4	F067641	1	16
BCp0010	-	29899121	NP_829898.1	major capsid protein	7.8045	39817.6	5	4	0	13	7	29	45	16	17	44	0	1	18	0	0	19	6	13	4	2	0	23	32	0	27	37	0	362	9.09145	868.023	61.4085	20	45	F067647	7	362
BCp0018	-	29899129	NP_829906.1	cytoplasmic protein	5.28434	29146.1	0	0	0	2	0	3	9	0	8	11	0	0	2	0	0	2	0	2	0	0	0	0	6	0	5	7	0	57	1.95566	313.67	37.1212	6	11	F067641	1	57
BCp0021	CwlF	29899132	NP_829909.1	N-acetylmuramoyl-L-alanine amidase	5.87024	26081.9	0	0	0	5	2	6	2	2	2	10	0	0	9	0	0	2	2	2	1	0	0	8	8	0	2	2	0	65	2.49215	286.21	24.6696	5	8	F067654	14	65
				17.15/ Chromosomical proteins of unknown functions
BC0200	-	30018437	NP_830068.1	Lipoprotein	5.41392	28082.2	0	2	0	1	0	1	2	0	3	0	1	1	0	0	0	0	4	2	0	1	1	2	0	4	4	2	4	35	1.24634	106.91	11.0236	2	4	F067665	24	35
BC0465	-	30018673	NP_830304.1	Unknown	4.27048	7139.6	0	0	0	0	0	0	0	0	0	0	0	0	0	0	0	0	0	0	0	0	0	0	0	0	0	0	2	2	0.280128	39.47	18.3333	1	2	F067658	18	2
BC0786	-	30018945	NP_830576.1	nitroreductase family protein	8.39138	21293	0	0	0	0	0	0	0	0	0	1	0	0	0	0	0	4	0	0	0	0	0	0	0	0	0	0	0	5	0.234819	101.26	17.2043	2	4	F067656	16	5
BC0880	-	30019035	NP_830666.1	Uncharacterized with PRK13676 / COG3679 / DUF694 and TRAP_TAXI domain	4.69695	13571.8	1	0	0	0	0	0	0	0	1	0	0	0	0	0	0	12	0	0	0	0	0	0	0	0	1	0	0	15	1.10523	258.16	57.6271	6	12	F067656	16	15
BC1415	-	30019564	NP_831195.1	glycerate dehydrogenase	5.34767	35342.5	0	0	0	0	0	0	3	0	0	0	0	0	0	0	0	0	0	0	0	0	0	0	0	0	2	2	0	7	0.198062	74.11	8.97833	2	3	F067647	7	7
BC1483	-	30019631	NP_831262.1	ferredoxin	3.63096	8815.95	0	0	0	0	0	0	0	0	2	0	0	0	2	0	0	0	0	0	0	0	0	0	0	0	2	2	0	8	0.907446	49.22	17.0732	1	2	F067666	25	8
BC1634	-	30019781	NP_831412.1	UDP-N-acetylenolpyruvoylglucosamine reductase	5.65381	17658	0	0	0	0	0	0	0	0	0	0	2	0	0	0	0	0	0	0	0	0	0	0	0	0	0	0	0	2	0.113263	42.44	21.4286	2	2	F067651	11	2
BC1649	-		AE016877_ATCC14579_1_pos1603696(at)1604316$AE016877_ATCC14579_3_pos1603188(at)1603751	Unknown	5	43461.4	1	0	0	0	0	0	0	0	1	0	13	7	1	0	0	0	0	0	0	0	0	0	0	0	0	0	0	23	0.529205	208$63	22.9778	8	13	F067650	22	23
BC1687	-	30019831	NP_831462.1	Unknown	8.5342	32155.6	0	0	0	0	0	0	0	0	0	0	0	0	0	0	0	0	0	3	0	0	0	0	0	0	3	0	0	6	0.186593	58.57	7.94224	2	3	F067649	9	6
BC1975	-	30020114	NP_831745.1	lipoprotein	8.26609	25042.2	0	0	0	0	0	0	0	0	2	0	0	0	0	0	0	0	0	0	0	0	0	0	0	0	0	0	0	2	0.0798653	24.95	5.04587	1	2	F067668	27	2
BC2082	-	30020219	NP_831850.1	Uncharacterized with DUF3952 domain	8.93777	30222.4	0	0	0	0	0	0	0	0	0	0	0	0	0	0	1	0	0	0	0	0	0	0	0	1	0	0	0	2	0.0661761	18.34	5.26316	1	1	F067655	15	2
BC2546	-	30020674	NP_832305.1	Uncharacterized with DUF3914 domain	6.91742	13129.8	0	0	0	0	0	0	0	0	0	0	2	0	0	0	0	0	0	0	0	0	0	0	0	0	0	0	0	2	0.152325	31.43	11.5044	1	2	F067651	11	2
BC3133	-	30021243	NP_832874.1	hydrolase	5.2782	42322.7	0	0	0	0	0	0	0	0	0	0	0	0	0	0	0	0	0	1	0	0	0	1	0	2	0	0	1	5	0.11814	40.1	5.05319	1	1	F067644	4	5
BC3251	-	30021360	NP_832991.1	Unknown	8.90408	45166.1	7	6	2	0	6	7	3	0	2	3	4	14	0	2	6	0	0	1	3	10	10	5	7	2	1	3	4	108	2.39117	255.29	25.1282	7	14	F067662	21	108
BC3304	-	30021412	NP_833043.1	ADP-ribosyltransferase	8.30489	67040.5	0	0	0	0	0	0	0	0	0	2	0	0	0	0	0	0	0	0	1	0	0	0	0	0	0	0	0	3	0.0447491	37.73	3.32226	1	2	F067641	1	3
BC3791	-	30021882	NP_833513.1	nucleoside-binding protein	8.46621	39127.3	0	0	1	0	0	0	0	0	1	0	0	0	0	0	0	0	0	0	0	0	0	0	0	0	0	0	0	2	0.0511153	48.63	3.3241	1	1	F067652	12	2
BC4061	-	30022148	NP_833779.1	peptidyl-prolyl cis-trans isomerase	5.60832	15777.8	0	0	0	0	0	0	0	0	4	0	0	0	0	0	0	3	0	0	0	0	0	0	0	0	0	0	0	7	0.443662	94.79	16.5517	2	4	F067668	27	7
BC4062	-	30022149	NP_833780.1	Uncharacterized with DUF1002 domain	5.66209	31649.8	0	0	0	6	1	0	4	3	7	0	1	1	4	1	1	6	7	6	0	0	3	7	0	6	15	5	8	92	2.90682	262.7	24.3056	5	15	F067666	25	92
BC4371	-	30022452	NP_834083.1	FMN-dependent NADH-azoreductase 1	9.24646	24513.7	0	0	0	0	0	0	0	0	1	0	0	0	0	0	0	2	0	0	0	0	0	0	0	0	2	0	0	5	0.203968	70.52	6.81818	1	2	F067666	25	5
BC4379	-	30022460	NP_834091.1	aminodeoxychorismate lyase	9.22637	41992.2	0	0	0	0	0	0	1	0	0	0	0	0	0	0	1	0	0	0	0	0	0	0	0	0	1	0	0	3	0.0714419	57.85	4.55764	1	1	F067655	15	3
BC5124	-	30023161	NP_834792.1	Uncharacterized with Lant_dehyd_N domain	8.64492	83971.9	0	0	0	0	0	0	0	0	1	0	0	0	0	0	0	0	0	0	0	0	0	0	0	0	1	0	0	2	0.0238175	20.08	1.12676	1	1	F067668	27	2
BC5360	-	30023390	NP_835021.1	Unknown	8.88875	16774.5	2	4	3	8	8	8	8	8	8	0	2	2	8	8	8	8	6	8	2	4	8	10	8	8	9	8	8	172	10.2537	170.26	30.8725	3	10	F067644	4	191
BC1952	DacA	30020091	NP_831722.1	nitroreductase family protein	5.20613	23057.6	0	0	0	0	0	0	0	0	0	0	0	0	0	0	0	0	0	0	0	0	0	0	0	0	0	3	0	3	0.130109	45.54	15	2	3	F067648	8	3
BC1159	YitK	161511210	NP_830945.2	nucleotide-binding protein	9.1542	18418	0	0	0	0	0	0	0	0	0	0	0	0	0	0	0	0	0	0	0	0	0	0	0	0	0	2	0	2	0.108589	50.41	8.58896	1	2	F067648	8	2
BC2932	YvgJ1	30021049	NP_832680.1	phosphoglycerol transferase	7.22085	74607	0	1	0	0	0	8	0	0	4	0	0	2	0	0	0	0	0	0	14	4	0	4	3	0	2	3	0	45	0.60316	316.18	19.6347	8	14	F067650	10	45
BC5232	YvgJ2	30023264	NP_834895.1	phosphoglycerol transferase	6.16585	72035.8	27	31	1	0	0	12	0	0	8	16	27	26	0	0	0	0	0	0	32	39	34	3	9	2	0	33	0	300	4.1646	681.15	36.767	18	39	F067661	20	300
				17.16/ Phagic proteins of unknown functions
BC1862	-	30020004	NP_831635.1	unknown	4.54002	29544.7	0	0	0	0	0	0	0	0	0	3	0	0	0	0	0	0	0	0	0	0	0	0	0	0	0	0	0	3	0.101541	115.5	13.7931	2	3	F067641	1	3
BC1893	-	30020035	NP_831666.1	scaffold protein	5.40518	28623.8	0	0	0	0	0	0	0	0	0	2	0	0	2	0	0	10	0	0	0	0	0	0	0	0	0	0	0	14	0.489104	214.6	19.8444	5	10	F067656	16	15
BC1894	-	30020036	NP_831667.1	unknown	5.516	41000	0	0	0	0	0	0	0	0	0	3	0	0	18	0	4	11	0	0	0	0	2	8	0	0	0	0	0	46	1.12195	408.84	36.631	10	18	F067663	22	46
BC1901	-	30020042	NP_831673.1	unknown	5.01444	18156.2	0	0	0	0	0	0	0	0	0	0	0	0	3	0	0	3	0	0	0	0	0	0	0	0	0	0	0	6	0.330467	74.5433	15.4762	2	3	F067656	16	6
BC2594	-	30020721	NP_832352.1	unknown	4.8641	130059	0	0	0	0	0	0	1	0	0	0	0	0	0	0	0	1	0	0	0	1	0	0	0	0	0	0	0	3	0.0230664	18.27	1.1925	1	1	F067661	20	3
BC4801	PspA	30022872	NP_834503.1	shock protein A	5.79898	25312.9	0	0	0	0	0	0	0	0	3	0	0	0	0	0	0	3	0	0	0	0	0	0	0	0	0	0	0	6	0.237033	131.11	20.362	3	3	F067656	16	6		1	74.1469	17
