# Supplementary material for: Time dynamics of the Bacillus cereus exoproteome are shaped by cellular oxidation
Source: Front Microbiol. 2015 Apr 22;6:342. doi: 10.3389/fmicb.2015.00342 (PMC4406070; doi:10.3389/fmicb.2015.00342)
Supplement: Supplementary file 4 [file Table4.XLSX]

## Sheet: Low-ORP anaerobiosis -variables
Table S4. List of proteins used as variables for PCA under low-ORP anaerobiosis
			Spectral count
			Early exponential growth phase			Late exponential growth phase			Stationnary growth phase
Protein name	Protein GI	NP-number	EE-1	EE-2	EE-3	LE-1	LE-2	LE-3	S-1	S-2	S-3
Hbl2	30021216	NP_832847.1	156	170	101	137	123	160	121	163	55
TgC	30020129	NP_831760.1	76	98	73	111	133	151	134	140	75
EntC	30018972	NP_830603.1	80	120	65	76	85	119	85	143	89
FlaB	30019803	NP_831434.1	68	90	49	66	78	149	55	102	110
FlaC	30019804	NP_831435.1	76	95	50	60	68	138	54	92	94
HblB	30021214	NP_832845.1	86	94	53	88	88	90	58	75	40
FlaA	30019805	NP_831436.1	63	86	42	52	63	124	54	86	88
ColC	30018742	NP_830373.1	94	129	69	40	71	135	21	53	36
NprB	30023381	NP_835012.1	50	76	37	54	55	73	69	73	40
Hbl1	30021215	NP_832846.1	68	89	41	40	42	73	24	44	18
NheA	30019951	NP_831582.1	69	86	46	47	43	54	24	41	17
PlcA	30021854	NP_833485.1	19	26	17	40	70	69	63	72	45
Eno	30023172	NP_834803.1	96	49	36	14	11	45	82	37	23
EntA	30023271	NP_834902.1	36	57	36	33	32	43	42	52	18
EntFM	30020092	NP_831723.1	31	41	41	30	29	49	34	37	34
CwlD	30023229	NP_834860.1	42	50	41	23	24	48	25	46	23
CwlC	30023266	NP_834897.1	37	46	32	29	26	50	38	40	20
Sph	30018853	NP_830484.1	29	30	16	27	48	62	37	32	25
NprP2	30020857	NP_832488.1	9	7	14	22	44	50	32	54	36
HlyI	30023138	NP_834769.1	29	56	20	21	32	41	23	16	9
Smc	30018861	NP_830492.1	33	43	26	21	18	30	26	30	14
NheB	30019952	NP_831583.1	38	49	17	25	25	39	9	24	1
GroEL	30018515	NP_830146.1	61	45	7	10	6	21	29	10	12
Pgi	30022940	NP_834571.1	58	34	6	8	11	21	37	16	9
FliD	30019785	NP_831416.1	39	39	12	10	25	36	0	22	2
EntD	NA	AE016877_ATCC14579_6_pos3681751(at)3681008	16	25	15	23	20	17	20	27	11
PlcB	30018852	NP_830483.1	31	34	18	13	25	31	1	9	7
InhA2	30018848	NP_830479.1	16	17	8	17	24	24	14	31	17
HblB'	30021213	NP_832844.1	28	34	10	20	20	20	3	2	6
Pgk	NA	AE016877_ATCC14579_6_pos50425505(at)5041349	22	16	0	5	2	21	45	14	15
TpiA	NA	AE016877_ATCC14579_4_pos5041359(at)5040562	28	8	0	4	6	15	37	10	29
EntB	30021068	NP_832699.1	18	25	10	5	17	31	5	17	8
GapA	30023174	NP_834805.1	18	19	9	8	9	20	22	16	12
EFTu	30018378	NP_830009.1	63	16	2	2	0	16	21	5	2
HhoA	30021701	NP_833332.1	22	14	6	8	7	15	23	18	8
GdhA	30022246	NP_833877.1	33	6	9	0	1	12	29	10	15
CytK	30019265	NP_830896.1	25	25	19	6	17	16	0	4	0
KatE	30019310	NP_830941.1	47	9	15	1	2	6	14	2	5
AtpD	30021340	NP_832971.1	9	12	3	12	13	15	11	13	10
ColA	30021271	NP_832902.1	11	26	15	0	12	25	0	0	0
GlnA	NA	AE016877_ATCC14579_4_pos3670539(at)3669373	34	9	3	2	2	6	14	6	11
YvgJ2	30023264	NP_834895.1	27	31	1	0	0	12	0	0	8
FlgL	30019784	NP_831415.1	14	13	0	3	2	20	0	9	10
Dps2	30023083	NP_834714.1	33	12	5	3	1	1	12	1	2
Pfk	30022675	NP_834306.1	25	10	0	0	2	6	16	2	9
Dps1	30020148	NP_831779.1	18	12	2	7	1	4	11	8	5
NheC	30019953	NP_831584.1	14	17	6	7	6	7	1	7	2
AdhE	30022446	NP_834077.1	0	1	0	0	0	14	43	2	7
FlgK	30019783	NP_831414.1	20	22	3	3	6	9	0	1	1
FlgE	30019797	NP_831428.1	16	12	2	6	7	12	0	6	0
SipA	30021185	NP_832816.1	8	8	1	7	6	8	7	8	5
HlyII	30021625	NP_833256.1	0	0	7	4	7	35	4	0	1
BC3221	30021331	NP_832962.1	11	1	2	12	1	0	8	10	9
PflB	30018697	NP_830328.1	7	1	0	0	0	17	17	7	2
GapN	30019023	NP_830654.1	25	0	0	0	0	7	13	2	2
DnaK	30022393	NP_834024.1	36	1	1	0	0	2	4	0	0
SodB	30023475	NP_835106.1	20	2	0	0	0	4	11	3	2
GlmS	30018425	NP_830056.1	11	0	0	2	1	2	18	2	5
GroES	161511213	NP_830145.2	10	4	2	1	0	4	8	4	6
RplL	30018370	NP_830001.1	11	4	1	2	2	2	6	2	9
LytR1	30023297	NP_834928.1	0	0	0	10	11	5	2	9	0
ChbA	30020919	NP_832550.1	2	10	2	1	7	12	0	0	2
BC1510	30019658	NP_831289.1	21	7	2	0	0	1	2	2	0
CwlE	30019051	NP_830682.1	8	6	0	1	2	6	0	0	8
BC4548	30022624	NP_834255.1	1	0	2	3	0	0	15	8	1
EFTs	30021914	NP_833545.1	16	2	1	1	0	0	4	0	6
Fba	30023366	NP_834997.1	9	4	0	1	0	5	6	1	4
CwlA	30019043	NP_830674.1	3	2	1	3	2	9	2	2	5
BC0887	30019042	NP_830673.1	0	1	0	1	3	11	3	4	5
ThiC	30023259	NP_834890.1	1	0	0	0	0	7	8	2	10
Frr	30021912	NP_833543.1	6	3	0	2	2	2	4	4	4
VanY3	30022592	NP_834223.1	2	2	0	3	2	2	2	4	8
TrpA	30019391	NP_831022.1	0	0	0	1	0	1	18	1	2
Asd	30021890	NP_833521.1	12	0	0	0	0	0	6	1	4
FtsI	30022353	NP_833984.1	1	0	0	2	6	4	0	2	6
SlpA	30019146	NP_830777.1	4	4	3	2	2	4	0	2	0
LytR2	30018960	NP_830591.1	0	0	0	2	5	3	0	6	5
CwlF	29899132	NP_829909.1	0	0	0	5	2	6	2	2	2
BC4678	30022753	NP_834384.1	6	0	0	0	0	0	8	1	4
Pta	30023417	NP_835048.1	6	0	0	0	0	0	5	2	4
BC0740	30018899	NP_830530.1	3	3	1	0	4	2	0	2	2
ZnuA	30020158	NP_831789.1	0	0	0	2	2	4	2	0	3
Ndk	30019663	NP_831294.1	0	0	0	1	2	0	4	2	3
BC0745	30018904	NP_830535.1	2	0	0	0	0	4	2	1	2
BC0816	30018975	NP_830606.1	0	0	0	0	0	0	2	3	2
RpmD	30018398	NP_830029.1	0	0	0	0	0	0	2	2	2
RplF	30018395	NP_830026.1	0	0	0	0	0	0	2	2	1
CwlB	30019057	NP_830688.1	2	1	1	0	0	0	0	0	0

## Sheet: Low-ORP anaerobiosis -ACP data
Table S4. PCA of exoproteome dynamic under low-ORP anaerobiosis
Analysis was performed from triplicate samples haversted at exponential (EE), late exponential (LE) and stationnary (S) growth phase.
						Protein contribution to PC1				Protein contribution to PC2				Protein contribution to PC3				Protein contribution to PC4				Protein contribution to PC5
	Eigenvalue	Percentage	Cumulative
		of variance	variance			Protein name	correlation	p-value		Protein name	correlation	p-value		Protein name	correlation	p-value			correlation	p-value			correlation	p-value
PC1	55.9916	32.9362	32.9362			BC4678	0.970517	1.4078e-05		AbrB	0.769111	0.0154068		AdhA	0.903914	0.000823305		CwlE	0.804682	0.00890536		InhA2	0.710719	0.0318612
PC2	45.3607	26.6828	59.619			HhoA	0.718916	0.0290682		AhpC	0.702694	0.0347595		AtpD	0.722558	0.0278807		BC4927	0.784757	0.0122527
PC3	23.9795	14.1056	73.7246			Asd	0.917538	0.000488757		BC0687	0.788532	0.0115627		BC0383	0.864723	0.00261984		FtsI	0.761556	0.0171072
PC4	17.1845	10.1085	83.8331			AtpB	0.690995	0.039283		BC1431	0.78668	0.0118979		BC0887	0.773706	0.0144301		HP5	0.699631	0.0359094
PC5	9.85491	5.79701	89.6301			BC0190	0.824838	0.00621157		BC1510	0.757484	0.0180733		BCp0010	0.695211	0.0376117		CwlA	0.693949	0.038107
PC6	8.18017	4.81187	94.442			BC2101	0.962433	3.26132e-05		BC2077	0.765671	0.0161663		CwlC	0.747116	0.0206952		FlaB	0.691152	0.03922
PC7	5.74601	3.38001	97.822			BC4023	0.903394	0.000838563		BC3728	0.751305	0.0196073		EntC	0.670373	0.0481497
PC8	3.70267	2.17804	100			BC4163	0.941463	0.000150854		BC5190	0.71793	0.0293955		FlaA	0.697663	0.0366611
						BC4604	0.861492	0.00283608		ColA	0.719887	0.0287483		GapA	0.712393	0.0312771
						BC4991	0.764084	0.016525		ColC	0.825689	0.00611207		NprB	0.834444	0.00514979
						Ccr	0.701204	0.0353159		CwlB	0.797684	0.0099996		PflB	0.829464	0.00568339
						DapD	0.806048	0.00870176		CwlD	0.715441	0.0302317		PlcA	0.685442	0.0415573
						Eno	0.828726	0.00576546		CytK	0.921593	0.000411339		RplQ	0.693351	0.0383433
						Fba	0.851232	0.00360391		EntB	0.677422	0.0449883		RpsB	0.706909	0.0332168
						FrxX	0.675205	0.0459677		FlgE	0.917895	0.000481555		Sph	0.809287	0.00823143
						GapN	0.833491	0.00524917		FlgK	0.924851	0.000355725		TgC	0.839005	0.00469213
						GdhA	0.944261	0.00012744		FliD	0.909466	0.000672231
						GlmS	0.914731	0.000547944		FrxX	0.699089	0.0361154
						GlnA	0.853055	0.00345818		GroEL	0.707511	0.0330001
						GlyA	0.82634	0.00603661		Hbl1	0.910257	0.000652412
						LpdV	0.920073	0.00043927		Hbl2	0.670616	0.0480383
						NadC	0.801288	0.00942541		HblB	0.674908	0.0461
						Pfk	0.915763	0.00052563		HblB,	0.839693	0.00462562
						Pgi	0.760579	0.0173356		HlyI	0.698912	0.036183
						Pgk	0.790403	0.0112306		NheA	0.940523	0.000159357
						Pta	0.949028	9.36459e-05		NheB	0.893529	0.00116683
						PykI	0.904046	0.00081948		NheC	0.927861	0.000309226
						RocA	0.750735	0.0197533		PlcB	0.901148	0.000906749
						Rpe	0.938951	0.000174319		SlpA	0.934859	0.000217866
						TpiA	0.919796	0.000444493		Smc	0.754979	0.0186852
						AhpC	0.668888	0.0488333		YvgJ2	0.812535	0.00777737
						AhpF	0.878717	0.00181338		Acn	-0.674483	0.0462896
						Dps1	0.730391	0.0254351		GcvT	-0.684097	0.0421203
						Dps2	0.738786	0.0229753		FabZ	-0.695208	0.0376128
						GrpE	0.839092	0.0046837		BC4158	-0.703102	0.0346081
						KatE	0.697904	0.0365685		BCp0018	-0.706197	0.0334744
						SodB	0.865355	0.00257893		RpmD	-0.715884	0.0300819
						TerD1	0.908318	0.000701722		BC5360	-0.749426	0.0200905
						TerD2	0.858209	0.00306809		BC4062	-0.778869	0.0133831
						TrxA	0.83843	0.00474819		BC3527	-0.799684	0.00967804
						TrxB	0.952578	7.29895e-05		Ndk	-0.853569	0.00341784
						BC1225	0.938951	0.000174319
						EFTs	0.805742	0.00874704
						EFTu	0.731224	0.0251835
						Frr	0.778613	0.0134339
						GltX	0.896951	0.00104438
						RpiX	0.719069	0.0290176
						RplL	0.869391	0.00232792
						Adk	0.831132	0.00550058
						BC0325	0.908581	0.000694899
						PnpA	0.814908	0.00745656
						RplI	0.941412	0.000151311
						RpsF	0.938951	0.000174319
						GroES	0.942987	0.000137761
						PrsA	0.695332	0.0375644
						BCp0002	0.757961	0.0179582
				2-oxoisovalerate dehydrogenase subunit beta
				extracellular unknown
				unknown memebrane spanning cell wall
				unknown memebrane spanning cell wall

## Sheet: High-ORP anaerobiosis-variables
Table S4. List of proteins used as variables for PCA under low-ORP anaerobiosis
			Spectral count
			Early exponential growth phase			Late exponential growth phase		Stationnary growth phase
Protein name	Protein GI	NP-number	EE-1	EE-2	EE-3	LE-1	LE-2	S-1	S-2	S-3
Hbl2	30021216	NP_832847.1	154	143	212	174	126	65	88	136
TgC	30020129	NP_831760.1	112	79	106	227	134	114	104	161
EntC	30018972	NP_830603.1	176	142	148	103	110	85	79	125
FlaC	30019804	NP_831435.1	60	103	120	62	137	45	125	148
FlaB	30019803	NP_831434.1	65	98	105	61	138	46	129	144
FlaA	30019805	NP_831436.1	55	93	114	58	129	29	109	132
HblB	30021214	NP_832845.1	92	85	105	94	73	36	42	82
ColC	30018742	NP_830373.1	77	103	118	55	130	12	45	38
NprB	30023381	NP_835012.1	68	48	72	100	72	59	39	90
Hbl1	30021215	NP_832846.1	88	77	86	74	70	18	24	61
PlcA	30021854	NP_833485.1	27	21	31	83	50	90	84	61
NheA	30019951	NP_831582.1	94	66	79	66	59	20	18	43
EntA	30023271	NP_834902.1	64	59	57	56	40	26	28	51
Eno	30023172	NP_834803.1	31	36	83	44	61	39	67	20
CwlD	30023229	NP_834860.1	60	45	54	34	39	26	22	36
CwlC	30023266	NP_834897.1	46	41	44	48	36	30	22	39
EntFM	30020092	NP_831723.1	38	43	37	43	34	32	32	36
NprP2	30020857	NP_832488.1	16	8	26	40	45	49	47	51
Sph	30018853	NP_830484.1	14	26	29	39	65	11	36	39
NheB	30019952	NP_831583.1	49	39	43	49	38	3	4	35
HlyI	30023138	NP_834769.1	53	41	34	32	41	10	15	19
Smc	30018861	NP_830492.1	45	41	35	27	27	19	22	28
EntD	NA	AE016877_ATCC14579_6_pos3681751(at)3681008	42	28	25	31	17	19	16	26
FliD	30019785	NP_831416.1	18	43	51	9	36	0	6	10
Pgi	30022940	NP_834571.1	15	8	46	16	26	22	42	12
HhoA	30021701	NP_833332.1	25	14	26	31	13	17	17	36
InhA2	30018848	NP_830479.1	18	11	16	25	19	27	13	33
GroEL	30018515	NP_830146.1	29	37	34	16	22	13	20	5
HblB'	30021213	NP_832844.1	31	36	37	15	20	0	2	13
Pgk	NA	AE016877_ATCC14579_6_pos50425505(at)5041349	3	9	9	16	31	18	50	17
YvgJ2	30023264	NP_834895.1	32	39	34	3	9	0	33	0
TpiA	NA	AE016877_ATCC14579_4_pos5041359(at)5040562	2	9	25	15	17	30	33	16
PlcB	30018852	NP_830483.1	15	26	31	10	29	3	4	7
GapA	30023174	NP_834805.1	14	12	17	17	22	14	20	16
ColA	30021271	NP_832902.1	52	22	32	0	18	0	0	0
CytK	30019265	NP_830896.1	23	25	21	8	15	0	2	4
AtpD	30021340	NP_832971.1	8	8	16	21	11	10	12	16
EntB	30021068	NP_832699.1	6	25	14	6	26	0	9	10
EFTu	30018378	NP_830009.1	29	20	12	3	25	2	9	6
FlgL	30019784	NP_831415.1	4	15	25	2	18	2	4	16
GdhA	30022246	NP_833877.1	0	3	17	10	16	17	27	2
FlgE	30019797	NP_831428.1	12	13	20	4	13	0	6	9
NheC	30019953	NP_831584.1	15	15	14	12	7	2	2	7
BC3221	30021331	NP_832962.1	0	1	13	19	2	14	10	11
SipA	30021185	NP_832816.1	5	8	9	10	6	10	8	8
GlnA	NA	AE016877_ATCC14579_4_pos3670539(at)3669373	4	1	15	4	11	14	19	2
CwlE	30019051	NP_830682.1	6	11	15	4	8	3	11	2
Pfk	30022675	NP_834306.1	0	0	11	9	12	12	14	1
Dps1	30020148	NP_831779.1	0	0	20	5	6	9	14	1
ChbA	30020919	NP_832550.1	2	11	8	4	9	0	4	6
LytR1	30023297	NP_834928.1	3	2	2	12	3	1	3	8
FtsI	30022353	NP_833984.1	5	3	0	15	2	15	0	6
FlgK	30019783	NP_831414.1	1	16	10	0	12	0	2	1
AhpC	30018585	NP_830216.1	10	19	16	0	0	3	0	1
GroES	161511213	NP_830145.2	4	8	11	3	6	7	6	4
SodB	30023475	NP_835106.1	2	3	15	4	5	2	7	8
VanY3	30022592	NP_834223.1	5	1	4	8	2	12	3	7
KatE	30019310	NP_830941.1	4	2	17	4	0	8	2	4
BC3121	30021232	NP_832863.1	18	7	15	0	1	0	0	0
Fba	30023366	NP_834997.1	2	8	6	4	9	4	1	7
SlpA	30019146	NP_830777.1	10	7	6	2	2	2	2	4
BC0887	30019042	NP_830673.1	1	4	1	5	7	4	6	6
RplL	30018370	NP_830001.1	4	6	4	2	4	5	6	2
GapN	30019023	NP_830654.1	0	3	7	2	7	4	10	1
DnaK	30022393	NP_834024.1	8	13	2	0	9	0	0	0
BC4547	30022623	NP_834254.1	4	0	1	0	0	7	0	19
Dps2	30023083	NP_834714.1	0	6	15	0	0	4	4	2
FusA	30018377	NP_830008.1	3	2	0	3	17	1	2	2
Frr	30021912	NP_833543.1	2	3	3	3	4	5	4	4
Acn	30021715	NP_833346.1	0	0	0	0	5	7	15	2
GlyA	30023347	NP_834978.1	0	0	0	0	9	8	12	0
RpiX	30018391	NP_830022.1	4	3	2	3	2	4	10	1
AhpF	30018584	NP_830215.1	11	1	6	2	2	4	1	1
GlmS	30018425	NP_830056.1	1	0	0	2	4	11	6	2
BC1431	30019580	NP_831211.1	8	4	9	1	0	3	1	0
CwlA	30019043	NP_830674.1	2	2	3	2	2	3	5	3
OppA6	30019333	NP_830964.1	0	0	0	5	5	3	6	0
PrsA	30019198	NP_830829.1	0	2	2	3	0	11	4	1
BC0816	30018975	NP_830606.1	0	3	3	2	0	2	8	6
BC4927	30022968	NP_834599.1	0	0	2	2	4	0	10	2
GltX	30018358	NP_829989.1	0	0	0	2	4	4	11	2
BC1510	30019658	NP_831289.1	4	9	4	1	2	0	1	2
BC0740	30018899	NP_830530.1	3	5	7	2	2	1	2	1
CwpC	30021795	NP_833426.1	0	2	0	2	3	4	4	5
ZnuA	30020158	NP_831789.1	1	0	1	4	4	3	2	4
AcpP	30021938	NP_833569.1	2	6	2	2	2	2	2	2
EFTs	30021914	NP_833545.1	2	3	5	0	2	5	0	2
BC4991	30023031	NP_834662.1	0	2	2	0	0	4	4	5
BC3526	30021628	NP_833259.1	0	1	2	3	3	3	4	0
Pta	30023417	NP_835048.1	0	0	1	0	0	7	7	1
BC5190	30023223	NP_834854.1	4	4	5	0	0	1	0	2
BC0383	30018591	NP_830222.1	0	0	0	2	0	6	1	4
TerD1	30018651	NP_830282.1	0	0	3	0	0	5	4	2
RplQ	30018407	NP_830038.1	2	2	2	2	2	0	2	2
ChbB	30020946	NP_832577.1	0	0	3	2	0	2	2	2
GuaA	30018516	NP_830147.1	0	0	0	2	3	1	4	1
TerD2	30018652	NP_830283.1	0	0	0	0	0	5	4	2
BC0348	30018556	NP_830187.1	0	0	0	1	0	4	3	1
RpmD	30018398	NP_830029.1	0	0	0	0	2	2	2	4
BC0426	30018634	NP_830265.1	0	0	0	3	1	2	1	2
BC3728	30021822	NP_833453.1	1	1	6	0	0	0	0	0
CwlB	30019057	NP_830688.1	3	2	3	0	0	0	0	0
RpsT	30022401	NP_834032.1	0	0	0	0	0	2	4	2
FtsE	30023022	NP_834653.1	3	2	2	0	0	0	0	0
RpsP	30021932	NP_833563.1	0	0	0	0	0	3	3	1
AbrB	30018308	NP_829939.1	1	2	1	0	0	0	0	0

## Sheet: High-ORP anaerobiosis-ACP data
Table S4, PCA of exoproteome dynamics under high-ORP anaerobiosis
Analysis was performed from triplicate samples haversted at exponential (EE), late exponential (LE) and stationnary (S) growth phase,
						Protein contribution to PC1				Protein contribution to PC2				Protein contribution to PC3				Protein contribution to PC4				Protein contribution to PC5
						Protein name	correlation	p-value		Protein name	correlation	p-value		Protein name	correlation	p-value		Protein name	correlation	p-value		Protein name	correlation	p-value
	Eigenvalue	Percentage	Cumulative			BC3526	0.820003	0.012682		BC0740	0.711842	0.0476351		AdhA	0.747619	0.0329661		BC2186	0.83855	0.00928809		BC0745	0.898243	0.00243714
		of variance	variance			BC4678	0.805493	0.0158176		CwlE	0.769192	0.0256635		BCp0009	0.726054	0.0414155		ChbB	0.814597	0.0137994		HhoA	0.758861	0.0290206
PC1	72.3305	40.4081	40.4081			CwlA	0.722227	0.0430386		Eno	0.733077	0.0385345		FusA	0.811068	0.0145611		AtpD	0.735297	0.0376498		NprB	0.709103	0.0488949
PC2	30.4314	17.0008	57.4089			NprP2	0.856262	0.006647		GapN	0.72207	0.0431058		HlyII	0.862006	0.00590818		YvgJ1	-0.758799	0.0290415
PC3	25.5019	14.2469	71.6558			PlcA	0.865031	0.00554135		GroEL	0.75972	0.0287314		Pgm4	0.833387	0.0101661		BCp0002	-0.831228	0.0105484
PC4	16.6619	9.30835	80.9641			Acn	0.89432	0.00272177		GroES	0.821322	0.0124183		PurH	0.846627	0.00801385
PC5	15.8053	8.8298	89.7939			AdhE	0.726296	0.0413141		GrpE	0.847048	0.00795067		PykI	0.731623	0.0391205
PC6	10.9546	6.11991	95.9138			Asd	0.928705	0.000858226		RplL	0.791743	0.0192008		Sph	0.949989	0.0003011
PC7	7.31425	4.08617	100			AtpA	0.83152	0.0104962		YvgJ2	0.833135	0.0102104		BC4547	-0.720889	0.043615
						AtpB	0.907593	0.00183848		InhA2	-0.720684	0.0437039
						BC0747	0.83152	0.0104962		TgC	-0.731493	0.0391733
						BC2101	0.858767	0.00631795		LytR1	-0.76566	0.0267826
						BC3249	0.904736	0.00200986		LytR2	-0.769285	0.0256346
						BC4023	0.841997	0.00872972		FtsI	-0.791213	0.0193394
						BC4158	0.904736	0.00200986
						BC4159	0.904736	0.00200986
						FabZ	0.904736	0.00200986
						FolE	0.904736	0.00200986
						FrvX	0.83294	0.0102445
						GcvT	0.918431	0.00127517
						GdhA	0.746282	0.033456
						GlmS	0.85417	0.00692992
						GlyA	0.858738	0.00632171
						LpdV	0.904736	0.00200986
						Pgk	0.775743	0.0236658
						Pta	0.885615	0.0034279
						RocA	0.734649	0.0379068
						Rpe	0.903134	0.00211039
						ThiC	0.744647	0.0340612
						TpiA	0.736298	0.0372551
												TrpA	0.778887	0.0227425
												TerD1	0.709972	0.0484933
												TerD2	0.885165	0.00346727
												TrxB	0.859934	0.00616822
												Frr	0.758575	0.029117
												GltX	0.879606	0.00397822
												RplB	0.729711	0.0398992
												RpmD	0.83294	0.0102445
												RpsP	0.904736	0.00200986
												RpsT	0.878832	0.00405303
												GuaA	0.725218	0.0417666
												PnpA	0.723574	0.0424629
												RplI	0.922624	0.00109194
												CwpC	0.877594	0.0041745
												BC0348	0.87136	0.0048217
												BC1415	0.904736	0.00200986
												BCp0010	0.832267	0.0103632
												BCp0018	0.837152	0.00952097
												AbrB	-0.709469	0.0487255
												BC0687	-0.79817	0.0175682
												BC3121	-0.715535	0.0459683
												ColA	-0.72009	0.0439615
												CwlB	-0.741757	0.0351469
												CwlD	-0.916258	0.0013775
												CytK	-0.931378	0.000766844
												EntA	-0.901756	0.00219935
												EntC	-0.874362	0.0045025
												FlgE	-0.726394	0.0412729
												FliD	-0.720492	0.0437869
												FtsE	-0.750412	0.0319568
												Hbl1	-0.940114	0.000513091
												Hbl2	-0.800936	0.0168935
												HblB	-0.906792	0.00188553
												HblB,	-0.95222	0.000263019
												HlyI	-0.836796	0.0095807
												HP2	-0.808831	0.0150574
												NheA	-0.933961	0.000684835
												NheB	-0.880575	0.00388587
												NheC	-0.956807	0.000194984
												PlcB	-0.733853	0.0382238
												SlpA	-0.731963	0.0389829
												Smc	-0.760791	0.028374

## Sheet: Aerobiosis-variables
Table S4. List of proteins used as variables for PCA under aerobiosis
			Spectral count
			Early exponential growth phase			Late exponential growth phase			Stationnary growth phase
Protein name	Protein GI	NP-number	EE-1	EE-2	EE-3	LE-1	LE-2	LE-3	S-1	S-2	S-3
FlaC	30019804	NP_831435.1	55	166	121	48	166	226	75	113	70
TgC	30020129	NP_831760.1	73	58	79	127	137	208	112	134	109
FlaA	30019805	NP_831436.1	47	165	113	40	148	207	65	96	73
Hbl2	30021216	NP_832847.1	109	140	140	63	105	120	50	85	45
EntC	30018972	NP_830603.1	83	96	92	63	75	106	86	94	78
HblB	30021214	NP_832845.1	71	75	79	50	65	71	38	58	38
NprB	30023381	NP_835012.1	38	31	51	26	58	101	67	54	42
Hbl1	30021215	NP_832846.1	57	78	78	19	45	60	20	20	11
NheA	30019951	NP_831582.1	40	68	59	29	51	53	17	34	19
CwlD	30023229	NP_834860.1	33	51	50	17	26	42	41	36	25
InhA2	30018848	NP_830479.1	11	11	25	31	56	64	41	41	27
NprP2	30020857	NP_832488.1	7	8	17	33	40	66	44	39	43
EntFM	30020092	NP_831723.1	24	22	34	24	26	34	28	31	33
CwlC	30023266	NP_834897.1	20	31	31	26	25	42	28	24	28
EntA	30023271	NP_834902.1	37	37	36	10	22	31	25	26	24
Smc	30018861	NP_830492.1	37	38	41	13	17	31	24	24	16
NheB	30019952	NP_831583.1	29	34	42	15	31	41	6	17	8
Eno	30023172	NP_834803.1	51	4	6	15	0	13	70	18	31
BC4547	30022623	NP_834254.1	4	8	6	26	32	36	29	27	36
FliD	30019785	NP_831416.1	13	50	47	6	28	31	0	18	2
GroEL	30018515	NP_830146.1	69	13	3	21	2	4	31	17	26
KatE	30019310	NP_830941.1	40	0	0	9	0	2	72	16	35
PlcA	30021854	NP_833485.1	5	4	12	20	22	31	23	29	27
EntD	NA	AE016877_ATCC14579_6_pos3681751(at)3681008	23	21	22	7	12	21	17	19	17
ColC	30018742	NP_830373.1	16	30	38	6	26	27	0	5	0
HblB'	30021213	NP_832844.1	20	40	48	11	13	11	2	3	0
BC4548	30022624	NP_834255.1	0	4	4	14	28	29	21	21	26
PdhD	30022058	NP_833689.1	33	0	4	15	2	4	37	12	26
FlgL	30019784	NP_831415.1	2	28	29	2	24	26	2	16	2
EntB	30021068	NP_832699.1	6	30	21	4	19	24	2	13	6
EFTu	30018378	NP_830009.1	57	12	7	6	1	8	14	10	10
HhoA	30021701	NP_833332.1	6	9	10	5	18	33	20	12	10
HlyI	30023138	NP_834769.1	20	24	24	10	4	6	13	6	12
GdhA	30022246	NP_833877.1	25	0	0	15	0	1	37	15	19
GlnA	NA	AE016877_ATCC14579_4_pos3670539(at)3669373	30	5	2	13	2	2	31	9	14
FlgE	30019797	NP_831428.1	4	22	23	0	13	24	4	9	8
GapN	30019023	NP_830654.1	33	0	0	6	0	0	47	3	10
Sph	30018853	NP_830484.1	2	9	16	5	15	27	7	8	9
HlyII	30021625	NP_833256.1	1	13	18	4	28	28	0	4	2
FusA	30018377	NP_830008.1	48	0	0	22	0	2	6	1	15
Pgi	30022940	NP_834571.1	24	0	0	9	0	0	33	9	17
AtpD	30021340	NP_832971.1	6	8	12	6	14	22	8	7	8
BC4363	30022444	NP_834075.1	0	0	0	2	17	21	16	16	18
GapA	30023174	NP_834805.1	18	7	0	9	4	6	18	9	14
DnaK	30022393	NP_834024.1	37	5	3	13	0	3	17	4	3
RocA	30018552	NP_830183.1	32	0	0	13	0	0	19	6	12
RibH	30022199	NP_833830.1	11	0	0	7	0	0	37	10	16
AhpF	30018584	NP_830215.1	17	0	0	12	0	1	19	13	17
Dps2	30023083	NP_834714.1	21	0	0	7	0	1	23	6	19
SipA	30021185	NP_832816.1	4	5	6	7	8	12	12	12	10
Pgk	NA	AE016877_ATCC14579_6_pos50425505(at)5041349	16	1	0	2	0	1	38	4	11
TrpA	30019391	NP_831022.1	36	0	2	5	0	2	14	4	9
YvgJ2	30023264	NP_834895.1	16	27	26	0	0	0	0	0	0
PlcB	30018852	NP_830483.1	6	15	21	2	8	10	0	3	2
BC3738	30021832	NP_833463.1	1	0	0	1	7	11	22	12	13
IlsA	30019482	NP_831113.1	0	0	0	3	13	19	10	8	14
BC3221	30021331	NP_832962.1	0	1	3	3	0	15	32	7	4
AhpC	30018585	NP_830216.1	13	0	0	8	0	1	20	7	11
RplL	30018370	NP_830001.1	9	3	4	6	2	2	19	5	8
CytK	30019265	NP_830896.1	5	17	28	0	3	3	0	0	0
TrpB	30019390	NP_831021.1	22	0	0	8	0	1	14	2	7
NheC	30019953	NP_831584.1	4	9	14	2	10	11	0	3	0
TpiA	NA	AE016877_ATCC14579_4_pos5041359(at)5040562	11	0	0	6	0	0	20	4	11
GroES	161511213	NP_830145.2	6	4	2	6	0	4	17	6	7
BC2101	30020238	NP_831869.1	15	0	0	2	0	0	25	2	6
GlmS	30018425	NP_830056.1	13	0	0	6	0	0	14	5	9
EFTs	30021914	NP_833545.1	17	1	2	6	0	0	3	11	3
LytR1	30023297	NP_834928.1	2	6	7	2	4	3	2	9	7
DapA	30021888	NP_833519.1	0	0	0	2	0	0	18	6	15
BC3121	30021232	NP_832863.1	5	20	10	0	2	2	0	1	0
TrxA	30022599	NP_834230.1	2	0	0	2	0	4	22	5	5
NadC	30022503	NP_834134.1	11	0	0	4	0	1	10	4	6
GlyA	30023347	NP_834978.1	9	0	0	7	0	0	11	1	7
BC4023	30022110	NP_833741.1	5	0	0	1	0	0	13	2	10
TrxB	30023192	NP_834823.1	6	0	0	1	0	0	14	2	8
Pta	30023417	NP_835048.1	6	0	0	3	0	0	15	2	4
CwlA	30019043	NP_830674.1	3	7	4	2	2	2	2	2	4
SodB	30023475	NP_835106.1	4	0	0	1	0	2	15	2	2
Frr	30021912	NP_833543.1	3	0	2	6	2	0	5	4	4
CwlF	29899132	NP_829909.1	10	0	0	9	0	0	2	2	2
ColA	30021271	NP_832902.1	6	8	10	0	0	0	0	0	0
FtsI	30022353	NP_833984.1	0	3	3	9	2	3	4	0	0
CwlE	30019051	NP_830682.1	0	11	5	2	1	1	0	0	2
Asd	30021890	NP_833521.1	4	0	0	4	0	0	9	1	4
BC1431	30019580	NP_831211.1	2	4	6	0	0	5	5	0	0
VanY3	30022592	NP_834223.1	0	1	1	4	1	2	2	6	4
SlpA	30019146	NP_830777.1	2	12	7	0	0	0	0	0	0
ClpP	30023185	NP_834816.1	2	0	0	0	0	0	15	1	3
BC0383	30018591	NP_830222.1	0	0	2	0	2	3	5	3	5
BC2305	30020437	NP_832068.1	4	0	0	0	0	0	4	6	6
FatB	30023143	NP_834774.1	0	0	0	2	2	2	9	3	2
BC1510	30019658	NP_831289.1	7	5	4	0	0	1	2	0	0
BC4991	30023031	NP_834662.1	2	0	0	4	0	0	6	2	5
BC0348	30018556	NP_830187.1	0	0	0	0	0	0	10	5	4
PrsA	30019198	NP_830829.1	0	0	0	3	0	0	10	2	3
AcpP	30021938	NP_833569.1	2	2	2	2	0	2	6	0	2
TerD1	30018651	NP_830282.1	3	0	0	2	0	0	4	2	6
RplQ	30018407	NP_830038.1	2	2	4	0	0	1	4	1	2
RpmD	30018398	NP_830029.1	0	0	0	1	0	0	9	2	4
PdhC	30022059	NP_833690.1	7	0	0	2	0	0	5	1	1
BC4604	30022679	NP_834310.1	2	0	0	1	0	0	9	1	1
BC0816	30018975	NP_830606.1	0	1	0	0	0	1	5	5	1
BC4549	30022625	NP_834256.1	1	0	0	0	1	4	3	2	2
BC0745	30018904	NP_830535.1	2	2	2	0	0	1	4	1	0
Rpe	30021948	NP_833579.1	2	0	0	2	0	0	4	1	2
LytR3	30020108	NP_831739.1	0	1	0	1	2	2	1	3	1
ZnuA	30020158	NP_831789.1	0	0	0	2	0	0	4	2	2
Kbl	30018806	NP_830437.1	5	0	0	0	0	0	3	1	1
BC5380	30023410	NP_835041.1	0	0	0	1	0	3	6	0	0
Ccr	30023351	NP_834982.1	0	0	0	2	0	0	2	2	3
DapD	30022069	NP_833700.1	1	0	0	0	0	0	4	2	2
RplM	30018412	NP_830043.1	2	1	1	3	0	0	0	0	0
BC4546	30022622	NP_834253.1	0	0	0	0	0	0	2	2	2
BC5359	30023389	NP_835020.1	0	0	0	0	0	0	2	1	2

## Sheet: Aerobiosis-ACP data
Table S4. PCA of exoproteome dynamic under aerobiosis
Analysis was performed from triplicate samples haversted at exponential (EE), late exponential (LE) and stationnary (S) growth phase,
						Protein contribution to PC1				Protein contribution to PC2				Protein contribution to PC3				Protein contribution to PC4				Protein contribution to PC5
	Eigenvalue	Percentage	Cumulative			Protein name	correlation	p-value		Protein name	correlation	p-value		Protein name	correlation	p-value		Protein name	correlation	p-value		Protein name	correlation	p-value
		of variance	variance			EntB	-0.884835	0.00152231		HlyI	0.771655	0.014861		BC0745	0.779738	0.0132121		NprB	0.70425	0.0341849		inhA1	0.685386	0.0415806
PC1	87.5072	44.4199	44.4199			Hbl1	-0.736393	0.0236598		ColA	0.710368	0.0319844		BC1431	0.852854	0.00347407						BC1894	-0.797968	0.00995342
PC2	40.1529	20.3822	64.8021			Hbl2	-0.849075	0.00378179		Fba	0.775119	0.0141382		CspB	0.750103	0.0199155						FtsI	-0.932223	0.000249657
PC3	25.5304	12.9596	77.7617			HblB	-0.841625	0.00444227		GcvT	0.75032	0.0198598		CwlD	0.845117	0.00412361
PC4	14.8731	7.54981	85.3115			HlyII	-0.751639	0.0195223		PdhB	0.787506	0.0117475		HP2	0.673562	0.0467022
PC5	10.2559	5.20603	90.5175			NheA	-0.914699	0.00054865		TrpA	0.681268	0.0433208		RplQ	0.804246	0.00897111
PC6	8.11047	4.11699	94.6345			NheB	-0.857063	0.00315208		EFTu	0.785618	0.0120928		VanW	0.798425	0.00987954
PC7	6.89884	3.50195	98.1365			NheC	-0.874309	0.00204554		FusA	0.71538	0.0302527
PC8	3.67115	1.86353	100			BC4678	0.828111	0.00583459		RplM	0.702933	0.0346707
						BC5359	0.785546	0.0121062		RpsJ	0.724455	0.0272747
						ClpP	0.844571	0.00417234		BC1510	0.869991	0.00229213
						SrtA	0.837868	0.00480347		Adk	0.692755	0.0385798
						Zmp2	0.837868	0.00480347		ClpC	0.757019	0.0181857
						BC3763	-0.816949	0.00718802		YvgJ2	0.689081	0.0400576
						ColC	-0.864661	0.00262391		FtsE	0.846488	0.00400286
						PlcB	-0.816728	0.00721683		DnaK	0.762585	0.0168685
						FlaA	-0.698195	0.0364569		GroEL	0.688709	0.0402092
						FlaC	-0.685324	0.0416064		Tig	0.837579	0.00483207
						FlgE	-0.778164	0.013523		BCp0002	0.842016	0.00440579
						FlgK	-0.841387	0.0044646		BCp0010	0.674181	0.0464244
						FlgL	-0.879651	0.00176662		BCp0018	0.760326	0.0173953
						FliD	-0.899182	0.00096954		BC3527	-0.85547	0.00327138
						AcpP	0.667102	0.0496634		BC4363	-0.872683	0.00213608
						Asd	0.963653	2.90897e-05		BC4547	-0.887005	0.00142739
						BC0747	0.74405	0.0215161		BC4548	-0.929314	0.000288392
						BC2101	0.884063	0.00155711		BC5360	-0.857518	0.00311855
						BC2305	0.674622	0.0462275		HhoA	-0.674431	0.0463128
						BC3249	0.837868	0.00480347		IlsA	-0.849425	0.00375253
						BC4023	0.928041	0.00030658		InhA2	-0.840178	0.00457913
						BC4158	0.82676	0.00598821		LytR3	-0.777471	0.0136613
						BC4163	0.888009	0.0013849		NprP2	-0.883106	0.00160101
												BC4366	0.841167	0.00448528		PlcA	-0.890289	0.00129167
												BC4604	0.856952	0.0031603		SipA	-0.851948	0.00354619
												BC4991	0.932875	0.000241512		TgC	-0.761889	0.0170296
												Ccr	0.68994	0.0397089
												DapA	0.844206	0.00420517
												DapD	0.88207	0.00164946
												Eno	0.915527	0.000530682
												FabZ	0.895636	0.00109032
												FolE	0.863768	0.00268252
												FrvX	0.881587	0.00167245
												GapA	0.879713	0.00176356
												GapN	0.86415	0.00265735
												GdhA	0.971112	1.31153e-05
												GlmS	0.9327	0.000243683
												GlnA	0.874618	0.00202857
												GlyA	0.917815	0.000483161
												LpdV	0.819098	0.00691245
												NadC	0.885255	0.00150359
												PdhC	0.720314	0.0286084
												PdhD	0.939048	0.000173367
												Pfk	0.903991	0.000821076
												Pgi	0.95599	5.63944e-05
												Pgk	0.903813	0.000826264
												Pta	0.933642	0.000232168
												RibH	0.959683	4.16493e-05
												RocA	0.743803	0.0215832
												Rpe	0.978204	4.92751e-06
												TpiA	0.981226	2.93133e-06
												TrpB	0.737224	0.0234207
												TrpC	0.716762	0.0297859
												AhpC	0.98133	2.87485e-06
												AhpF	0.919448	0.000451115
												Dps1	0.923585	0.000376658
												Dps2	0.925065	0.000352263
												GrpE	0.877521	0.00187442
												KatE	0.954785	6.19127e-05
												SodB	0.844976	0.00413612
												TerD1	0.852921	0.00346875
												TerD2	0.892286	0.00121371
												TrxA	0.832922	0.00530904
												TrxB	0.945082	0.000121097
												YwfI	0.821481	0.00661531
												BC1177	0.730003	0.0255526
												Frr	0.739377	0.0228085
												GcvP	0.75488	0.0187096
												GltX	0.90552	0.00077739
												Rph	0.793162	0.0107527
												RpiX	0.786421	0.0119452
												RplB	0.73244	0.0248194
												RplL	0.928496	0.000299993
												RpmD	0.870654	0.00225296
												RpsT	0.837868	0.00480347
												BC0325	0.672804	0.0470437
												GuaA	0.887634	0.00140066
												PnpA	0.833139	0.00528617
												RplI	0.892643	0.0012001
												RpsF	0.786379	0.011953
												BC0348	0.804678	0.008906
												BC3738	0.685203	0.0416567
												BC4546	0.692052	0.0388597
												BC4984	0.726352	0.0266775
												FatB	0.764121	0.0165165
												ZnuA	0.850223	0.00368635
												GroES	0.898475	0.000992849
												PrsA	0.865143	0.0025926
												BC2077	0.765382	0.0162314
												CsdA,,SufS,	0.685221	0.0416494
												HblB'	-0.686318	0.041193
					collagen adhesion protein
					ferrichrome binding protein
					cell surface protein
					cell surface protein
					?
