# Supplementary material for: Time dynamics of the Bacillus cereus exoproteome are shaped by cellular oxidation
Source: Front Microbiol. 2015 Apr 22;6:342. doi: 10.3389/fmicb.2015.00342 (PMC4406070; doi:10.3389/fmicb.2015.00342)
Supplement: Supplementary file 5 [file Table5.XLSX]

## Sheet: List of Met(O)detected peptides
	Table S5 :List of peptides containing oxidized methionine
		Number of spectral counts containing oxidized Met residue
	Growth condition	Aerobiosis									High-ORP anaerobiosis									Low-ORP anaerobiosis
	Growth phase	EE			LE			S			EE			LE			S			EE			LE			S
	Sample	R1	R2	R3	R1	R2	R3	R1	R2	R3	R1	R2	R3	R1	R2	R3	R1	R2	R3	R1	R2	R3	R1	R2	R3	R1	R2	R3
		8	11	8	17	12	17	9	12	7	8	8	8	7	10	12	8	11	12	8	8	8	7	7	14	4	9	5
	Peptide sequence	7	15	7	14	14	14	7	11	5	2	4	8	12	14	12	2	13	12	4	6	0	4	4	12	3	6	12
	ILNEAGISMLSQANQTPQMVSK	4	6	4	5	5	7	3	6	4	5	5	6	5	8	6	4	4	8	6	6	6	6	3	8	5	8	5
	NTQDAMSALR	0	6	2	10	10	10	2	6	4	0	2	6	2	7	9	1	9	8	4	2	0	4	4	10	2	5	9
	SALGHNLTANPNMK	4	4	4	4	4	4	0	4	4	4	4	4	5	4	6	4	2	6	4	4	4	8	6	4	4	4	4
	INTNINSMR	0	0	0	2	1	2	0	3	2	2	2	2	9	5	8	10	10	4	2	2	2	5	10	6	6	10	5
	SMNAYSYMLIK	2	2	2	4	6	6	2	3	5	2	2	2	11	3	5	5	3	6	2	2	2	6	6	5	6	6	2
	WMQPIPDNIPLAR	8	6	4	0	0	0	1	2	0	8	8	7	6	3	5	6	2	5	4	6	2	4	4	2	4	7	3
	TVVYEQMLK	4	4	4	0	4	4	2	2	0	4	4	5	4	4	4	4	2	5	6	4	4	4	4	6	4	4	0
	VLTAMGHDLTANPNMK	4	4	4	4	4	4	0	2	2	4	4	4	4	4	4	2	1	2	4	4	4	7	5	2	1	3	1
	EGFSDRLEVLQEMAMTNQENTQR	2	2	2	2	3	0	0	1	0	3	4	5	4	2	4	2	0	4	3	5	5	9	5	4	2	2	2
	LIDLNQEMMR	2	0	2	2	5	4	2	3	3	2	2	2	7	2	4	2	3	4	2	2	2	2	3	4	3	4	2
	QLESDGFNVMK	2	2	2	2	4	4	2	2	3	2	2	2	4	3	4	1	2	4	2	2	2	4	3	4	4	3	2
	NIMDQLYGEFNK	2	4	4	2	2	1	2	1	2	4	4	4	2	2	2	3	2	3	4	4	4	2	2	2	2	3	2
	GMPGDYTFTLQVK	2	2	4	2	2	6	2	2	2	2	2	2	2	3	4	2	4	3	2	2	2	2	2	2	2	2	2
	IDVLMPDKGSSSSWGR	0	4	4	0	2	4	0	1	2	2	3	5	2	3	4	0	4	4	4	4	4	0	2	4	2	2	0
	VQLSDASGDTMTIDSLNAK	4	2	2	2	2	4	0	2	0	2	2	4	3	2	2	3	4	3	2	4	3	2	2	4	3	2	0
	LDHNLNNVTSQATNMAAAASQIEDADMAK	0	12	6	0	0	8	0	0	0	0	4	6	0	4	0	0	2	5	6	4	0	0	0	2	0	2	0
	VVGVAYSNINEMHK	2	3	2	2	3	4	2	2	2	2	2	2	2	2	2	2	2	2	2	2	2	2	2	2	2	2	2
	LDHNLNNVTSQATNMAAAASQIEDADMAKEMSEMTK	2	0	2	2	2	2	2	2	2	2	2	2	2	2	2	2	2	2	2	2	2	2	2	2	2	2	2
	VQLSDASGDTMTIDSLDAK	2	2	2	0	2	2	0	2	0	2	2	3	3	2	1	0	2	2	2	3	2	2	2	3	2	5	0
	VTYSYFNMSDEQLSK	4	4	4	0	0	3	0	0	0	4	4	3	2	3	0	0	0	4	3	4	0	0	0	1	0	2	0
	QDMKEWSSELYPQLILLNSK	2	1	1	2	0	1	0	0	0	2	2	4	2	2	2	2	0	2	1	3	0	4	3	2	2	4	0
	TGSNALVMDLYALTIIK	0	4	2	0	1	3	0	0	1	0	4	3	0	4	2	0	4	0	3	5	0	0	0	3	0	1	0
	TQEYDLMKVIDTEK	1	0	0	3	2	4	0	2	0	1	1	1	3	1	2	2	0	3	0	2	0	1	2	2	4	2	0
	LDHNLNNVTSQATNMASAASQIEDADMAK	2	0	0	1	0	0	2	1	2	2	2	2	2	2	0	2	2	2	2	2	2	0	2	2	1	2	2
	VTYSYFNMSDEQLSKDHEWDR	3	4	2	0	0	2	1	0	2	3	3	4	0	1	0	0	0	2	3	4	1	0	0	0	0	3	0
	AAAENMIPTSTGAAK	4	0	0	0	0	0	4	0	0	0	2	4	2	1	0	0	4	0	4	0	0	0	0	2	4	5	0
	GNKIDVLMPDKGSSSSWGR	0	4	4	0	4	4	0	4	0	0	4	0	0	0	4	0	3	2	0	2	0	0	0	0	0	1	0
	VNQIGTLTETFEAIEMAK	0	0	0	0	0	0	0	0	0	1	0	2	3	2	2	4	5	2	0	2	0	2	2	2	2	2	2
	FKILNEAGISMLSQANQTPQMVSK	0	0	1	0	0	0	0	0	0	4	4	4	0	2	2	0	1	0	3	4	1	0	4	4	0	0	0
	QVWGMTQEYDFR	1	2	1	0	1	2	2	2	1	1	2	0	4	2	1	3	1	2	1	0	1	1	0	1	0	0	1
	MQVIIDELAHR	2	2	2	0	2	2	0	0	0	2	2	2	2	2	2	0	0	2	2	2	1	0	0	2	0	2	0
	SIVGSIVKPGMDEHEK	0	0	0	0	0	0	0	0	2	0	0	2	2	1	2	5	2	2	0	0	0	2	2	2	2	2	2
	TMIKQPNVNLSNIDLGSEGGELLK	2	0	0	0	2	2	1	0	2	2	1	0	2	2	0	0	0	2	0	2	0	2	2	2	2	2	0
	DNPSETIIMSLK	6	0	0	0	0	0	0	0	0	4	4	4	0	0	0	0	0	0	8	4	0	0	0	0	0	0	0
	YSIKGMPGDYTFTLQVK	4	2	2	0	0	2	2	1	0	2	2	2	0	0	0	0	0	2	2	2	0	0	0	1	1	2	0
	FSVLTPVGLLPIAVSGLNIEEMMK	2	2	2	0	0	2	2	1	0	2	2	2	1	0	1	2	1	0	2	2	2	0	0	1	0	0	0
	MNAVSTILEADKEILR	2	3	4	0	1	0	0	0	0	2	2	4	2	0	2	0	0	0	2	2	0	0	0	2	0	1	0
	ILESDEDIMKTQQEDQASVK	4	4	4	0	0	0	0	0	0	4	4	3	0	0	0	0	0	0	2	4	0	0	0	0	0	0	0
	QWNTMGANYTDLLDNIDSMEDHK	2	3	2	0	1	0	1	0	0	2	2	2	0	1	1	2	0	0	2	2	0	0	2	0	1	2	0
	IPFIPTLIAGGIMIGDAR	2	0	2	0	1	2	0	2	1	0	1	1	2	0	0	0	1	2	0	2	0	2	1	0	2	2	0
	ILESDEDIMKTQQEDQASVKK	0	0	0	0	0	0	0	0	0	2	2	2	0	2	2	1	2	0	2	2	2	2	3	2	0	0	0
	GNWIMGDTLGGLTIR	4	0	0	3	0	0	4	0	2	0	4	2	0	0	0	0	0	0	4	2	0	0	0	0	0	0	0
	MNDQELVETLGSIK	0	3	0	0	0	0	0	0	0	2	0	6	2	0	0	0	0	0	4	4	4	0	0	0	0	0	0
	MLLIGTEVKPFK	1	2	0	2	2	2	0	0	1	1	1	2	2	1	0	1	1	2	1	0	0	0	0	1	1	0	0
	LIQTYIDQSLMSPNVQLEEVTALNTNQFLIK	0	3	0	0	0	0	0	0	0	4	2	4	2	0	0	0	0	0	4	4	0	0	0	0	0	0	0
	SIVGSIVKPGMDEHEKVK	2	3	0	2	1	0	1	2	0	1	3	2	0	1	0	0	0	0	0	2	0	0	0	0	0	1	1
	MLGSQSPLIQAYGLIILQQPDIK	0	0	1	0	0	0	0	0	0	1	1	5	0	0	1	0	0	1	0	2	0	3	3	2	1	0	0
	MRINTNINSMR	2	0	0	1	0	0	0	0	0	1	0	0	2	0	2	1	0	2	0	0	2	2	2	2	0	2	0
	TQEYDLMK	2	2	2	0	0	2	0	0	0	2	2	2	0	1	0	0	0	3	0	2	0	0	0	0	0	1	0
	ALAETGSHILVMDLYAK	2	0	2	2	0	0	0	0	0	2	2	2	2	0	0	0	0	0	0	2	1	2	2	0	0	0	0
	IDVLMPDKGSSSSWGRK	2	1	0	2	0	0	2	0	2	2	2	2	0	0	0	0	2	0	2	2	0	0	0	0	0	0	0
	AYNDYEEYSLGPEGLKDAMER	2	0	0	0	0	0	4	0	0	0	0	2	0	0	0	2	2	0	2	2	2	0	0	0	2	0	0
	NVTAGANPMGLR	2	0	2	1	2	2	0	0	2	1	0	0	0	0	0	2	0	0	0	0	0	2	2	0	0	2	0
	MGAEVFHALK	2	2	2	0	0	0	0	0	0	2	2	2	0	0	0	0	0	0	2	3	3	0	0	0	0	0	0
	GDDMHTTLETPFFDLTK	2	2	2	0	2	2	0	1	2	0	2	2	0	0	1	0	0	0	0	2	0	0	0	0	0	0	0
	LQLQVQSIQESMEQDLLELNR	0	4	1	0	0	1	0	0	0	0	2	0	0	2	2	0	0	0	0	2	0	0	1	3	0	2	0
	VQLSDASGDTMTIDSLDAKK	0	1	2	0	0	3	0	0	0	0	2	1	0	2	0	0	0	2	0	4	0	0	0	1	0	2	0
	VLTAMGHDLTANPNMR	2	2	2	0	0	0	0	0	0	2	2	2	0	0	0	0	0	0	2	2	2	0	0	0	0	0	0
	LDHNLNNVTSQATNMASAASQIEDADMAKEMSEMTK	0	4	2	0	0	0	0	0	0	1	0	0	0	0	0	0	0	0	4	2	4	0	0	0	0	0	0
	ILESDEDIMK	4	0	0	0	0	0	3	0	0	4	2	4	0	0	0	0	0	0	0	0	0	0	0	0	0	0	0
	MDTVVTSMTSTEGQLK	0	0	0	2	2	2	2	2	2	0	0	0	0	0	0	2	0	0	0	0	0	0	0	0	2	0	0
	VQNFAQLLQEINMQLNK	0	0	0	0	0	0	0	0	0	0	0	0	0	0	0	3	4	0	4	0	0	0	0	0	3	0	0
	MNSYFESPATLTVK	2	0	0	0	0	0	2	0	0	0	0	0	0	2	0	2	2	0	0	0	0	0	0	0	2	0	2
	AMIELDGTPNKGK	0	2	2	0	0	2	0	0	0	0	2	2	0	0	0	0	0	0	0	2	2	0	0	0	0	0	0
	VVDLAAYMTSK	3	0	0	0	0	0	4	0	3	0	0	0	0	0	0	0	0	0	4	0	0	0	0	0	0	0	0
	DIEIQLSDASGDTMTLK	0	0	0	0	0	5	0	1	0	0	0	0	3	0	0	0	0	1	0	2	0	0	0	0	0	1	0
	DSTMKVEGYVSR	0	0	0	0	0	2	0	1	0	0	0	0	3	0	2	0	0	2	0	0	0	0	1	0	0	2	0
	YKQSMDGTMQDIK	0	0	0	2	0	2	2	2	2	0	0	1	0	0	0	2	0	0	0	0	0	0	0	0	0	0	0
	YKQSMDGTMQDIKK	0	2	0	0	0	0	0	0	0	0	0	3	1	0	0	0	0	0	3	3	1	0	0	0	0	0	0
	MFGFISEDEIVGK	4	0	0	0	0	0	4	0	3	0	0	0	0	0	0	0	0	0	2	0	0	0	0	0	0	0	0
	SMLLLTQNDLHTFANQIDVELDLLKR	0	0	0	0	0	0	0	0	0	0	0	0	0	4	0	0	0	1	0	0	0	0	0	3	3	1	0
	DYEMMLIELK	0	0	0	0	0	0	0	0	0	0	0	0	2	0	0	3	2	0	0	0	0	0	2	0	0	1	2
	FVHVIGTHLQAEDSMCGK	2	2	2	0	0	0	0	0	0	1	1	2	0	0	0	0	0	0	0	2	0	0	0	0	0	0	0
	EYEDMKGAEDSFSSTFEK	0	2	0	0	0	0	0	0	0	2	0	2	1	0	0	0	0	0	2	3	0	0	0	0	0	0	0
	IDVLMPDKGSSSQWGR	2	0	0	2	0	0	2	0	1	0	0	0	0	0	0	2	0	0	0	0	0	0	0	0	0	0	2
	ALDDAINALTYMSTQWHDLDSQYSGVLGHIENAAQK	0	1	0	0	0	0	0	0	0	2	2	2	0	0	0	0	0	0	2	2	0	0	0	0	0	0	0
	SMTVLELNDLVK	0	0	0	0	0	3	0	0	0	0	0	0	3	1	0	1	0	2	0	0	0	0	0	0	0	0	0
	GNLIPMDQLPALTNSGFSPGMIAVVISEK	0	0	0	0	0	0	0	0	0	0	0	0	2	0	0	2	2	0	0	0	0	0	2	0	0	2	0
	QSMDGTMQDIK	2	2	0	0	0	0	0	0	0	1	2	1	0	0	0	0	2	0	0	0	0	0	0	0	0	0	0
	DNPSETIIMSLKK	0	0	0	0	0	0	0	0	0	0	0	4	0	0	0	0	0	0	3	3	0	0	0	0	0	0	0
	DIEYFDQSIDMLK	8	0	0	0	0	0	0	0	0	0	0	0	0	0	0	0	0	0	2	0	0	0	0	0	0	0	0
	QLLDTLNGIVEYDTTFDNYYETMVEAINTGDGETLK	1	0	0	0	0	2	0	0	0	0	1	0	0	0	0	2	0	2	0	0	0	1	0	0	0	0	0
	CDMVDDEELLELVEMEVR	3	0	0	1	0	0	0	0	2	0	0	0	0	0	0	0	0	0	2	0	0	0	0	0	1	0	0
	DKGNWIMGDTLGGLTIR	2	0	0	2	0	0	0	0	0	0	0	0	0	0	0	2	1	0	0	0	0	0	0	0	2	0	0
	ILAIGGKPVATMK	5	0	0	0	0	0	0	0	0	2	2	0	0	0	0	0	0	0	0	0	0	0	0	0	0	0	0
	DLFMYNVLR	0	4	0	0	0	0	0	0	0	1	4	0	0	0	0	0	0	0	0	0	0	0	0	0	0	0	0
	SSIAQVAAISAADEEVGQLIAEAMER	1	3	0	0	0	2	0	0	0	1	1	1	0	0	0	0	0	0	0	0	0	0	0	0	0	0	0
	AITTMNEVFDSLFSIIR	2	0	0	0	0	0	0	0	0	0	1	1	1	0	0	0	0	0	0	0	0	1	0	0	0	3	0
	FLSTDKGGAADIKVQLSDASGDTMTIDSLNAK	0	2	0	0	0	2	0	0	0	0	0	2	0	2	0	0	0	0	0	1	0	0	0	0	0	0	0
	TQEYDLMKVIDTEKIK	0	0	0	0	0	0	0	0	0	0	0	0	1	0	1	0	2	0	0	0	0	0	1	0	1	2	0
	ATFGSQLNRLDHNLNNVTSQATNMAAAASQIEDADMAK	0	3	2	0	0	0	0	0	0	0	1	1	0	0	0	0	0	0	0	0	0	0	1	0	0	0	0
	QFLRDNPSETIIMSLK	0	2	0	0	0	0	0	0	0	0	0	2	0	0	0	0	0	0	2	2	0	0	0	0	0	0	0
	KLVDLELQALEMK	2	0	0	2	0	0	0	0	1	0	0	0	0	0	0	2	0	0	0	0	0	0	0	0	1	0	0
	SMLLLTQNDLHTFANQIDVELDLLK	0	0	0	0	0	0	0	0	0	0	0	4	0	0	0	0	0	0	4	0	0	0	0	0	0	0	0
	AFIPYVMGGDGGLEK	0	0	0	0	0	0	0	0	0	0	0	2	0	0	0	1	2	0	2	0	0	0	0	0	0	0	0
	ESAEEMVQTLVNDYSALIQELK	4	0	0	0	0	0	0	0	0	0	1	0	0	0	0	0	0	0	2	0	0	0	0	0	0	0	0
	ILALEGKPLATMK	0	0	0	0	0	2	0	0	0	1	0	0	0	2	0	0	0	2	0	0	0	0	0	0	0	0	0
	AMLEDIAILTGGEVITEELGR	2	0	0	0	0	0	0	0	0	2	0	0	0	0	0	0	0	0	3	0	0	0	0	0	0	0	0
	NIMDQLYGEFNKIVDADEYVK	4	0	0	0	0	0	0	0	0	0	0	0	0	0	0	0	0	0	3	0	0	0	0	0	0	0	0
	VGDVVEIIGLAEENASTTVTGVEMFR	1	3	1	0	0	2	0	0	0	0	0	0	0	0	0	0	0	0	0	0	0	0	0	0	0	0	0
	GEVLQITDMVAHAITLEDEVTKENVDALR	1	0	0	0	0	0	0	0	0	0	0	0	0	0	0	2	0	0	2	0	0	0	0	0	2	0	0
	FLSTDKGGAADIKVQLSDASGDTMTIDSLDAK	2	0	0	2	0	0	0	0	1	0	0	0	0	0	0	0	0	0	1	0	0	0	0	0	0	0	0
	IGVLTSGGDSPGMNAAIR	0	0	0	0	0	0	0	0	0	0	0	1	0	2	0	0	0	0	0	2	0	0	0	1	0	0	0
	EIELEDAFENMGAK	0	0	0	0	0	0	0	0	0	0	0	0	0	0	0	0	1	0	2	0	1	0	0	0	2	0	0
	EISDTLPMKDTK	0	0	0	0	0	0	1	0	0	0	0	1	1	1	0	0	0	0	0	0	0	0	0	0	2	0	0
	AGENVFLGMDVASSEFYNK	0	0	0	0	0	0	2	0	0	0	0	0	0	0	0	0	2	0	0	0	0	0	0	0	2	0	0
	VNQIGTLTETFEAIEMAKR	2	0	0	0	0	0	0	0	0	0	0	0	0	0	0	0	2	0	0	0	0	0	0	0	2	0	0
	MWTYDSEEAAIEDALR	0	0	2	0	0	0	0	0	0	2	2	0	0	0	0	0	0	0	0	0	0	0	0	0	0	0	0
	QRPEVLYPGANTQSMVYVENK	0	0	0	0	0	0	0	0	0	0	0	0	0	0	0	0	2	0	0	0	0	0	0	2	2	0	0
	NYSLGPAGFQDVMAQTTSSIFAMDSYAK	0	2	3	0	0	0	0	0	0	0	0	0	0	0	0	0	0	0	0	1	0	0	0	0	0	0	0
	MLGLPASSAAEGVESLVK	0	0	0	0	0	0	0	0	0	0	0	2	0	0	0	0	0	0	2	2	0	0	0	0	0	0	0
	DKKPMSVQISGTDIPLSGGTILSAIDTK	2	0	0	0	0	0	0	0	0	0	0	0	0	0	0	1	0	0	2	0	0	0	0	0	0	0	0
	MKGQAIYDIMQGIDYDIQSYLTEAR	0	0	0	0	0	0	0	0	0	0	0	2	0	0	0	0	0	0	0	1	2	0	0	0	0	0	0
	KTPQVLFVGQNISSTYMK	0	0	0	0	0	0	0	0	0	0	2	1	0	0	0	0	0	0	0	2	0	0	0	0	0	0	0
	LEVLQEMAMTNQENTQR	2	0	0	0	0	0	1	0	2	0	0	0	0	0	0	0	0	0	0	0	0	0	0	0	0	0	0
	TNFNGNSFLDTTATPPGKDIEIQLSDASGDTMTLK	0	0	0	0	0	0	4	0	1	0	0	0	0	0	0	0	0	0	0	0	0	0	0	0	0	0	0
	VMTEDAAQTYTFK	0	0	0	0	0	0	1	0	0	0	0	0	0	0	0	0	0	0	4	0	0	0	0	0	0	0	0
	DGAMQVNQNPSTINYEPSR	0	0	0	0	0	0	0	0	0	0	0	0	0	2	0	0	0	0	0	2	0	0	0	0	0	0	0
	KGMEIAQDSDDEMTSDLLLGIYTELEK	2	0	1	0	0	0	0	0	0	0	0	0	0	0	0	0	0	0	0	1	0	0	0	0	0	0	0
	GLEVVTQAMHMYPR	0	0	0	0	0	0	0	0	0	0	0	0	2	0	0	0	0	0	0	1	1	0	0	0	0	0	0
	GYNLTANPGMK	4	0	0	0	0	0	0	0	0	0	0	0	0	0	0	0	0	0	0	0	0	0	0	0	0	0	0
	NMSDIYDYFKK	0	0	0	0	0	0	0	0	0	1	1	1	0	0	0	0	0	0	0	0	1	0	0	0	0	0	0
	AMVPLSEMFGYATSLR	4	0	0	0	0	0	0	0	0	0	0	0	0	0	0	0	0	0	0	0	0	0	0	0	0	0	0
	SGPSHMGVYLGNGQFISAETDATGVR	0	0	0	0	0	0	0	0	0	0	0	0	0	0	0	2	0	0	2	0	0	0	0	0	0	0	0
	AAVEEGIVAGGGTSLMNVYTK	2	0	0	0	0	0	0	0	2	0	0	0	0	0	0	0	0	0	0	0	0	0	0	0	0	0	0
	AMIELDGTPNK	0	0	0	0	0	0	0	0	0	2	0	0	0	0	0	0	0	0	0	2	0	0	0	0	0	0	0
	MTLEEILAK	4	0	0	0	0	0	0	0	0	0	0	0	0	0	0	0	0	0	0	0	0	0	0	0	0	0	0
	VLNNNMIQIQTNVEEGTYTDSSLLQK	2	0	0	0	0	0	0	0	0	0	1	0	0	0	0	0	0	0	1	0	0	0	0	0	0	0	0
	VGVGFNAATGEWVNMLESGIVDPAK	0	0	4	0	0	0	0	0	0	0	0	0	0	0	0	0	0	0	0	0	0	0	0	0	0	0	0
	KAMLEDIAILTGGEVITEELGR	0	2	2	0	0	0	0	0	0	0	0	0	0	0	0	0	0	0	0	0	0	0	0	0	0	0	0
	SFAIQHSLANMEQMQK	0	0	0	2	0	0	0	0	2	0	0	0	0	0	0	0	0	0	0	0	0	0	0	0	0	0	0
	NLLMSEDPLAASK	2	0	0	0	0	0	0	0	0	0	0	0	0	0	0	0	0	0	2	0	0	0	0	0	0	0	0
	VFIEMASR	3	0	0	0	0	0	0	0	0	0	0	0	0	0	0	0	0	0	1	0	0	0	0	0	0	0	0
	TITTNFNVLMEEEGLAAR	0	0	0	0	0	0	0	0	0	2	2	0	0	0	0	0	0	0	0	0	0	0	0	0	0	0	0
	VGDVVEIIGLAEENASTTVTGVEMFRK	0	0	0	0	0	0	0	0	0	0	0	0	0	0	0	2	0	0	0	0	0	0	0	0	2	0	0
	RKPLNISIDLPGMR	0	0	0	0	0	2	0	0	0	0	0	2	0	0	0	0	0	0	0	0	0	0	0	0	0	0	0
	MSTIIDVYAR	0	0	0	0	0	0	0	0	0	1	0	2	0	0	0	0	0	0	0	0	0	0	0	0	1	0	0
	MFDIFYYANTDELNMTSNFK	3	0	0	0	0	0	0	0	0	0	0	0	0	0	0	0	0	0	1	0	0	0	0	0	0	0	0
	LGANAILGVSMAVAHAAADFVGLPLYR	4	0	0	0	0	0	0	0	0	0	0	0	0	0	0	0	0	0	0	0	0	0	0	0	0	0	0
	NMITGAAQMDGGILVVSAADGPMPQTR	0	2	1	0	0	0	0	0	0	0	0	1	0	0	0	0	0	0	0	0	0	0	0	0	0	0	0
	FGGQVMDTMGIENFISVK	2	0	0	0	0	0	0	0	0	0	0	0	0	0	0	0	0	0	0	0	0	0	0	0	1	0	0
	LVDLELQALEMK	0	0	0	0	0	0	0	0	0	0	0	0	0	0	0	1	1	0	1	0	0	0	0	0	0	0	0
	ETDKPFLMPVEDVFSITGR	2	0	0	0	0	0	0	0	0	0	0	0	0	0	0	0	0	0	0	1	0	0	0	0	0	0	0
	AAIEMLNHSFYNTLSK	0	0	0	0	0	0	0	0	0	0	0	0	0	0	0	0	0	0	0	0	0	0	1	1	0	0	1
	MQYTESMVYSK	1	0	0	0	0	0	0	0	0	0	0	0	0	0	0	2	0	0	0	0	0	0	0	0	0	0	0
	INAENNNDSEYASMFK	1	0	0	0	0	0	2	0	0	0	0	0	0	0	0	0	0	0	0	0	0	0	0	0	0	0	0
	QNFQMLPTK	0	0	0	0	0	0	0	0	1	0	0	0	0	0	0	0	0	0	2	0	0	0	0	0	0	0	0
	QFEVMSIPALFVLK	2	0	0	0	0	0	1	0	0	0	0	0	0	0	0	0	0	0	0	0	0	0	0	0	0	0	0
	IEYIMIGDPTR	2	0	0	0	0	0	0	0	0	0	0	0	0	0	0	0	0	0	1	0	0	0	0	0	0	0	0
	DMLALVDELATMSSK	3	0	0	0	0	0	0	0	0	0	0	0	0	0	0	0	0	0	0	0	0	0	0	0	0	0	0
	DLMDVLEGKDFSINVISK	0	0	0	0	0	0	3	0	0	0	0	0	0	0	0	0	0	0	0	0	0	0	0	0	0	0	0
	GFTTELDVVEGMQFDR	1	0	0	0	0	0	2	0	0	0	0	0	0	0	0	0	0	0	0	0	0	0	0	0	0	0	0
	GYESAVAAIEMAHLSK	2	0	0	0	0	0	0	0	0	0	0	0	0	0	0	0	0	0	1	0	0	0	0	0	0	0	0
	VSAGDDNVSKDMLALVDELATMSSK	0	0	0	0	0	0	3	0	0	0	0	0	0	0	0	0	0	0	0	0	0	0	0	0	0	0	0
	MGDGPQIILYDASVIGHTGLR	1	0	0	0	0	0	2	0	0	0	0	0	0	0	0	0	0	0	0	0	0	0	0	0	0	0	0
	WADELVNMQDEIADIIMK	0	0	0	0	0	0	0	0	0	0	0	0	0	0	0	0	2	0	0	0	0	0	0	0	1	0	0
	LAPALIMGNAVIFKPATQGAISGIK	3	0	0	0	0	0	0	0	0	0	0	0	0	0	0	0	0	0	0	0	0	0	0	0	0	0	0
	SFKPDVIIALGGGSAMDAAK	0	0	0	0	0	0	3	0	0	0	0	0	0	0	0	0	0	0	0	0	0	0	0	0	0	0	0
	SLVILESMEFPEPVISVAIEPK	0	0	0	0	0	0	0	0	0	0	0	0	0	0	0	0	0	0	0	2	0	0	0	0	0	0	0
	MVFEGHLVGTGLK	0	0	0	0	0	0	0	0	0	0	0	0	0	0	0	2	0	0	0	0	0	0	0	0	0	0	0
	ADFMSAYGK	0	0	0	0	0	2	0	0	0	0	0	0	0	0	0	0	0	0	0	0	0	0	0	0	0	0	0
	DAAEALENMFK	0	0	0	0	0	0	0	0	0	0	0	0	0	1	0	0	0	0	0	0	0	0	0	1	0	0	0
	KDKGNWIMGDTLGGLTIR	0	0	1	0	0	0	0	0	0	0	0	0	0	0	0	0	0	0	0	1	0	0	0	0	0	0	0
	VMTHNVYMLSTNLYPNWGQTER	0	0	0	0	0	0	0	0	0	0	0	0	0	0	0	0	0	0	2	0	0	0	0	0	0	0	0
	VVGQLAVATFPNSGGLMK	0	0	0	0	0	0	0	0	0	0	0	0	0	0	0	2	0	0	0	0	0	0	0	0	0	0	0
	GTFIIDPDGVIQSMEINADGIGR	0	0	0	0	0	0	0	0	0	0	0	0	1	0	0	1	0	0	0	0	0	0	0	0	0	0	0
	AISSSMITYTKPGSGLIVR	0	0	0	0	0	0	0	0	0	0	0	0	0	0	0	0	0	0	0	0	2	0	0	0	0	0	0
	KEYEDMKGAEDSFSSTFEK	0	0	0	0	0	0	0	0	0	2	0	0	0	0	0	0	0	0	0	0	0	0	0	0	0	0	0
	THTSYNTFNNDQADNMTMSLK	2	0	0	0	0	0	0	0	0	0	0	0	0	0	0	0	0	0	0	0	0	0	0	0	0	0	0
	SGPSHMGIYLGGGSFIQAGDK	0	0	0	0	0	0	0	0	0	0	0	0	0	0	0	0	0	0	0	2	0	0	0	0	0	0	0
	VMAEAPTQEVCDAYVHR	0	0	0	0	0	0	0	0	0	1	0	0	0	0	0	0	0	0	0	1	0	0	0	0	0	0	0
	ESYSMADLNK	2	0	0	0	0	0	0	0	0	0	0	0	0	0	0	0	0	0	0	0	0	0	0	0	0	0	0
	GQAIYDIMQGIDYDIQSYLTEAR	0	2	0	0	0	0	0	0	0	0	0	0	0	0	0	0	0	0	0	0	0	0	0	0	0	0	0
	GMYVFDFSNQGITNLGGSR	0	0	0	0	0	0	2	0	0	0	0	0	0	0	0	0	0	0	0	0	0	0	0	0	0	0	0
	ATAVNDLSGKMDTVVTSMTSTEGQLK	1	0	0	0	0	0	0	0	0	0	1	0	0	0	0	0	0	0	0	0	0	0	0	0	0	0	0
	MIAPVLEEIDAELGEK	2	0	0	0	0	0	0	0	0	0	0	0	0	0	0	0	0	0	0	0	0	0	0	0	0	0	0
	GVSSVAMHAGSTLAITNPK	0	0	0	0	0	0	0	0	0	0	0	0	0	0	0	2	0	0	0	0	0	0	0	0	0	0	0
	AALVDGSYHDVDSSEMAFK	0	0	0	0	2	0	0	0	0	0	0	0	0	0	0	0	0	0	0	0	0	0	0	0	0	0	0
	AQDAAFMNDLMMK	0	0	0	0	0	0	0	0	0	0	0	0	0	0	0	0	0	0	0	0	2	0	0	0	0	0	0
	DSFNTFYGNQLFMK	2	0	0	0	0	0	0	0	0	0	0	0	0	0	0	0	0	0	0	0	0	0	0	0	0	0	0
	MRDLATQASNGTNNTEDTASLNK	2	0	0	0	0	0	0	0	0	0	0	0	0	0	0	0	0	0	0	0	0	0	0	0	0	0	0
	ETPLYYAENMTK	0	0	0	0	0	0	0	0	0	0	0	0	2	0	0	0	0	0	0	0	0	0	0	0	0	0	0
	IVSIMQVSNVLGTINPVK	2	0	0	0	0	0	0	0	0	0	0	0	0	0	0	0	0	0	0	0	0	0	0	0	0	0	0
	EYEDMKGAEDSFSSTFEKNYFVDPIFLK	2	0	0	0	0	0	0	0	0	0	0	0	0	0	0	0	0	0	0	0	0	0	0	0	0	0	0
	AGGPDYLALHMQAK	0	0	0	0	0	0	0	0	0	0	0	0	0	0	0	0	0	0	2	0	0	0	0	0	0	0	0
	IWFADIEQDTMSDMR	0	0	0	0	0	0	0	0	0	0	0	0	0	0	0	0	2	0	0	0	0	0	0	0	0	0	0
	TGLTSAEMVDFYEELCKDFPIISIEDGLDENDWDGHK	0	0	0	0	0	2	0	0	0	0	0	0	0	0	0	0	0	0	0	0	0	0	0	0	0	0	0
	ANAILMPHVVR	0	0	2	0	0	0	0	0	0	0	0	0	0	0	0	0	0	0	0	0	0	0	0	0	0	0	0
	GIGEDKMFDIFYYANTDELNMTSNFK	0	0	0	2	0	0	0	0	0	0	0	0	0	0	0	0	0	0	0	0	0	0	0	0	0	0	0
	NSLSSLMDGFFNAFR	0	0	0	0	0	0	0	0	0	0	0	0	0	0	0	2	0	0	0	0	0	0	0	0	0	0	0
	VMTDPIADMLTR	2	0	0	0	0	0	0	0	0	0	0	0	0	0	0	0	0	0	0	0	0	0	0	0	0	0	0
	VANEEMVQTAQLGDKIGEEK	1	0	0	0	0	0	0	0	0	0	0	0	0	0	0	0	0	0	0	0	0	0	0	0	0	0	0
	TDADAFGAYLHMGGR	0	0	0	0	0	0	0	0	1	0	0	0	0	0	0	0	0	0	0	0	0	0	0	0	0	0	0
	KALAETGSHILVMDLYAK	0	0	0	0	1	0	0	0	0	0	0	0	0	0	0	0	0	0	0	0	0	0	0	0	0	0	0
	FEAATPNYVSGTYLVNAQNGDMLK	0	0	1	0	0	0	0	0	0	0	0	0	0	0	0	0	0	0	0	0	0	0	0	0	0	0	0
	TTEVGSTMNTMETFK	0	0	0	0	0	0	0	0	0	0	0	0	0	0	0	1	0	0	0	0	0	0	0	0	0	0	0
	DSYHSLYGNQLFMYSR	0	0	0	0	0	0	0	0	1	0	0	0	0	0	0	0	0	0	0	0	0	0	0	0	0	0	0
	VSGTAALTGLMK	0	0	0	0	0	0	0	0	0	1	0	0	0	0	0	0	0	0	0	0	0	0	0	0	0	0	0
	VLEEIESNPIWQSMNAAK	0	0	0	0	0	0	0	0	0	0	0	0	0	0	0	0	0	0	0	0	0	0	1	0	0	0	0
	VSDEMNKQTNQFEDYVTNVEVH	0	1	0	0	0	0	0	0	0	0	0	0	0	0	0	0	0	0	0	0	0	0	0	0	0	0	0
	NIPNNEYVLIGGDMNVNK	0	0	0	0	0	0	0	0	0	0	0	0	0	0	0	0	0	0	0	0	0	0	0	1	0	0	0
	ESSNVDLSVEFVDLMLYQR	0	0	0	0	0	0	0	0	0	0	0	0	0	0	0	0	0	0	0	0	0	0	0	0	1	0	0
	NTGMATDLINTSQAYDPISSFTELASK	0	0	0	0	0	0	0	0	0	0	0	1	0	0	0	0	0	0	0	0	0	0	0	0	0	0	0
	MLVAEIQGIGAAYPLSR	1	0	0	0	0	0	0	0	0	0	0	0	0	0	0	0	0	0	0	0	0	0	0	0	0	0	0
	AGENVFLGMDVASSEFYNKETGKYDLAGEGR	1	0	0	0	0	0	0	0	0	0	0	0	0	0	0	0	0	0	0	0	0	0	0	0	0	0	0
	NVTVASTMGPGVR	0	0	0	0	0	0	0	0	0	0	0	0	0	0	0	0	1	0	0	0	0	0	0	0	0	0	0
	LLNDPQLLVMEA	0	0	0	0	0	0	1	0	0	0	0	0	0	0	0	0	0	0	0	0	0	0	0	0	0	0	0
	NMTTNDFAEITTDRPEK	1	0	0	0	0	0	0	0	0	0	0	0	0	0	0	0	0	0	0	0	0	0	0	0	0	0	0
	ALGLDELHMYDLYTPLVPEVK	0	0	0	0	0	0	0	0	0	1	0	0	0	0	0	0	0	0	0	0	0	0	0	0	0	0	0
	AMQVADETFQTWR
	LSGAYFVAVEQMK
		263
