# Supplementary material for: Time dynamics of the Bacillus cereus exoproteome are shaped by cellular oxidation
Source: Front Microbiol. 2015 Apr 22;6:342. doi: 10.3389/fmicb.2015.00342 (PMC4406070; doi:10.3389/fmicb.2015.00342)
Supplement: Supplementary file 6 [file Table6.XLSX]

## Sheet: CLM protein clusters
Low-ORP anaerobiosis					High-ORP anaerobiosis					Aerobiosis
CLM1	CLM2	CLM3	unclustered		CLM1	CLM2	CLM3	unclustered		CLM1	CLM2	CLM3	unclustered
AdhE	BC5138	FlaB	BC1273		AhpC	Eno	InhA2	AdhE		BC4548	BC2077	AhpC	AdhE
AhpC	TgC		BC2077		BC2077	GapA		BC1273		CwlD	FlaB	DpS2	BC1273
ColC	Sph		BC4548		BC5138	HblL1		BC4548		EntA	Tgc	KatE	BC5138
EntB			BCp0010		ColC	NprB		Bcp0010		EntB		NprB	Bcp0010
FlaC			CwlD		EntA	YvgL2		CwlD		EntC		RpIL	ColC
GroEL			CytK		EntB			CytK		FlaA			CytK
HblL1			Dps2		EntC			DpS2		FlaC			Eno
HblL2			Eno		EntFM			HlyI		FlgK			EntFM
HblB			EntA		FlaA			FlgK		FlgL			GapA
HblB'			EntC		FlaB			FlgL		FliD			GroEL
NheA			EntFM		FlaC			PlcA		HblB			HlyI
NheB			FlaA		FliD			Tgc		HblB'			InhA2
Pgi			FlgK		GroEL			KatE		HblL1			NheC
Smc			FlgL		HblB			NheC		HblL2			PdhD
			FliD		HblB'			PdhD		NheA			Pgi
			GapA		HblL2			Pgi		NheB			PlcA
			HlyI		NheA			RpIL		SipA			Smc
			InhA2		NheB			SipA					SpH
			KatE		Smc			SpH					Yvgl2
			NheC
			NprB
			PdhD
			PlcA
			RplL
			SipA
			Yvgl2

## Sheet: List of variables
Table S6: List of proteins used as variables for PCA of Met(O) content dynamics of B. cereus exoproteome
			Spectral counts																																											Met(O) peptide content
			AdhE	AhpC	BC1273	BC2077	BC4548	BC5138	BCp0010	ColC	CwlC	CytK	Dps2	Eno	EntA	EntB	EntC	EntFM	FlaA	FlaB	FlaC	FlgK	FlgL	FliD	GapA	GroEL	Hbl1	Hbl2	HblB	HblB'	InhA2	KatE	NheA	NheB	NheC	NprB	PdhD	Pgi	PlcA	RplL	SipA	Smc	Sph	TgC	YvgJ2	AdhEm	AhpCm	BC1273m	BC2077m
Low-ORP anaerobiosis	Early Exponential growth phase	EE-1	0	32	4	6	1	17	5	94	37	25	33	96	36	18	80	31	16	20	76	20	14	39	18	61	68	156	86	28	16	47	69	38	14	50	24	58	19	11	8	31	29	76	27	0	4	0	0
		EE-2	1	15	4	3	0	12	4	129	46	25	12	49	57	23	120	41	28	31	95	22	13	39	19	45	89	170	94	34	17	9	86	49	17	76	0	34	26	4	8	41	30	98	31	0	2	0	0
		EE-3	0	0	2	4	2	0	0	69	32	19	5	36	36	10	65	41	12	18	50	3	0	12	9	7	41	101	53	10	8	15	46	17	6	37	0	6	17	1	1	24	16	73	1	0	0	0	0
	Late Exponential Growth Phase	LE-1	0	0	2	2	3	3	13	40	29	6	3	14	33	5	76	30	15	66	10	3	3	10	8	10	40	137	88	20	17	1	47	25	7	54	0	8	40	2	7	19	27	111	0	0	0	0	0
		LE-2	0	0	2	2	0	0	7	71	26	17	1	11	32	17	85	29	13	78	10	6	2	25	9	6	42	123	88	20	24	2	43	25	6	55	0	11	69	2	6	16	48	133	0	0	0	2	0
		LE-3	14	0	4	3	0	15	29	135	50	16	1	45	43	31	119	49	21	149	30	9	20	36	20	21	73	160	90	20	24	6	54	39	7	73	0	21	69	2	8	30	62	151	12	2	0	0	0
	Stationnary growth phase	S-1	43	8	6	2	15	29	45	21	38	0	12	82	42	5	85	34	20	55	6	0	0	0	22	29	24	121	58	3	14	14	24	9	1	69	0	37	63	6	7	25	37	134	0	4	0	2	0
		S-2	2	2	6	3	8	11	16	53	40	4	1	37	52	17	143	37	18	102	16	1	9	22	16	10	44	163	75	2	31	2	41	24	7	73	0	16	72	2	8	28	32	140	0	0	0	2	0
		S-3	7	0	0	2	1	7	0	36	20	0	0	18	8	8	89	34	12	110	11	1	10	2	12	12	18	55	40	6	5	0	1	2	40	36	0	45	0	0	12	2	75	75	0	0	0	0	0
High-ORP anaerobiosis	Early Exponential growth phase	EE-1	0	13	4	12	0	11	44	16	20	5	21	51	37	6	83	24	15	61	8	0	2	13	18	69	57	109	71	20	11	40	40	29	4	38	33	24	5	9	4	37	2	73	16	0	0	0	4
		EE-2	0	0	3	0	4	0	0	30	31	17	0	4	37	30	96	22	48	28	166	29	28	50	7	13	78	140	75	40	11	0	68	34	9	31	0	0	4	3	5	36	9	58	27	0	0	0	0
		EE-3	0	0	4	1	4	0	1	38	31	28	0	6	36	21	92	34	27	30	121	35	29	47	0	3	78	140	79	48	25	0	59	42	14	51	4	0	12	4	6	39	16	79	26	0	0	0	0
	Late Exponential Growth Phase	LE-1	0	8	0	5	14	2	18	6	26	0	7	15	10	4	63	24	10	54	6	0	2	6	9	21	19	63	50	11	31	9	29	15	2	26	15	9	20	6	7	13	5	127	0	0	0	0	0
		LE-2	0	0	6	0	28	0	0	26	25	3	0	0	22	19	75	26	32	172	25	14	24	28	4	2	45	105	65	13	56	0	51	31	10	58	2	0	22	2	8	17	15	137	0	0	0	2	0
		LE-3	0	1	8	6	29	0	0	27	42	3	1	13	31	24	106	34	35	232	51	22	26	31	6	4	60	120	71	11	64	2	53	41	11	101	4	0	31	2	12	29	27	208	0	0	0	4	0
	Stationnary growth phase	S-1	0	20	8	15	21	21	19	0	28	0	23	70	25	2	86	28	17	78	14	0	2	0	18	31	20	50	38	2	41	72	17	6	0	67	37	33	23	19	12	22	7	112	0	0	0	2	0
		S-2	0	7	4	2	21	2	6	5	24	0	6	18	26	13	94	31	23	121	14	14	16	18	9	17	20	85	58	3	41	16	34	17	3	54	12	9	29	5	12	22	8	134	0	0	4	4	0
		S-3	0	11	7	2	26	6	13	0	28	0	19	31	24	6	78	33	24	79	12	3	2	2	14	26	11	45	38	0	27	35	19	8	0	42	26	17	27	8	10	14	9	109	0	0	2	4	0
Aerobiosis	Early Exponential growth phase	EE-1	0	10	3	17	0	1	4	77	46	23	0	31	64	6	176	38	18	65	13	1	4	18	14	29	88	154	92	31	18	4	94	49	15	68	4	15	27	4	5	43	14	112	32	0	0	0	4
		EE-2	0	19	4	9	0	7	2	103	41	25	6	36	59	25	142	43	27	29	103	16	15	43	12	37	77	143	85	36	11	2	66	39	15	48	3	8	21	6	8	39	26	79	39	0	0	0	2
		EE-3	0	16	8	17	0	5	0	118	44	21	15	83	57	14	148	37	34	21	120	10	25	51	17	34	86	212	105	37	16	17	79	43	14	72	0	46	31	4	9	33	29	106	34	0	2	2	4
	Late Exponential Growth Phase	LE-1	3	0	6	12	0	13	23	55	48	8	0	44	56	6	103	43	19	13	62	0	2	9	17	16	74	174	94	15	25	4	66	49	12	100	0	16	83	2	10	26	39	227	3	0	0	2	0
		LE-2	17	0	4	0	0	21	32	130	36	15	0	61	40	26	110	34	23	138	33	12	18	36	22	22	70	126	73	20	19	0	59	38	7	72	0	26	50	4	6	25	65	134	9	0	0	0	0
		LE-3	0	0	4	2	3	1	0	58	21	21	0	5	37	15	99	25	29	141	20	7	12	28	6	0	56	146	85	18	19	1	50	26	8	63	0	6	65	2	7	15	43	139	2	0	0	2	0
	Stationnary growth phase	S-1	4	3	0	7	12	10	27	12	30	0	4	39	26	0	85	32	8	46	5	0	2	0	14	13	18	65	36	0	27	8	20	3	2	59	0	22	90	5	10	18	11	114	0	0	0	0	0
		S-2	51	0	6	2	0	32	37	45	22	2	4	67	28	9	79	32	21	129	24	2	4	6	20	20	24	88	42	2	13	2	18	4	2	39	0	42	84	6	8	22	36	104	33	0	0	2	0
		S-3	0	1	6	4	13	15	0	38	39	4	2	20	51	10	125	36	20	24	148	1	16	10	16	5	61	136	82	13	33	4	43	35	7	90	0	12	61	2	8	26	39	161	0	0	0	2	0
[truncated: 39 more columns]

## Sheet: Low-ORP anaerobiosis -ACP data
	Table S5 : PCA of Met(O) content dynamic under low-ORP anaerobiosis
Axis	Eigen value	% explained	% cumulated		Eigenvalue table - Test for significance
1	26.8714	0.3839	0.3839
2	14.3142	0.2045	0.5884		Eigenvalues - Significance
3	9.60887	0.1373	0.7256		Axis	Eigenvalue	Broken-stick
4	7.50906	0.1073	0.8329				critical values
5	4.09454	0.0585	0.8914		1	26.8714	5.01397
6	3.40485	0.0486	0.94		2	14.3142	4.01397
7	2.69869	0.0386	0.9786		3	9.60887	3.51397
8	1.49841	0.0214	1		4	7.50906	3.18064
					5	4.09454	2.93064
					6	3.40485	2.73064
					7	2.69869	2.56397
					8	1.49841	2.42112
Factor Loadings [Communality Estimates]
Attribute	Axis_1		Axis_2		Axis_3		Axis_4		Axis_5		Axis_6		Axis_7		Axis_8
-	Corr.	% (Tot. %)	Corr.	% (Tot. %)	Corr.	% (Tot. %)	Corr.	% (Tot. %)	Corr.	% (Tot. %)	Corr.	% (Tot. %)	Corr.	% (Tot. %)	Corr.	% (Tot. %)
std_AdhE _1	0.3238	10 % (10 %)	0.5137	26 % (37 %)	0.6208	39 % (75 %)	0.1052	1 % (77 %)	0.2328	5 % (82 %)	-0.3261	11 % (93 %)	0.2724	7 % (100 %)	0.0042	0 % (100 %)
std_AhpC_1	-0.8153	66 % (66 %)	-0.0727	1 % (67 %)	0.5066	26 % (93 %)	-0.0407	0 % (93 %)	-0.2674	7 % (100 %)	-0.0053	0 % (100 %)	0.0075	0 % (100 %)	-0.0056	0 % (100 %)
std_BC1273_1	-0.2988	9 % (9 %)	0.8792	77 % (86 %)	0.3083	10 % (96 %)	-0.125	2 % (97 %)	0.0296	0 % (97 %)	0.1173	1 % (99 %)	-0.1116	1 % (100 %)	0.0079	0 % (100 %)
std_BC2077_1	-0.7407	55 % (55 %)	-0.2143	5 % (59 %)	0.2774	8 % (67 %)	-0.082	1 % (68 %)	-0.0052	0 % (68 %)	-0.024	0 % (68 %)	-0.5666	32 % (100 %)	0.005	0 % (100 %)
std_BC4548_1	0.3753	14 % (14 %)	0.5968	36 % (50 %)	0.6039	36 % (86 %)	-0.3341	11 % (97 %)	0.0768	1 % (98 %)	0.0928	1 % (99 %)	0.0847	1 % (100 %)	-0.0706	0 % (100 %)
std_BC5138_1	-0.1967	4 % (4 %)	0.5731	33 % (37 %)	0.7281	53 % (90 %)	0.23	5 % (95 %)	0.0432	0 % (95 %)	-0.1164	1 % (97 %)	0.1526	2 % (99 %)	-0.1058	1 % (100 %)
std_BCp0010_1	0.2422	6 % (6 %)	0.7977	64 % (70 %)	0.339	11 % (81 %)	0.0703	0 % (81 %)	0.093	1 % (82 %)	-0.371	14 % (96 %)	0.1054	1 % (97 %)	-0.1663	3 % (100 %)
std_ColC_1	-0.744	55 % (55 %)	0.0906	1 % (56 %)	-0.4212	18 % (74 %)	0.4219	18 % (92 %)	0.1987	4 % (96 %)	-0.1476	2 % (98 %)	-0.0807	1 % (98 %)	0.123	2 % (100 %)
std_CwlC_1	-0.5806	34 % (34 %)	0.6872	47 % (81 %)	-0.0646	0 % (81 %)	0.2301	5 % (87 %)	0.3371	11 % (98 %)	-0.0373	0 % (98 %)	-0.0906	1 % (99 %)	-0.1013	1 % (100 %)
std_CytK_1	-0.855	73 % (73 %)	-0.1953	4 % (77 %)	-0.2967	9 % (86 %)	-0.0559	0 % (86 %)	0.0941	1 % (87 %)	-0.2102	4 % (91 %)	-0.1088	1 % (93 %)	0.2735	7 % (100 %)
std_Dps2_1	-0.7478	56 % (56 %)	-0.1032	1 % (57 %)	0.5798	34 % (91 %)	-0.161	3 % (93 %)	-0.2081	4 % (98 %)	-0.1423	2 % (100 %)	-0.0521	0 % (100 %)	-0.0426	0 % (100 %)
std_Eno_1	-0.5693	32 % (32 %)	0.2796	8 % (40 %)	0.7443	55 % (96 %)	-0.0128	0 % (96 %)	0.0541	0 % (96 %)	-0.1647	3 % (99 %)	-0.1152	1 % (100 %)	-0.0136	0 % (100 %)
std_EntA_1	-0.5429	29 % (29 %)	0.7326	54 % (83 %)	-0.1815	3 % (86 %)	-0.2242	5 % (91 %)	0.2257	5 % (97 %)	0.1801	3 % (100 %)	0.0212	0 % (100 %)	0.0393	0 % (100 %)
std_EntB_1	-0.5603	31 % (31 %)	0.3164	10 % (41 %)	-0.4092	17 % (58 %)	0.5624	32 % (90 %)	0.0362	0 % (90 %)	-0.0782	1 % (91 %)	-0.2175	5 % (95 %)	0.2178	5 % (100 %)
std_EntC_1	-0.146	2 % (2 %)	0.6383	41 % (43 %)	-0.238	6 % (49 %)	0.455	21 % (69 %)	-0.0385	0 % (69 %)	0.5486	30 % (99 %)	-0.0595	0 % (100 %)	0.041	0 % (100 %)
std_EntFM_1	-0.1967	4 % (4 %)	0.2867	8 % (12 %)	-0.2333	5 % (18 %)	0.4839	23 % (41 %)	0.7354	54 % (95 %)	-0.0019	0 % (95 %)	-0.2222	5 % (100 %)	-0.0207	0 % (100 %)
std_FlaA_1	-0.5566	31 % (31 %)	0.5845	34 % (65 %)	-0.0342	0 % (65 %)	0.24	6 % (71 %)	0.2476	6 % (77 %)	0.1585	3 % (80 %)	0.4454	20 % (99 %)	-0.0708	1 % (100 %)
std_FlaB_1	0.5075	26 % (26 %)	0.3139	10 % (36 %)	-0.2869	8 % (44 %)	0.7086	50 % (94 %)	-0.1421	2 % (96 %)	-0.0258	0 % (96 %)	-0.1597	3 % (99 %)	-0.1145	1 % (100 %)
std_FlaC_1	-0.9276	86 % (86 %)	-0.2018	4 % (90 %)	0.006	0 % (90 %)	0.0154	0 % (90 %)	0.2567	7 % (97 %)	0.1506	2 % (99 %)	0.052	0 % (99 %)	0.0855	1 % (100 %)
std_FlgK_1	-0.9564	91 % (91 %)	-0.1024	1 % (93 %)	-0.0639	0 % (93 %)	0.1699	3 % (96 %)	-0.0846	1 % (97 %)	-0.0275	0 % (97 %)	0.1713	3 % (100 %)	0.0671	0 % (100 %)
std_FlgL_1	-0.5115	26 % (26 %)	0.1011	1 % (27 %)	-0.103	1 % (28 %)	0.8013	64 % (92 %)	-0.0676	0 % (93 %)	0.0808	1 % (94 %)	-0.178	3 % (97 %)	-0.1807	3 % (100 %)
std_FliD_1	-0.8385	70 % (70 %)	0.1655	3 % (73 %)	-0.3507	12 % (85 %)	0.263	7 % (92 %)	-0.1611	3 % (95 %)	-0.0413	0 % (95 %)	-0.1694	3 % (98 %)	0.1453	2 % (100 %)
std_GapA_1	-0.4016	16 % (16 %)	0.6138	38 % (54 %)	0.5063	26 % (79 %)	0.4149	17 % (97 %)	0.1473	2 % (99 %)	-0.0164	0 % (99 %)	0.1066	1 % (100 %)	0.0149	0 % (100 %)
std_GroEL_1	-0.8394	70 % (70 %)	0.0329	0 % (71 %)	0.48	23 % (94 %)	0.1386	2 % (96 %)	-0.1198	1 % (97 %)	-0.0557	0 % (97 %)	0.1513	2 % (100 %)	-0.0653	0 % (100 %)
std_Hbl1_1	-0.8852	78 % (78 %)	0.1922	4 % (82 %)	-0.3486	12 % (94 %)	0.2163	5 % (99 %)	0.0997	1 % (100 %)	-0.0256	0 % (100 %)	0.0164	0 % (100 %)	-0.0188	0 % (100 %)
std_Hbl2_1	-0.6779	46 % (46 %)	0.6464	42 % (88 %)	-0.2625	7 % (95 %)	-0.0691	0 % (95 %)	-0.131	2 % (97 %)	0.0321	0 % (97 %)	-0.0797	1 % (98 %)	-0.1561	2 % (100 %)
std_HblB_1	-0.6173	38 % (38 %)	0.3761	14 % (52 %)	-0.5319	28 % (81 %)	-0.0271	0 % (81 %)	-0.3544	13 % (93 %)	-0.2037	4 % (97 %)	0.1025	1 % (98 %)	-0.1274	2 % (100 %)
std_HblB'_1	-0.6173	38 % (38 %)	0.3761	14 % (52 %)	-0.5319	28 % (81 %)	-0.0271	0 % (81 %)	-0.3544	13 % (93 %)	-0.2037	4 % (97 %)	0.1025	1 % (98 %)	-0.1274	2 % (100 %)
std_InhA2_1	-0.1271	2 % (2 %)	0.7448	55 % (57 %)	-0.4334	19 % (76 %)	0.0216	0 % (76 %)	-0.4025	16 % (92 %)	0.0998	1 % (93 %)	-0.2485	6 % (99 %)	0.0842	1 % (100 %)
std_KatE_1	-0.684	47 % (47 %)	-0.1653	3 % (50 %)	0.5617	32 % (81 %)	-0.152	2 % (83 %)	-0.1199	1 % (85 %)	-0.2351	6 % (90 %)	-0.3105	10 % (100 %)	0.0121	0 % (100 %)
std_NheA_1	-0.9085	83 % (83 %)	0.1696	3 % (85 %)	-0.3381	11 % (97 %)	-0.1567	2 % (99 %)	0.0553	0 % (100 %)	-0.0387	0 % (100 %)	0.0357	0 % (100 %)	-0.0331	0 % (100 %)
std_NheB_1	-0.8594	74 % (74 %)	0.2465	6 % (80 %)	-0.4205	18 % (98 %)	0.1152	1 % (99 %)	-0.05	0 % (99 %)	-0.0565	0 % (100 %)	0.0296	0 % (100 %)	-0.0634	0 % (100 %)
std_NheC_1	0.0839	1 % (1 %)	-0.6542	43 % (43 %)	0.155	2 % (46 %)	0.5748	33 % (79 %)	-0.095	1 % (80 %)	0.4014	16 % (96 %)	0.2002	4 % (100 %)	-0.0194	0 % (100 %)
std_NprB_1	-0.2898	8 % (8 %)	0.8964	80 % (89 %)	-0.1431	2 % (91 %)	0.163	3 % (93 %)	0.0014	0 % (93 %)	0.1003	1 % (94 %)	0.2331	5 % (100 %)	-0.0322	0 % (100 %)
std_PdhD_1	-0.636	40 % (40 %)	-0.2446	6 % (46 %)	0.4529	21 % (67 %)	-0.0257	0 % (67 %)	-0.4298	18 % (85 %)	-0.1508	2 % (88 %)	-0.3417	12 % (99 %)	-0.0745	1 % (100 %)
std_Pgi_1	-0.3927	15 % (15 %)	-0.1827	3 % (19 %)	0.7384	55 % (73 %)	0.4261	18 % (91 %)	-0.2372	6 % (97 %)	0.0682	0 % (98 %)	0.157	2 % (100 %)	0.0057	0 % (100 %)
std_PlcA_1	0.2059	4 % (4 %)	0.872	76 % (80 %)	-0.2605	7 % (87 %)	-0.0536	0 % (87 %)	-0.2113	4 % (92 %)	-0.2191	5 % (97 %)	-0.1084	1 % (98 %)	0.1484	2 % (100 %)
std_RplL_1	-0.6749	46 % (46 %)	0.1294	2 % (47 %)	0.5915	35 % (82 %)	-0.1471	2 % (84 %)	-0.3234	10 % (95 %)	-0.221	5 % (100 %)	-0.037	0 % (100 %)	-0.0384	0 % (100 %)
std_SipA_1	0.0804	1 % (1 %)	0.0003	0 % (1 %)	0.2224	5 % (6 %)	0.7093	50 % (56 %)	-0.4676	22 % (78 %)	0.2941	9 % (86 %)	0.2988	9 % (95 %)	-0.2158	5 % (100 %)
std_Smc_1	-0.7989	64 % (64 %)	0.521	27 % (91 %)	-0.0652	0 % (91 %)	-0.123	2 % (93 %)	0.2606	7 % (100 %)	0.0485	0 % (100 %)	-0.007	0 % (100 %)	-0.0233	0 % (100 %)
std_Sph_1	0.4226	18 % (18 %)	-0.1056	1 % (19 %)	0.0064	0 % (19 %)	0.8544	73 % (92 %)	-0.1959	4 % (96 %)	-0.1139	1 % (97 %)	0.122	1 % (99 %)	0.1185	1 % (100 %)
std_TgC_1	0.2597	7 % (7 %)	0.8742	76 % (83 %)	-0.2818	8 % (91 %)	0.1439	2 % (93 %)	-0.1618	3 % (96 %)	-0.2	4 % (100 %)	0.0048	0 % (100 %)	0.0446	0 % (100 %)
std_YvgJ2_1	-0.952	91 % (91 %)	-0.0382	0 % (91 %)	0.058	0 % (91 %)	0.2434	6 % (97 %)	0.0114	0 % (97 %)	0.0386	0 % (97 %)	0.1671	3 % (100 %)	-0.0085	0 % (100 %)
std_AdhEm_1	0.2283	5 % (5 %)	0.5999	36 % (41 %)	0.501	25 % (66 %)	0.1252	2 % (68 %)	0.2677	7 % (75 %)	-0.4612	21 % (96 %)	0.1904	4 % (100 %)	-0.0267	0 % (100 %)
std_AhpCm_1	-0.8776	77 % (77 %)	-0.208	4 % (81 %)	0.3283	11 % (92 %)	0.0136	0 % (92 %)	-0.2774	8 % (100 %)	0.0255	0 % (100 %)	-0.0291	0 % (100 %)	-0.0164	0 % (100 %)
std_BC1273m_1	0.4013	16 % (16 %)	0.6156	38 % (54 %)	0.1338	2 % (56 %)	-0.2859	8 % (64 %)	-0.3355	11 % (75 %)	0.0856	1 % (76 %)	0.0203	0 % (76 %)	0.49	24 % (100 %)
std_BC2077m_1	0	0 % (0 %)	0	0 % (0 %)	0	0 % (0 %)	0	0 % (0 %)	0	0 % (0 %)	0	0 % (0 %)	0	0 % (0 %)	0	0 % (0 %)
std_BC4548m_1	0	0 % (0 %)	0	0 % (0 %)	0	0 % (0 %)	0	0 % (0 %)	0	0 % (0 %)	0	0 % (0 %)	0	0 % (0 %)	0	0 % (0 %)
std_BC5138m_1	0.3182	10 % (10 %)	0.7243	52 % (63 %)	0.4573	21 % (83 %)	-0.2078	4 % (88 %)	-0.0202	0 % (88 %)	0.3364	11 % (99 %)	-0.0713	1 % (100 %)	0.0565	0 % (100 %)
std_Bcp0010m_1	0	0 % (0 %)	0	0 % (0 %)	0	0 % (0 %)	0	0 % (0 %)	0	0 % (0 %)	0	0 % (0 %)	0	0 % (0 %)	0	0 % (0 %)
std_ColCm_1	-0.6158	38 % (38 %)	-0.0579	0 % (38 %)	-0.5141	26 % (65 %)	0.1323	2 % (66 %)	-0.0881	1 % (67 %)	-0.4596	21 % (88 %)	0.055	0 % (89 %)	0.3369	11 % (100 %)
std_CwlDm_1	-0.6684	45 % (45 %)	-0.298	9 % (54 %)	0.1089	1 % (55 %)	-0.3528	12 % (67 %)	0.4779	23 % (90 %)	0.2008	4 % (94 %)	-0.1571	2 % (97 %)	0.186	3 % (100 %)
std_CytKm_1	-0.636	40 % (40 %)	-0.2446	6 % (46 %)	0.4529	21 % (67 %)	-0.0257	0 % (67 %)	-0.4298	18 % (85 %)	-0.1508	2 % (88 %)	-0.3417	12 % (99 %)	-0.0745	1 % (100 %)
std_DpS2m_1	0	0 % (0 %)	0	0 % (0 %)	0	0 % (0 %)	0	0 % (0 %)	0	0 % (0 %)	0	0 % (0 %)	0	0 % (0 %)	0	0 % (0 %)
std_Enom_1	-0.0925	1 % (1 %)	0.5671	32 % (33 %)	0.48	23 % (56 %)	-0.3471	12 % (68 %)	0.1351	2 % (70 %)	0.4982	25 % (95 %)	-0.186	3 % (98 %)	0.1338	2 % (100 %)
std_EntAm_1	-0.3857	15 % (15 %)	0.4682	22 % (37 %)	-0.0954	1 % (38 %)	-0.2694	7 % (45 %)	-0.3968	16 % (61 %)	0.5902	35 % (96 %)	0.1463	2 % (98 %)	0.152	2 % (100 %)
std_EntBm_1	-0.9329	87 % (87 %)	-0.0623	0 % (87 %)	-0.1197	1 % (89 %)	0.2164	5 % (94 %)	0.1113	1 % (95 %)	-0.0684	0 % (95 %)	0.1433	2 % (97 %)	0.1649	3 % (100 %)
std_EntCm_1	-0.5465	30 % (30 %)	0.2036	4 % (34 %)	-0.0246	0 % (34 %)	0.0704	0 % (35 %)	0.3838	15 % (49 %)	0.4078	17 % (66 %)	-0.4923	24 % (90 %)	-0.3137	10 % (100 %)
std_EntFMm_1	0	0 % (0 %)	0	0 % (0 %)	0	0 % (0 %)	0	0 % (0 %)	0	0 % (0 %)	0	0 % (0 %)	0	0 % (0 %)	0	0 % (0 %)
std_FlaAm_1	0	0 % (0 %)	0	0 % (0 %)	0	0 % (0 %)	0	0 % (0 %)	0	0 % (0 %)	0	0 % (0 %)	0	0 % (0 %)	0	0 % (0 %)
std_FlaBm_1	0.4975	25 % (25 %)	0.2605	7 % (32 %)	-0.2721	7 % (39 %)	0.7255	53 % (92 %)	-0.1758	3 % (95 %)	-0.0217	0 % (95 %)	-0.1327	2 % (96 %)	-0.1876	4 % (100 %)
std_FlaCm_1	-0.9226	85 % (85 %)	-0.2422	6 % (91 %)	0.139	2 % (93 %)	-0.0759	1 % (93 %)	0.0987	1 % (94 %)	0.1639	3 % (97 %)	0.1444	2 % (99 %)	0.0876	1 % (100 %)
std_FlgKm_1	0	0 % (0 %)	0	0 % (0 %)	0	0 % (0 %)	0	0 % (0 %)	0	0 % (0 %)	0	0 % (0 %)	0	0 % (0 %)	0	0 % (0 %)
std_FlgLm_1	0	0 % (0 %)	0	0 % (0 %)	0	0 % (0 %)	0	0 % (0 %)	0	0 % (0 %)	0	0 % (0 %)	0	0 % (0 %)	0	0 % (0 %)
std_FliDm_1	0	0 % (0 %)	0	0 % (0 %)	0	0 % (0 %)	0	0 % (0 %)	0	0 % (0 %)	0	0 % (0 %)	0	0 % (0 %)	0	0 % (0 %)
std_GapAm_1	0.2665	7 % (7 %)	-0.1506	2 % (9 %)	0.5702	33 % (42 %)	0.515	27 % (68 %)	0.1505	2 % (71 %)	0.1749	3 % (74 %)	0.0672	0 % (74 %)	0.5081	26 % (100 %)
std_GroELm_1	-0.9264	86 % (86 %)	-0.1486	2 % (88 %)	0.184	3 % (91 %)	0.0413	0 % (92 %)	-0.1198	1 % (93 %)	0.1549	2 % (95 %)	0.2117	4 % (100 %)	0.03	0 % (100 %)
std_HblBm_1	-0.7144	51 % (51 %)	-0.1356	2 % (53 %)	-0.3959	16 % (69 %)	-0.3261	11 % (79 %)	-0.0225	0 % (79 %)	-0.1155	1 % (81 %)	0.3904	15 % (96 %)	-0.2048	4 % (100 %)
std_HblB'm_1	-0.7301	51 % (51 %)	-0.1356	2 % (53 %)	-0.3959	16 % (69 %)	-0.3261	11 % (79 %)	-0.0225	0 % (79 %)	-0.1155	1 % (81 %)	0.3904	15 % (96 %)	-0.2048	4 % (100 %)
std_HblL1m_1	-0.8976	81 % (81 %)	-0.1632	3 % (83 %)	-0.2385	6 % (89 %)	0.0059	0 % (89 %)	-0.1766	3 % (92 %)	-0.2126	5 % (97 %)	0.1784	3 % (100 %)	-0.0505	0 % (100 %)
std_HblL2m_1	-0.8507	72 % (72 %)	0.285	8 % (80 %)	-0.2938	9 % (89 %)	-0.3284	11 % (100 %)	-0.0067	0 % (100 %)	0.0121	0 % (100 %)	0.025	0 % (100 %)	-0.012	0 % (100 %)
std_InhA2m_1	0.3361	11 % (11 %)	0.231	5 % (17 %)	-0.5328	28 % (45 %)	-0.4073	17 % (62 %)	-0.585	34 % (96 %)	0.1816	3 % (99 %)	-0.0645	0 % (100 %)	-0.0669	0 % (100 %)
std_KatEm_1	0	0 % (0 %)	0	0 % (0 %)	0	0 % (0 %)	0	0 % (0 %)	0	0 % (0 %)	0	0 % (0 %)	0	0 % (0 %)	0	0 % (0 %)
std_NheAm_1	-0.7362	54 % (54 %)	-0.334	11 % (65 %)	-0.3204	10 % (76 %)	-0.4239	18 % (94 %)	-0.0238	0 % (94 %)	-0.0027	0 % (94 %)	0.2495	6 % (100 %)	-0.0357	0 % (100 %)
std_NheBm_1	-0.7793	61 % (61 %)	-0.1838	3 % (64 %)	-0.2368	6 % (70 %)	-0.1819	3 % (73 %)	-0.059	0 % (73 %)	0.1264	2 % (75 %)	0.4958	25 % (100 %)	0.0667	0 % (100 %)
std_NheCm_1	0	0 % (0 %)	0	0 % (0 %)	0	0 % (0 %)	0	0 % (0 %)	0	0 % (0 %)	0	0 % (0 %)	0	0 % (0 %)	0	0 % (0 %)
std_NprBm_1	0.3175	10 % (10 %)	0.515	27 % (37 %)	-0.0473	0 % (37 %)	-0.6989	49 % (86 %)	0.0004	0 % (86 %)	0.247	6 % (92 %)	0.2265	5 % (97 %)	-0.1759	3 % (100 %)
std_PdhDm_1	0	0 % (0 %)	0	0 % (0 %)	0	0 % (0 %)	0	0 % (0 %)	0	0 % (0 %)	0	0 % (0 %)	0	0 % (0 %)	0	0 % (0 %)
std_Pgim_1	-0.8776	77 % (77 %)	-0.208	4 % (81 %)	0.3283	11 % (92 %)	0.0136	0 % (92 %)	-0.2774	8 % (100 %)	0.0255	0 % (100 %)	-0.0291	0 % (100 %)	-0.0164	0 % (100 %)
std_PlcAm_1	0.6882	47 % (47 %)	0.4333	19 % (66 %)	-0.194	4 % (70 %)	0.1204	1 % (71 %)	-0.4783	23 % (94 %)	0.0921	1 % (95 %)	-0.054	0 % (95 %)	0.2152	5 % (100 %)
std_RpILm_1	0.4582	21 % (21 %)	-0.5809	34 % (55 %)	0.2396	6 % (60 %)	0.5349	29 % (89 %)	-0.0557	0 % (89 %)	0.2894	8 % (98 %)	0.1492	2 % (100 %)	-0.0037	0 % (100 %)
std_SipAm_1	0	0 % (0 %)	0	0 % (0 %)	0	0 % (0 %)	0	0 % (0 %)	0	0 % (0 %)	0	0 % (0 %)	0	0 % (0 %)	0	0 % (0 %)
std_Smcm_1	-0.6944	48 % (48 %)	0.5	25 % (73 %)	0.263	7 % (80 %)	0.147	2 % (82 %)	-0.1031	1 % (83 %)	0.3982	16 % (99 %)	-0.0883	1 % (100 %)	0.0013	0 % (100 %)
std_SpHm_1	0.362	13 % (13 %)	0.732	54 % (67 %)	0.4211	18 % (84 %)	-0.0544	0 % (85 %)	0.0216	0 % (85 %)	-0.2834	8 % (93 %)	0.1448	2 % (95 %)	0.2261	5 % (100 %)
std_Tgcm_1	0.3508	12 % (12 %)	0.8284	69 % (81 %)	-0.1448	2 % (83 %)	-0.074	1 % (84 %)	-0.2213	5 % (88 %)	-0.3152	10 % (98 %)	-0.0085	0 % (98 %)	-0.1261	2 % (100 %)
std_Yvgl2m_1	0	0 % (0 %)	0	0 % (0 %)	0	0 % (0 %)	0	0 % (0 %)	0	0 % (0 %)	0	0 % (0 %)	0	0 % (0 %)	0	0 % (0 %)
Var. Expl.	26.8714	38 % (38 %)	14.3142	20 % (59 %)	9.6089	14 % (73 %)	7.5091	11 % (83 %)	4.0945	6 % (89 %)	3.4048	5 % (94 %)	2.6987	4 % (98 %)	1.4984	2 % (100 %)
Matrices
Correlations
	std_AdhE _1	std_AhpC_1	std_BC1273_1	std_BC2077_1	std_BC4548_1	std_BC5138_1	std_BCp0010_1	std_ColC_1	std_CwlC_1	std_CytK_1	std_Dps2_1	std_Eno_1
std_AdhE _1	1	-0.04959	0.47137	-0.33405	0.77827	0.79603	0.87675	-0.3386	0.21468	-0.5053	0.03148	0.45492
std_AhpC_1	-0.04959	1	0.33161	0.76066	-0.04982	0.46905	-0.10777	0.31579	0.29128	0.53687	0.97374	0.80711
std_BC1273_1	0.47137	0.33161	1	0.18898	0.6436	0.72803	0.67082	0.11786	0.74384	-0.00826	0.31423	0.64203
std_BC2077_1	-0.33405	0.76066	0.18898	1	-0.26197	0.12155	-0.31431	0.42906	0.29594	0.665	0.78387	0.6382
std_BC4548_1	0.77827	-0.04982	0.6436	-0.26197	1	0.6439	0.74161	-0.63447	0.0982	-0.63877	0.03111	0.38703
std_BC5138_1	0.79603	0.46905	0.72803	0.12155	0.6439	1	0.75335	-0.01097	0.52971	-0.18963	0.47719	0.81657
std_BCp0010_1	0.87675	-0.10777	0.67082	-0.31431	0.74161	0.75335	1	-0.17683	0.45434	-0.43761	-0.0432	0.39282
std_ColC_1	-0.3386	0.31579	0.11786	0.42906	-0.63447	-0.01097	-0.17683	1	0.68581	0.81194	0.21344	0.17264
std_CwlC_1	0.21468	0.29128	0.74384	0.29594	0.0982	0.52971	0.45434	0.68581	1	0.39022	0.23292	0.50787
std_CytK_1	-0.5053	0.53687	-0.00826	0.665	-0.63877	-0.18963	-0.43761	0.81194	0.39022	1	0.50082	0.26054
std_Dps2_1	0.03148	0.97374	0.31423	0.78387	0.03111	0.47719	-0.0432	0.21344	0.23292	0.50082	1	0.84925
std_Eno_1	0.45492	0.80711	0.64203	0.6382	0.38703	0.81657	0.39282	0.17264	0.50787	0.26054	0.84925	1
std_EntA_1	0.06401	0.24519	0.80408	0.19586	0.23177	0.33073	0.32552	0.47352	0.84226	0.37933	0.18585	0.36125
std_EntB_1	-0.23824	0.19148	0.26702	0.31358	-0.49478	0.07735	-0.0093	0.91821	0.71135	0.61033	0.06413	0.13259
std_EntC_1	-0.02322	-0.05968	0.54473	-0.11096	0.07041	0.24697	0.20489	0.37987	0.61126	-0.05583	-0.23656	-0.00744
std_EntFM_1	0.10084	-0.19657	0.22451	0.10183	-0.1664	0.14462	0.18506	0.63648	0.70784	0.24246	-0.23603	0.07823
std_FlaA_1	0.25102	0.32087	0.61523	0	0.11551	0.54244	0.35969	0.56383	0.82665	0.28063	0.20312	0.38869
std_FlaB_1	0.15336	-0.57326	-0.043	-0.48969	-0.05091	0.01877	0.32447	0.04502	0.08178	-0.47159	-0.64595	-0.40726
std_FlaC_1	-0.37348	0.70381	0.11984	0.69676	-0.43802	0.06719	-0.42327	0.71088	0.47062	0.84005	0.63423	0.45786
std_FlgK_1	-0.34795	0.77165	0.13047	0.60314	-0.51475	0.14057	-0.31392	0.78256	0.47831	0.84476	0.6711	0.44543
std_FlgL_1	-0.18469	0.34223	0.13572	0.3613	-0.46157	0.24753	-0.04685	0.73792	0.56614	0.34996	0.20285	0.23859
std_FliD_1	-0.44608	0.52442	0.26551	0.56525	-0.55636	0.02159	-0.2131	0.90308	0.63159	0.8256	0.40625	0.27487
std_GapA_1	0.61194	0.48385	0.7545	0.21168	0.40049	0.91773	0.62166	0.34104	0.75684	0.05988	0.4292	0.77
std_GroEL_1	0.08887	0.95342	0.38289	0.65246	-0.04884	0.59664	0.03166	0.44797	0.46545	0.52727	0.90808	0.82876
std_Hbl1_1	-0.34567	0.49609	0.29691	0.49079	-0.49233	0.09196	-0.14049	0.93397	0.75326	0.81849	0.38803	0.30344
std_Hbl2_1	-0.12105	0.41071	0.7061	0.34075	-0.00694	0.2917	0.25106	0.60079	0.81654	0.48206	0.33264	0.37112
std_HblB_1	-0.32845	0.30493	0.30769	0.17929	-0.34782	-0.01901	0.04293	0.64163	0.53672	0.57716	0.22157	0.06534
std_InhA2_1	-0.11894	-0.06615	0.58468	-0.04652	0.07922	0.06542	0.30333	0.28939	0.49314	0.08185	-0.15762	-0.05292
std_KatE_1	-0.00941	0.89138	0.25486	0.89264	-0.02355	0.38733	-0.07649	0.23061	0.20754	0.53416	0.95274	0.83107
std_NheA_1	-0.39836	0.54939	0.3288	0.53593	-0.38558	0.00955	-0.1816	0.77734	0.65005	0.85315	0.48463	0.32072
std_NheB_1	-0.38603	0.47931	0.31755	0.44219	-0.46998	0.04628	-0.11601	0.87564	0.71102	0.7916	0.37445	0.24779
std_NheC_1	-0.25077	0.05905	-0.60246	-0.04879	-0.40905	-0.16453	-0.54204	-0.04111	-0.43915	-0.14254	-0.04496	-0.21677
std_NprB_1	0.32588	0.09303	0.79573	-0.16516	0.31676	0.53135	0.60068	0.38853	0.8099	0.05098	-0.01034	0.26418
std_PdhD_1	-0.19739	0.88047	0.125	0.85042	-0.17328	0.26352	-0.20513	0.2047	0.06525	0.4667	0.89949	0.67314
std_Pgi_1	0.24753	0.75443	0.11461	0.41065	0.04811	0.61336	0.00757	0.07524	0.05552	0.07642	0.70326	0.67443
std_PlcA_1	0.34062	-0.305	0.61285	-0.33881	0.40213	0.24137	0.67901	0.03019	0.41588	-0.18753	-0.31186	-0.03146
std_RplL_1	0.18621	0.93412	0.48448	0.67612	0.1845	0.61388	0.1843	0.16922	0.31515	0.39404	0.96028	0.88625
std_SipA_1	0.11458	0.14513	-0.05822	-0.23106	-0.04035	0.3235	0.05971	-0.04117	-0.07142	-0.37176	0.00366	0.0056
std_Smc_1	-0.00161	0.51563	0.70601	0.47343	0.03833	0.38694	0.20075	0.65946	0.88685	0.61629	0.46588	0.56078
std_Sph_1	0.20172	-0.31522	-0.3557	-0.42349	-0.20956	0.06847	0.09756	0.01638	-0.20656	-0.36573	-0.39344	-0.28375
std_TgC_1	0.4024	-0.37976	0.55766	-0.46657	0.36722	0.29014	0.72717	0.06781	0.44922	-0.27871	-0.41095	-0.09194
std_YvgJ2_1	-0.23073	0.7965	0.22444	0.61378	-0.40721	0.286	-0.21856	0.76509	0.56684	0.76307	0.69407	0.54649
std_AdhEm_1	0.97077	-0.04851	0.53033	-0.26726	0.70014	0.78956	0.933	-0.17107	0.36911	-0.37382	0.03888	0.47798
std_AhpCm_1	-0.26665	0.97027	0.17678	0.80178	-0.28006	0.27792	-0.30185	0.44302	0.25837	0.66002	0.92211	0.66998
std_BC1273m_1	0.40067	-0.20583	0.5	-0.37796	0.6436	0.23225	0.47123	-0.44042	-0.0522	-0.40475	-0.20425	0.00566
std_BC2077m_1	0	0	0	0	0	0	0	0	0	0	0	0
std_BC4548m_1	0	0	0	0	0	0	0	0	0	0	0	0
std_BC5138m_1	0.60352	-0.06915	0.75593	-0.21429	0.91689	0.58072	0.65167	-0.49236	0.21703	-0.58695	-0.05641	0.31536
std_Bcp0010m_1	0	0	0	0	0	0	0	0	0	0	0	0
std_ColCm_1	-0.38868	0.26497	-0.10189	0.29708	-0.6889	-0.23352	-0.24822	0.81262	0.32975	0.8575	0.2136	0.01004
std_CwlDm_1	-0.33528	0.50508	0.07211	0.70082	-0.21623	-0.0876	-0.46509	0.37649	0.24412	0.68786	0.52276	0.39111
std_CytKm_1	-0.19739	0.88047	0.125	0.85042	-0.17328	0.26352	-0.20513	0.2047	0.06525	0.4667	0.89949	0.67314
std_DpS2m_1	0	0	0	0	0	0	0	0	0	0	0	0
std_Enom_1	0.34172	0.2506	0.80178	0.20203	0.74096	0.51807	0.35412	-0.24371	0.36272	-0.18986	0.24985	0.51779
std_EntAm_1	-0.21628	0.34628	0.57354	0.08671	0.19308	0.13321	-0.03688	0.09677	0.30537	0.14592	0.21266	0.14535
std_EntBm_1	-0.29765	0.66641	0.14064	0.57408	-0.52915	0.12764	-0.27756	0.87099	0.56674	0.88753	0.57185	0.42036
std_EntCm_1	-0.25925	0.30874	0.4375	0.61419	-0.07426	0.14963	-0.0887	0.4823	0.66554	0.34899	0.26317	0.36344
std_EntFMm_1	0	0	0	0	0	0	0	0	0	0	0	0
std_FlaAm_1	0	0	0	0	0	0	0	0	0	0	0	0
std_FlaBm_1	0.13155	-0.54479	-0.08859	-0.48368	-0.07797	0.01477	0.296	0.03004	0.04727	-0.48494	-0.61895	-0.41027
std_FlaCm_1	-0.33568	0.81662	0.12176	0.69428	-0.35273	0.12431	-0.42593	0.56843	0.34794	0.78222	0.75255	0.5224
std_FlgKm_1	0	0	0	0	0	0	0	0	0	0	0	0
std_FlgLm_1	0	0	0	0	0	0	0	0	0	0	0	0
std_FliDm_1	0	0	0	0	0	0	0	0	0	0	0	0
std_GapAm_1	0.41551	0.01808	-0.07906	-0.08964	0.18004	0.33757	0.04558	-0.1736	-0.18983	-0.28733	-0.01739	0.18872
std_GroELm_1	-0.27838	0.89032	0.18898	0.64286	-0.3181	0.24647	-0.32898	0.55566	0.365	0.70559	0.79872	0.56551
std_HblBm_1	-0.44313	0.41572	-0.04644	0.25577	-0.44406	-0.20671	-0.32234	0.50422	0.25419	0.69663	0.38067	0.05389
std_HblL1m_1	-0.44532	0.67257	0	0.53785	-0.59491	-0.03955	-0.33836	0.73168	0.36315	0.86461	0.60863	0.29336
std_HblL2m_1	-0.34474	0.53938	0.45356	0.5	-0.21332	0.04457	-0.10184	0.63726	0.62937	0.76803	0.48814	0.34444
std_InhA2m_1	-0.35942	-0.38878	0	-0.37796	0.04951	-0.46451	-0.06098	-0.32256	-0.2871	-0.25607	-0.41636	-0.57132
std_KatEm_1	0	0	0	0	0	0	0	0	0	0	0	0
std_NheAm_1	-0.59037	0.48786	-0.14866	0.42141	-0.50598	-0.3363	-0.55218	0.44471	0.09409	0.77484	0.46129	0.06349
std_NheBm_1	-0.43256	0.55457	-0.02076	0.28249	-0.43992	-0.11498	-0.43968	0.5239	0.22325	0.71479	0.45928	0.13623
std_NheCm_1	0	0	0	0	0	0	0	0	0	0	0	0
std_NprBm_1	0.24493	-0.29048	0.43301	-0.43644	0.68599	0.06189	0.38409	-0.54079	0	-0.44352	-0.24492	-0.12737
std_PdhDm_1	0	0	0	0	0	0	0	0	0	0	0	0
std_Pgim_1	-0.26665	0.97027	0.17678	0.80178	-0.28006	0.27792	-0.30185	0.44302	0.25837	0.66002	0.92211	0.66998
std_PlcAm_1	0.18246	-0.56999	0.1049	-0.63436	0.31159	-0.06297	0.33497	-0.41801	-0.24312	-0.62179	-0.61112	-0.45429
std_RpILm_1	-0.01178	-0.21726	-0.625	-0.28347	-0.17328	-0.13846	-0.32986	-0.33497	-0.6003	-0.46257	-0.2671	-0.3196
std_SipAm_1	0	0	0	0	0	0	0	0	0	0	0	0
std_Smcm_1	0.03281	0.68184	0.76332	0.50913	0.16894	0.584	0.1633	0.44119	0.7219	0.32639	0.56579	0.668
std_SpHm_1	0.88677	-0.13722	0.625	-0.37796	0.81687	0.67443	0.89535	-0.34117	0.2349	-0.4667	-0.07463	0.34081
std_Tgcm_1	0.48985	-0.35506	0.54449	-0.45863	0.52526	0.3224	0.80795	-0.16849	0.30858	-0.40273	-0.32312	-0.0323
std_Yvgl2m_1	0	0	0	0	0	0	0	0	0	0	0	0
Computation time : 31 ms.													std_EntA_1	std_EntB_1	std_EntC_1	std_EntFM_1	std_FlaA_1	std_FlaB_1	std_FlaC_1	std_FlgK_1	std_FlgL_1	std_FliD_1	std_GapA_1	std_GroEL_1	std_Hbl1_1	std_Hbl2_1	std_HblB_1	std_InhA2_1	std_KatE_1	std_NheA_1	std_NheB_1	std_NheC_1	std_NprB_1	std_PdhD_1	std_Pgi_1	std_PlcA_1	std_RplL_1	std_SipA_1	std_Smc_1	std_Sph_1	std_TgC_1	std_YvgJ2_1	std_AdhEm_1	std_AhpCm_1	std_BC1273m_1	std_BC2077m_1	std_BC4548m_1	std_BC5138m_1	std_Bcp0010m_1
Created at 04/04/2014 13:44:39													0.06401	-0.23824	-0.02322	0.10084	0.25102	0.15336	-0.37348	-0.34795	-0.18469	-0.44608	0.61194	0.08887	-0.34567	-0.12105	-0.32845	-0.11894	-0.00941	-0.39836	-0.38603	-0.25077	0.32588	-0.19739	0.24753	0.34062	0.18621	0.11458	-0.00161	0.20172	0.4024	-0.23073	0.97077	-0.26665	0.40067	0	0	0.60352	0
													0.24519	0.19148	-0.05968	-0.19657	0.32087	-0.57326	0.70381	0.77165	0.34223	0.52442	0.48385	0.95342	0.49609	0.41071	0.30493	-0.06615	0.89138	0.54939	0.47931	0.05905	0.09303	0.88047	0.75443	-0.305	0.93412	0.14513	0.51563	-0.31522	-0.37976	0.7965	-0.04851	0.97027	-0.20583	0	0	-0.06915	0
													0.80408	0.26702	0.54473	0.22451	0.61523	-0.043	0.11984	0.13047	0.13572	0.26551	0.7545	0.38289	0.29691	0.7061	0.30769	0.58468	0.25486	0.3288	0.31755	-0.60246	0.79573	0.125	0.11461	0.61285	0.48448	-0.05822	0.70601	-0.3557	0.55766	0.22444	0.53033	0.17678	0.5	0	0	0.75593	0
													0.19586	0.31358	-0.11096	0.10183	0	-0.48969	0.69676	0.60314	0.3613	0.56525	0.21168	0.65246	0.49079	0.34075	0.17929	-0.04652	0.89264	0.53593	0.44219	-0.04879	-0.16516	0.85042	0.41065	-0.33881	0.67612	-0.23106	0.47343	-0.42349	-0.46657	0.61378	-0.26726	0.80178	-0.37796	0	0	-0.21429	0
													0.23177	-0.49478	0.07041	-0.1664	0.11551	-0.05091	-0.43802	-0.51475	-0.46157	-0.55636	0.40049	-0.04884	-0.49233	-0.00694	-0.34782	0.07922	-0.02355	-0.38558	-0.46998	-0.40905	0.31676	-0.17328	0.04811	0.40213	0.1845	-0.04035	0.03833	-0.20956	0.36722	-0.40721	0.70014	-0.28006	0.6436	0	0	0.91689	0
													0.33073	0.07735	0.24697	0.14462	0.54244	0.01877	0.06719	0.14057	0.24753	0.02159	0.91773	0.59664	0.09196	0.2917	-0.01901	0.06542	0.38733	0.00955	0.04628	-0.16453	0.53135	0.26352	0.61336	0.24137	0.61388	0.3235	0.38694	0.06847	0.29014	0.286	0.78956	0.27792	0.23225	0	0	0.58072	0
													0.32552	-0.0093	0.20489	0.18506	0.35969	0.32447	-0.42327	-0.31392	-0.04685	-0.2131	0.62166	0.03166	-0.14049	0.25106	0.04293	0.30333	-0.07649	-0.1816	-0.11601	-0.54204	0.60068	-0.20513	0.00757	0.67901	0.1843	0.05971	0.20075	0.09756	0.72717	-0.21856	0.933	-0.30185	0.47123	0	0	0.65167	0
													0.47352	0.91821	0.37987	0.63648	0.56383	0.04502	0.71088	0.78256	0.73792	0.90308	0.34104	0.44797	0.93397	0.60079	0.64163	0.28939	0.23061	0.77734	0.87564	-0.04111	0.38853	0.2047	0.07524	0.03019	0.16922	-0.04117	0.65946	0.01638	0.06781	0.76509	-0.17107	0.44302	-0.44042	0	0	-0.49236	0
													0.84226	0.71135	0.61126	0.70784	0.82665	0.08178	0.47062	0.47831	0.56614	0.63159	0.75684	0.46545	0.75326	0.81654	0.53672	0.49314	0.20754	0.65005	0.71102	-0.43915	0.8099	0.06525	0.05552	0.41588	0.31515	-0.07142	0.88685	-0.20656	0.44922	0.56684	0.36911	0.25837	-0.0522	0	0	0.21703	0
													0.37933	0.61033	-0.05583	0.24246	0.28063	-0.47159	0.84005	0.84476	0.34996	0.8256	0.05988	0.52727	0.81849	0.48206	0.57716	0.08185	0.53416	0.85315	0.7916	-0.14254	0.05098	0.4667	0.07642	-0.18753	0.39404	-0.37176	0.61629	-0.36573	-0.27871	0.76307	-0.37382	0.66002	-0.40475	0	0	-0.58695	0
													0.18585	0.06413	-0.23656	-0.23603	0.20312	-0.64595	0.63423	0.6711	0.20285	0.40625	0.4292	0.90808	0.38803	0.33264	0.22157	-0.15762	0.95274	0.48463	0.37445	-0.04496	-0.01034	0.89949	0.70326	-0.31186	0.96028	0.00366	0.46588	-0.39344	-0.41095	0.69407	0.03888	0.92211	-0.20425	0	0	-0.05641	0
													0.36125	0.13259	-0.00744	0.07823	0.38869	-0.40726	0.45786	0.44543	0.23859	0.27487	0.77	0.82876	0.30344	0.37112	0.06534	-0.05292	0.83107	0.32072	0.24779	-0.21677	0.26418	0.67314	0.67443	-0.03146	0.88625	0.0056	0.56078	-0.28375	-0.09194	0.54649	0.47798	0.66998	0.00566	0	0	0.31536	0
													1	0.48223	0.57853	0.41079	0.77381	-0.19689	0.44075	0.39991	0.17924	0.53948	0.51593	0.32515	0.65364	0.87314	0.59379	0.61365	0.10687	0.71897	0.67433	-0.62745	0.82554	-0.04467	-0.18791	0.50275	0.2717	-0.29754	0.92132	-0.55693	0.44763	0.43643	0.17689	0.20216	0.23229	0	0	0.37821	0
													0.48223	1	0.61466	0.63911	0.53002	0.33757	0.4669	0.60163	0.80198	0.87947	0.43201	0.31513	0.81899	0.62902	0.62035	0.54642	0.09981	0.603	0.77874	-0.07674	0.53072	0.13351	0.0529	0.30234	0.09951	0.11105	0.57206	0.20878	0.34578	0.59364	-0.07418	0.28996	-0.16212	0	0	-0.25231	0
													0.57853	0.61466	1	0.47035	0.61966	0.51303	0.08541	0.14758	0.57842	0.43079	0.4983	0.05478	0.41366	0.56363	0.33505	0.69541	-0.31379	0.22328	0.40189	0.00604	0.76248	-0.23159	-0.00365	0.46461	-0.13469	0.41097	0.42477	0.20078	0.55061	0.222	0.01153	-0.05074	0.25116	0	0	0.40438	0
													0.41079	0.63911	0.47035	1	0.48546	0.33338	0.30584	0.15425	0.53475	0.3377	0.42191	0.00932	0.48526	0.27103	0.05987	0.10738	-0.13645	0.2639	0.35164	-0.07674	0.37594	-0.30148	-0.15079	0.11031	-0.26774	-0.13071	0.45579	0.12515	0.21428	0.25186	0.22679	-0.15421	-0.33355	0	0	-0.06304	0
													0.77381	0.53002	0.61966	0.48546	1	-0.02139	0.50638	0.56165	0.46921	0.50637	0.7448	0.53678	0.69808	0.69572	0.50972	0.32554	0.02226	0.60456	0.66075	-0.16573	0.85157	-0.08789	0.21039	0.24527	0.2668	0.19724	0.79265	-0.11269	0.33777	0.64791	0.31639	0.28249	-0.03196	0	0	0.19328	0
													-0.19689	0.33757	0.51303	0.33338	-0.02139	1	-0.58339	-0.40115	0.42609	-0.05223	0.0983	-0.45347	-0.14966	-0.0664	-0.00796	0.39363	-0.59661	-0.43064	-0.14542	0.17346	0.25454	-0.41971	-0.1604	0.45101	-0.51391	0.51551	-0.34488	0.78262	0.61137	-0.36767	0.19565	-0.54994	0.14209	0	0	0.10953	0
													0.44075	0.4669	0.08541	0.30584	0.50638	-0.58339	1	0.89886	0.43589	0.7023	0.30027	0.74018	0.80455	0.4495	0.36585	-0.12868	0.58753	0.81147	0.72145	0.10874	0.11444	0.48445	0.37018	-0.44956	0.47967	-0.14103	0.70553	-0.40851	-0.48439	0.91156	-0.32092	0.78788	-0.53034	0	0	-0.39512	0
													0.39991	0.60163	0.14758	0.15425	0.56165	-0.40115	0.89886	1	0.5825	0.84758	0.3666	0.82561	0.8798	0.57328	0.62585	0.07103	0.57364	0.84683	0.84975	0.10452	0.25707	0.57708	0.46505	-0.26347	0.59395	0.09758	0.66788	-0.20009	-0.2725	0.97814	-0.26967	0.8587	-0.44159	0	0	-0.45899	0
													0.17924	0.80198	0.57842	0.53475	0.46921	0.42609	0.43589	0.5825	1	0.70392	0.5148	0.48281	0.67309	0.43764	0.39913	0.26656	0.1957	0.38391	0.60513	0.3423	0.35653	0.32454	0.44038	-0.04426	0.19704	0.54557	0.36123	0.418	0.08575	0.6463	-0.09179	0.43394	-0.44846	0	0	-0.27209	0
													0.53948	0.87947	0.43079	0.3377	0.50637	-0.05223	0.7023	0.84758	0.70392	1	0.33094	0.56389	0.93263	0.75989	0.78888	0.50256	0.39256	0.84904	0.9353	-0.11985	0.4359	0.44973	0.16181	0.13194	0.40306	0.0224	0.70043	-0.11656	0.10362	0.80258	-0.29502	0.63602	-0.23841	0	0	-0.35225	0
													0.51593	0.43201	0.4983	0.42191	0.7448	0.0983	0.30027	0.3666	0.5148	0.33094	1	0.65623	0.40324	0.47679	0.15836	0.2116	0.34785	0.24488	0.32708	-0.11782	0.68466	0.22557	0.57695	0.26154	0.54034	0.32969	0.59309	0.11095	0.32992	0.50793	0.64902	0.35201	0.12445	0	0	0.44687	0
													0.32515	0.31513	0.05478	0.00932	0.53678	-0.45347	0.74018	0.82561	0.48281	0.56389	0.65623	1	0.60526	0.46677	0.34911	-0.07429	0.79699	0.58733	0.5614	0.08266	0.25824	0.7528	0.78517	-0.26523	0.88229	0.23653	0.60597	-0.19621	-0.27624	0.88182	0.11013	0.91778	-0.28555	0	0	-0.0834	0
													0.65364	0.81899	0.41366	0.48526	0.69808	-0.14966	0.80455	0.8798	0.67309	0.93263	0.40324	0.60526	1	0.78863	0.77221	0.36304	0.3338	0.92851	0.97774	-0.14578	0.51592	0.30943	0.1244	0.04443	0.35781	-0.0404	0.82853	-0.22871	0.05564	0.87084	-0.19224	0.59695	-0.38991	0	0	-0.35964	0
													0.87314	0.62902	0.56363	0.27103	0.69572	-0.0664	0.4495	0.57328	0.43764	0.75989	0.47679	0.46677	0.78863	1	0.85468	0.74247	0.25092	0.81899	0.85664	-0.54772	0.79169	0.24629	-0.05529	0.50227	0.44024	-0.08117	0.87563	-0.42169	0.46047	0.57638	0.03195	0.41541	0.07908	0	0	0.15714	0
													0.59379	0.62035	0.33505	0.05987	0.50972	-0.00796	0.36585	0.62585	0.39913	0.78888	0.15836	0.34911	0.77221	0.85468	1	0.67464	0.12242	0.80487	0.88408	-0.42095	0.59481	0.21795	-0.14505	0.43038	0.31534	-0.02314	0.62717	-0.23713	0.40738	0.54215	-0.16318	0.38075	-0.03846	0	0	-0.23744	0
													0.61365	0.54642	0.69541	0.10738	0.32554	0.39363	-0.12868	0.07103	0.26656	0.50256	0.2116	-0.07429	0.36304	0.74247	0.67464	1	-0.17986	0.34718	0.47934	-0.52573	0.71884	-0.06155	-0.33321	0.83768	0.0367	0.03404	0.41489	-0.06951	0.79107	0.02966	0	-0.06528	0.52314	0	0	0.36056	0
													0.10687	0.09981	-0.31379	-0.13645	0.02226	-0.59661	0.58753	0.57364	0.1957	0.39256	0.34785	0.79699	0.3338	0.25092	0.12242	-0.17986	1	0.41829	0.30271	-0.09505	-0.15161	0.92599	0.61253	-0.31083	0.89662	-0.14641	0.40166	-0.38407	-0.43677	0.59064	0.02403	0.85301	-0.23787	0	0	-0.10275	0
													0.71897	0.603	0.22328	0.2639	0.60456	-0.43064	0.81147	0.84683	0.38391	0.84904	0.24488	0.58733	0.92851	0.81899	0.80487	0.34718	0.41829	1	0.9493	-0.34268	0.44378	0.35962	-0.00094	0.0453	0.44879	-0.27878	0.86863	-0.54392	-0.01747	0.80606	-0.25429	0.6321	-0.29797	0	0	-0.3068	0
													0.67433	0.77874	0.40189	0.35164	0.66075	-0.14542	0.72145	0.84975	0.60513	0.9353	0.32708	0.5614	0.97774	0.85664	0.88408	0.47934	0.30271	0.9493	1	-0.2431	0.55216	0.31755	0.04337	0.15165	0.37621	-0.05157	0.81379	-0.28119	0.14406	0.8151	-0.22454	0.57908	-0.30084	0	0	-0.3348	0
													-0.62745	-0.07674	0.00604	-0.07674	-0.16573	0.17346	0.10874	0.10452	0.3423	-0.11985	-0.11782	0.08266	-0.14578	-0.54772	-0.42095	-0.52573	-0.09505	-0.34268	-0.2431	1	-0.45177	0.07531	0.52712	-0.71679	-0.19887	0.67523	-0.49493	0.59161	-0.57583	0.14204	-0.39558	0.15215	-0.45185	0	0	-0.3741	0
													0.82554	0.53072	0.76248	0.37594	0.85157	0.25454	0.11444	0.25707	0.35653	0.4359	0.68466	0.25824	0.51592	0.79169	0.59481	0.71884	-0.15161	0.44378	0.55216	-0.45177	1	-0.19691	-0.04328	0.69825	0.1729	0.16616	0.69221	-0.06587	0.75153	0.3161	0.41962	0.01907	0.36684	0	0	0.47306	0
													-0.04467	0.13351	-0.23159	-0.30148	-0.08789	-0.41971	0.48445	0.57708	0.32454	0.44973	0.22557	0.7528	0.30943	0.24629	0.21795	-0.06155	0.92599	0.35962	0.31755	0.07531	-0.19691	1	0.65555	-0.311	0.85716	0.10189	0.23913	-0.2112	-0.41554	0.56771	-0.17678	0.88388	-0.25	0	0	-0.18898	0
													-0.18791	0.0529	-0.00365	-0.15079	0.21039	-0.1604	0.37018	0.46505	0.44038	0.16181	0.57695	0.78517	0.1244	-0.05529	-0.14505	-0.33321	0.61253	-0.00094	0.04337	0.52712	-0.04328	0.65555	1	-0.43635	0.67108	0.61148	0.05826	0.28063	-0.3827	0.55355	0.15884	0.69369	-0.20171	0	0	0.00866	0
													0.50275	0.30234	0.46461	0.11031	0.24527	0.45101	-0.44956	-0.26347	-0.04426	0.13194	0.26154	-0.26523	0.04443	0.50227	0.43038	0.83768	-0.31083	0.0453	0.15165	-0.71679	0.69825	-0.311	-0.43635	1	-0.05727	-0.10917	0.24498	0.01822	0.96561	-0.28778	0.45275	-0.39454	0.72261	0	0	0.53587	0
													0.2717	0.09951	-0.13469	-0.26774	0.2668	-0.51391	0.47967	0.59395	0.19704	0.40306	0.54034	0.88229	0.35781	0.44024	0.31534	0.0367	0.89662	0.44879	0.37621	-0.19887	0.1729	0.85716	0.67108	-0.05727	1	0.05642	0.49228	-0.34135	-0.15537	0.61799	0.21082	0.84327	0	0	0	0.11269	0
													-0.29754	0.11105	0.41097	-0.13071	0.19724	0.51551	-0.14103	0.09758	0.54557	0.0224	0.32969	0.23653	-0.0404	-0.08117	-0.02314	0.03404	-0.14641	-0.27878	-0.05157	0.67523	0.16616	0.10189	0.61148	-0.10917	0.05642	1	-0.2705	0.71034	0.06919	0.1668	0.02058	0.14409	-0.05822	0	0	0.05501	0
													0.92132	0.57206	0.42477	0.45579	0.79265	-0.34488	0.70553	0.66788	0.36123	0.70043	0.59309	0.60597	0.82853	0.87563	0.62717	0.41489	0.40166	0.86863	0.81379	-0.49493	0.69221	0.23913	0.05826	0.24498	0.49228	-0.2705	1	-0.55835	0.19568	0.71081	0.12883	0.49922	-0.06832	0	0	0.12912	0
													-0.55693	0.20878	0.20078	0.12515	-0.11269	0.78262	-0.40851	-0.20009	0.418	-0.11656	0.11095	-0.19621	-0.22871	-0.42169	-0.23713	-0.06951	-0.38407	-0.54392	-0.28119	0.59161	-0.06587	-0.2112	0.28063	0.01822	-0.34135	0.71034	-0.55835	1	0.19899	-0.17722	0.16349	-0.28925	-0.02223	0	0	-0.15293	0
													0.44763	0.34578	0.55061	0.21428	0.33777	0.61137	-0.48439	-0.2725	0.08575	0.10362	0.32992	-0.27624	0.05564	0.46047	0.40738	0.79107	-0.43677	-0.01747	0.14406	-0.57583	0.75153	-0.41554	-0.3827	0.96561	-0.15537	0.06919	0.19568	0.19899	1	-0.27113	0.50918	-0.46132	0.62263	0	0	0.49522	0
													0.43643	0.59364	0.222	0.25186	0.64791	-0.36767	0.91156	0.97814	0.6463	0.80258	0.50793	0.88182	0.87084	0.57638	0.54215	0.02966	0.59064	0.80606	0.8151	0.14204	0.3161	0.56771	0.55355	-0.28778	0.61799	0.1668	0.71081	-0.17722	-0.27113	1	-0.16337	0.85888	-0.46869	0	0	-0.3543	0
													0.17689	-0.07418	0.01153	0.22679	0.31639	0.19565	-0.32092	-0.26967	-0.09179	-0.29502	0.64902	0.11013	-0.19224	0.03195	-0.16318	0	0.02403	-0.25429	-0.22454	-0.39558	0.41962	-0.17678	0.15884	0.45275	0.21082	0.02058	0.12883	0.16349	0.50918	-0.16337	1	-0.25	0.35355	0	0	0.53452	0
													0.20216	0.28996	-0.05074	-0.15421	0.28249	-0.54994	0.78788	0.8587	0.43394	0.63602	0.35201	0.91778	0.59695	0.41541	0.38075	-0.06528	0.85301	0.6321	0.57908	0.15215	0.01907	0.88388	0.69369	-0.39454	0.84327	0.14409	0.49922	-0.28925	-0.46132	0.85888	-0.25	1	-0.35355	0	0	-0.26726	0
													0.23229	-0.16212	0.25116	-0.33355	-0.03196	0.14209	-0.53034	-0.44159	-0.44846	-0.23841	0.12445	-0.28555	-0.38991	0.07908	-0.03846	0.52314	-0.23787	-0.29797	-0.30084	-0.45185	0.36684	-0.25	-0.20171	0.72261	0	-0.05822	-0.06832	-0.02223	0.62263	-0.46869	0.35355	-0.35355	1	0	0	0.75593	0
													0	0	0	0	0	0	0	0	0	0	0	0	0	0	0	0	0	0	0	0	0	0	0	0	0	0	0	0	0	0	0	0	0	0	0	0	0
													0	0	0	0	0	0	0	0	0	0	0	0	0	0	0	0	0	0	0	0	0	0	0	0	0	0	0	0	0	0	0	0	0	0	0	0	0
													0.37821	-0.25231	0.40438	-0.06304	0.19328	0.10953	-0.39512	-0.45899	-0.27209	-0.35225	0.44687	-0.0834	-0.35964	0.15714	-0.23744	0.36056	-0.10275	-0.3068	-0.3348	-0.3741	0.47306	-0.18898	0.00866	0.53587	0.11269	0.05501	0.12912	-0.15293	0.49522	-0.3543	0.53452	-0.26726	0.75593	0	0	1	0
													0	0	0	0	0	0	0	0	0	0	0	0	0	0	0	0	0	0	0	0	0	0	0	0	0	0	0	0	0	0	0	0	0	0	0	0	0
													0.26737	0.7057	-0.00266	0.20541	0.26423	-0.11244	0.52166	0.70236	0.36623	0.79468	0.01177	0.30908	0.73936	0.44571	0.71584	0.26517	0.22752	0.70651	0.75705	-0.18916	0.17746	0.23289	-0.07073	0.1129	0.19962	-0.22034	0.42564	-0.02822	0.07487	0.57843	-0.22643	0.39111	-0.23289	0	0	-0.63817	0
													0.35193	0.11356	-0.17029	0.23206	0.17646	-0.78335	0.83606	0.54256	-0.00389	0.34852	0.04743	0.45031	0.45663	0.18369	0.00211	-0.30939	0.56777	0.58214	0.36292	-0.04699	-0.16827	0.36054	0.12372	-0.5073	0.32862	-0.53138	0.54615	-0.6654	-0.62554	0.55352	-0.32049	0.55358	-0.39144	0	0	-0.22582	0
													-0.04467	0.13351	-0.23159	-0.30148	-0.08789	-0.41971	0.48445	0.57708	0.32454	0.44973	0.22557	0.7528	0.30943	0.24629	0.21795	-0.06155	0.92599	0.35962	0.31755	0.07531	-0.19691	1	0.65555	-0.311	0.85716	0.10189	0.23913	-0.2112	-0.41554	0.56771	-0.17678	0.88388	-0.25	0	0	-0.18898	0
													0	0	0	0	0	0	0	0	0	0	0	0	0	0	0	0	0	0	0	0	0	0	0	0	0	0	0	0	0	0	0	0	0	0	0	0	0
													0.57784	-0.12489	0.38794	0.03772	0.30323	-0.27031	0.08041	-0.10729	-0.18294	-0.07965	0.47814	0.19773	-0.05641	0.31946	-0.16104	0.27141	0.21797	0.04943	-0.07147	-0.35653	0.41236	0.06682	0.11272	0.27136	0.31873	-0.14783	0.43824	-0.48245	0.17002	-0.00176	0.28347	0.09449	0.53452	0	0	0.85863	0
													0.65589	0.19253	0.59192	-0.22662	0.47659	-0.21188	0.26615	0.33386	0.05956	0.40027	0.23198	0.28288	0.35124	0.6433	0.48824	0.62832	0.03898	0.45966	0.43711	-0.20732	0.58912	0.11471	0.03891	0.32946	0.29069	0.12689	0.51203	-0.3968	0.2509	0.31955	-0.24333	0.32444	0.45883	0	0	0.43355	0
													0.45635	0.68774	0.17982	0.34497	0.60769	-0.36115	0.92027	0.97108	0.5882	0.85531	0.40081	0.75497	0.9144	0.5547	0.57841	0.0554	0.50849	0.85199	0.85369	0.05568	0.28831	0.45004	0.37393	-0.22641	0.48638	-0.0131	0.71489	-0.18059	-0.22812	0.95734	-0.19889	0.75578	-0.45004	0	0	-0.46777	0
													0.57179	0.44106	0.47297	0.60296	0.4035	-0.10703	0.57433	0.36632	0.51042	0.47818	0.35392	0.34071	0.57235	0.55471	0.19551	0.21541	0.32282	0.52659	0.50139	-0.10758	0.29267	0.25	0.04699	-0.09604	0.18634	-0.13828	0.66615	-0.41128	-0.10693	0.46869	-0.17678	0.35355	-0.375	0	0	0.09449	0
													0	0	0	0	0	0	0	0	0	0	0	0	0	0	0	0	0	0	0	0	0	0	0	0	0	0	0	0	0	0	0	0	0	0	0	0	0
													0	0	0	0	0	0	0	0	0	0	0	0	0	0	0	0	0	0	0	0	0	0	0	0	0	0	0	0	0	0	0	0	0	0	0	0	0
													-0.24625	0.3064	0.48356	0.29551	-0.03398	0.99466	-0.57587	-0.38174	0.44888	-0.06337	0.08086	-0.42469	-0.15423	-0.08541	-0.00707	0.35018	-0.58137	-0.43694	-0.14741	0.23129	0.21922	-0.38391	-0.11643	0.39006	-0.49599	0.57083	-0.37484	0.79937	0.56185	-0.34622	0.16705	-0.51508	0.07875	0	0	0.06697	0
													0.37348	0.31916	-0.00635	0.08123	0.45742	-0.68927	0.96932	0.90319	0.33732	0.63036	0.28922	0.81784	0.71164	0.4048	0.34183	-0.17686	0.66652	0.76339	0.65052	0.14252	0.06539	0.58794	0.48777	-0.49273	0.60781	-0.07089	0.64177	-0.43831	-0.54559	0.90796	-0.3198	0.87575	-0.45226	0	0	-0.34188	0
													0	0	0	0	0	0	0	0	0	0	0	0	0	0	0	0	0	0	0	0	0	0	0	0	0	0	0	0	0	0	0	0	0	0	0	0	0
													0	0	0	0	0	0	0	0	0	0	0	0	0	0	0	0	0	0	0	0	0	0	0	0	0	0	0	0	0	0	0	0	0	0	0	0	0
													0	0	0	0	0	0	0	0	0	0	0	0	0	0	0	0	0	0	0	0	0	0	0	0	0	0	0	0	0	0	0	0	0	0	0	0	0
													-0.38706	-0.05277	0.07066	0.10548	-0.07327	0.19451	-0.09353	-0.16027	0.10263	-0.28187	0.33698	0.06567	-0.35011	-0.56198	-0.68516	-0.39898	0.01075	-0.55399	-0.49416	0.56474	-0.19278	-0.03953	0.55305	-0.25454	-0.04714	0.40505	-0.35649	0.59123	-0.18534	-0.07411	0.27951	-0.0559	0.15811	0	0	0.20916	0
													0.35794	0.36404	0.0937	-0.0194	0.51943	-0.56459	0.89721	0.94074	0.45052	0.67993	0.39395	0.90266	0.72335	0.47996	0.4458	-0.05816	0.66788	0.74176	0.68855	0.18705	0.17943	0.66144	0.61684	-0.39758	0.7043	0.15404	0.61977	-0.30417	-0.42565	0.94812	-0.26726	0.93541	-0.37796	0	0	-0.28571	0
													0.4078	0.2146	-0.13053	-0.06264	0.41813	-0.55536	0.66221	0.72522	0.09082	0.54209	-0.09495	0.44157	0.68472	0.52317	0.70698	0.03756	0.24438	0.83491	0.74157	-0.18215	0.17494	0.22557	-0.06837	-0.18739	0.30461	-0.23948	0.55662	-0.52789	-0.21997	0.64519	-0.35653	0.51603	-0.4246	0	0	-0.51655	0
													0.33338	0.51266	-0.0361	0.02028	0.41943	-0.42626	0.79178	0.93942	0.4441	0.81047	0.13775	0.69775	0.83935	0.57519	0.75003	0.09731	0.52117	0.87404	0.86148	-0.03402	0.1706	0.5534	0.26384	-0.20826	0.54212	-0.03682	0.59055	-0.28402	-0.23798	0.8684	-0.33541	0.78262	-0.47434	0	0	-0.59761	0
													0.79828	0.49308	0.23153	0.14838	0.58345	-0.49266	0.72509	0.75108	0.23016	0.77168	0.23284	0.54159	0.83881	0.86188	0.80148	0.43733	0.40972	0.97244	0.88817	-0.48144	0.49793	0.34017	-0.06861	0.1618	0.48456	-0.34989	0.88661	-0.67053	0.06201	0.7066	-0.21381	0.58797	-0.11339	0	0	-0.12857	0
													0.07147	-0.16212	0.16309	-0.4875	-0.27166	0.20378	-0.49975	-0.35127	-0.34224	-0.07586	-0.52893	-0.53215	-0.21821	0.18754	0.34615	0.61546	-0.45875	-0.06165	-0.03343	-0.32275	0.12408	-0.25	-0.60054	0.51223	-0.29814	-0.05822	-0.20497	-0.15562	0.43584	-0.46869	-0.35355	-0.35355	0.5	0	0	0.18898	0
													0	0	0	0	0	0	0	0	0	0	0	0	0	0	0	0	0	0	0	0	0	0	0	0	0	0	0	0	0	0	0	0	0	0	0	0	0
													0.30614	0.1368	-0.23918	-0.15352	0.23103	-0.7192	0.74519	0.7292	-0.00044	0.51935	-0.22491	0.43751	0.60995	0.38528	0.54985	-0.0812	0.36877	0.79581	0.64723	-0.08476	-0.05032	0.34377	-0.02266	-0.3634	0.32687	-0.33864	0.47991	-0.60892	-0.44992	0.63345	-0.53873	0.60443	-0.42739	0	0	-0.55485	0
													0.39472	0.26768	0.0149	-0.08736	0.51225	-0.59588	0.79107	0.83929	0.17249	0.58812	0.0478	0.5799	0.69544	0.44603	0.58025	-0.02044	0.2822	0.7927	0.70924	0.0679	0.1913	0.2699	0.18807	-0.30841	0.35901	-0.04593	0.55037	-0.40136	-0.33295	0.77736	-0.41105	0.64594	-0.33218	0	0	-0.43944	0
													0	0	0	0	0	0	0	0	0	0	0	0	0	0	0	0	0	0	0	0	0	0	0	0	0	0	0	0	0	0	0	0	0	0	0	0	0
													0.41266	-0.49552	0.0904	-0.28887	0.11071	-0.18134	-0.37538	-0.45196	-0.65411	-0.42233	-0.10778	-0.33721	-0.31599	0.19568	0.03701	0.30203	-0.35314	-0.07119	-0.20264	-0.57144	0.34573	-0.43301	-0.50023	0.45945	-0.1291	-0.30253	0.11834	-0.53908	0.38917	-0.44592	0.20412	-0.40825	0.57735	0	0	0.65465	0
													0	0	0	0	0	0	0	0	0	0	0	0	0	0	0	0	0	0	0	0	0	0	0	0	0	0	0	0	0	0	0	0	0	0	0	0	0
													0.20216	0.28996	-0.05074	-0.15421	0.28249	-0.54994	0.78788	0.8587	0.43394	0.63602	0.35201	0.91778	0.59695	0.41541	0.38075	-0.06528	0.85301	0.6321	0.57908	0.15215	0.01907	0.88388	0.69369	-0.39454	0.84327	0.14409	0.49922	-0.28925	-0.46132	0.85888	-0.25	1	-0.35355	0	0	-0.26726	0
													-0.13196	-0.06722	0.35804	-0.25192	-0.23736	0.67588	-0.81843	-0.62661	-0.18124	-0.29192	-0.13316	-0.60995	-0.48721	-0.10751	-0.04411	0.55522	-0.61453	-0.54408	-0.3857	-0.11917	0.22545	-0.44057	-0.32892	0.6824	-0.41282	0.28583	-0.45104	0.44886	0.69788	-0.66642	0.14835	-0.62306	0.75526	0	0	0.47577	0
													-0.79515	-0.29563	-0.09949	-0.12829	-0.37553	0.33745	-0.26135	-0.28101	0.11211	-0.45244	-0.19446	-0.20118	-0.49544	-0.78067	-0.66667	-0.5693	-0.27185	-0.68842	-0.58496	0.91445	-0.53678	-0.125	0.38737	-0.57169	-0.37268	0.62589	-0.75155	0.70918	-0.42772	-0.23435	-0.17678	-0.17678	-0.25	0	0	-0.18898	0
													0	0	0	0	0	0	0	0	0	0	0	0	0	0	0	0	0	0	0	0	0	0	0	0	0	0	0	0	0	0	0	0	0	0	0	0	0
													0.70925	0.50698	0.65263	0.23272	0.70318	-0.14841	0.57609	0.60386	0.5511	0.62673	0.74881	0.72266	0.62899	0.74793	0.41908	0.45321	0.46385	0.57947	0.60636	-0.10821	0.655	0.44901	0.4759	0.161	0.6158	0.24574	0.77309	-0.25474	0.14051	0.6924	0.0635	0.635	0.0898	0	0	0.37336	0
													0.24123	-0.13351	0.13374	-0.00641	0.20774	0.20939	-0.4921	-0.41148	-0.28914	-0.32782	0.52115	-0.0649	-0.33089	0.06214	-0.13462	0.26157	-0.10194	-0.3288	-0.30919	-0.50564	0.48014	-0.25	0.01146	0.68145	0.14907	-0.01456	0.05694	0.10449	0.67136	-0.34987	0.88388	-0.35355	0.75	0	0	0.75593	0
													0.34747	0.07418	0.30923	0.00878	0.1765	0.48256	-0.61006	-0.40625	-0.12631	-0.0939	0.2333	-0.29601	-0.12866	0.37998	0.33188	0.68266	-0.3452	-0.11381	-0.00832	-0.68218	0.6197	-0.33447	-0.39866	0.93433	-0.05798	-0.02083	0.09991	0.0599	0.93863	-0.40708	0.58302	-0.47301	0.63783	0	0	0.55271	0
													0	0	0	0	0	0	0	0	0	0	0	0	0	0	0	0	0	0	0	0	0	0	0	0	0	0	0	0	0	0	0	0	0	0	0	0	0
[truncated: 35 more columns]

## Sheet: High-ORP anaerobisis-ACP data
	Table S5 : PCA of Met(O) content dynamic under high-ORP anaerobiosis
						Eigenvalue table - Test for significance
Axis	Eigen value	% explained	% cumulated
1	34.1428	0.4492	0.4492			Eigenvalues - Significance
2	12.1874	0.1604	0.6096			Axis	Eigenvalue	Broken-stick
3	9.68154	0.1274	0.737					critical values
4	8.48683	0.1117	0.8487			1	34.1428	5.01397
5	5.32062	0.07	0.9187			2	12.1874	4.01397
	3.13644	0.0413	0.9599			3	9.68154	3.51397
7	3.04433	0.0401	1			4	8.48683	3.18064
						5	5.32062	2.93064
						6	3.13644	2.73064
						7	3.04433	2.56397
Factor Loadings [Communality Estimates]
Attribute	Axis_1		Axis_2		Axis_3		Axis_4		Axis_5		Axis_6		Axis_7
-	Corr.	% (Tot. %)	Corr.	% (Tot. %)	Corr.	% (Tot. %)	Corr.	% (Tot. %)	Corr.	% (Tot. %)	Corr.	% (Tot. %)	Corr.	% (Tot. %)
AdhE	0.565	32 % (32 %)	-0.5173	27 % (59 %)	0.3517	12 % (71 %)	0.2731	7 % (79 %)	-0.3944	16 % (94 %)	-0.2412	6 % (100 %)	0.0343	0 % (100 %)
AhpC	-0.8768	77 % (77 %)	-0.3912	15 % (92 %)	-0.1547	2 % (95 %)	-0.0662	0 % (95 %)	0.1367	2 % (97 %)	0.0838	1 % (98 %)	-0.1553	2 % (100 %)
BC1273	-0.3569	13 % (13 %)	-0.0462	0 % (13 %)	0.7798	61 % (74 %)	-0.2329	5 % (79 %)	-0.2582	7 % (86 %)	-0.352	12 % (98 %)	-0.1326	2 % (100 %)
BC2077	-0.6913	48 % (48 %)	-0.011	0 % (48 %)	-0.3134	10 % (58 %)	-0.5844	34 % (92 %)	-0.1456	2 % (94 %)	-0.2113	4 % (98 %)	0.1277	2 % (100 %)
BC4548	0.5239	27 % (27 %)	-0.1165	1 % (29 %)	-0.5064	26 % (54 %)	-0.2741	8 % (62 %)	0.5483	30 % (92 %)	0.2727	7 % (99 %)	0.0735	1 % (100 %)
BC5138	0.5972	36 % (36 %)	-0.4271	18 % (54 %)	0.4062	17 % (70 %)	0.1454	2 % (73 %)	-0.5152	27 % (99 %)	0.0866	1 % (100 %)	-0.0427	0 % (100 %)
BCp0010	0.7895	62 % (62 %)	-0.2292	5 % (68 %)	0.132	2 % (69 %)	-0.0098	0 % (69 %)	-0.4771	23 % (92 %)	0.2623	7 % (99 %)	0.1015	1 % (100 %)
ColC	-0.6997	49 % (49 %)	0.0386	0 % (49 %)	0.5186	27 % (76 %)	0.2698	7 % (83 %)	-0.1385	2 % (85 %)	0.3331	11 % (96 %)	0.1921	4 % (100 %)
CwlC	-0.6804	46 % (46 %)	0.2017	4 % (50 %)	-0.1619	3 % (53 %)	-0.4249	18 % (71 %)	-0.4768	23 % (94 %)	0.2448	6 % (100 %)	0.0494	0 % (100 %)
CytK	-0.8702	76 % (76 %)	0.2651	7 % (83 %)	0.0563	0 % (83 %)	0.3579	13 % (96 %)	0.1913	4 % (100 %)	-0.0663	0 % (100 %)	0.0157	0 % (100 %)
Dps2	-0.4626	21 % (21 %)	-0.609	37 % (58 %)	0.3339	11 % (70 %)	-0.4513	20 % (90 %)	0.3152	10 % (100 %)	0.0137	0 % (100 %)	-0.0195	0 % (100 %)
Eno	-0.1011	1 % (1 %)	-0.577	33 % (34 %)	0.5495	30 % (65 %)	-0.3689	14 % (78 %)	-0.3457	12 % (90 %)	0.1801	3 % (93 %)	0.2587	7 % (100 %)
EntA	-0.8897	79 % (79 %)	0.2589	7 % (86 %)	-0.1122	1 % (87 %)	-0.1322	2 % (89 %)	-0.3215	10 % (99 %)	-0.0647	0 % (100 %)	-0.0625	0 % (100 %)
EntB	-0.4149	17 % (17 %)	0.0313	0 % (17 %)	0.5094	26 % (43 %)	0.6052	37 % (80 %)	0.0321	0 % (80 %)	0.4125	17 % (97 %)	-0.1729	3 % (100 %)
EntC	-0.9204	85 % (85 %)	0.0451	0 % (85 %)	-0.2378	6 % (91 %)	0.0453	0 % (91 %)	-0.1213	1 % (92 %)	-0.0751	1 % (93 %)	0.2681	7 % (100 %)
EntFM	-0.5524	31 % (31 %)	-0.0483	0 % (31 %)	-0.1695	3 % (34 %)	-0.305	9 % (43 %)	-0.624	39 % (82 %)	0.2625	7 % (89 %)	-0.3354	11 % (100 %)
FlaA	-0.6018	36 % (36 %)	0.0522	0 % (36 %)	0.6988	49 % (85 %)	0.1619	3 % (88 %)	0.2448	6 % (94 %)	-0.2047	4 % (98 %)	-0.137	2 % (100 %)
FlaB	0.4837	23 % (23 %)	0.0843	1 % (24 %)	0.3192	10 % (34 %)	0.7212	52 % (86 %)	0.1235	2 % (88 %)	-0.1691	3 % (91 %)	0.305	9 % (100 %)
FlaC	-0.7119	51 % (51 %)	-0.1905	4 % (54 %)	0.4278	18 % (73 %)	-0.3057	9 % (82 %)	0.007	0 % (82 %)	0.1636	3 % (85 %)	-0.392	15 % (100 %)
FlgK	-0.556	31 % (31 %)	-0.1237	2 % (32 %)	0.4221	18 % (50 %)	0.4442	20 % (70 %)	0.2364	6 % (76 %)	0.4416	20 % (95 %)	-0.2219	5 % (100 %)
FlgL	-0.5886	35 % (35 %)	-0.1031	1 % (36 %)	0.6407	41 % (77 %)	0.1017	1 % (78 %)	0.3504	12 % (90 %)	0.2862	8 % (98 %)	0.1319	2 % (100 %)
FliD	-0.7753	60 % (60 %)	-0.0097	0 % (60 %)	0.4904	24 % (84 %)	0.1932	4 % (88 %)	0.2627	7 % (95 %)	0.2281	5 % (100 %)	0.0056	0 % (100 %)
GapA	0.1696	3 % (3 %)	-0.3485	12 % (15 %)	0.3918	15 % (30 %)	-0.1483	2 % (33 %)	-0.6803	46 % (79 %)	0.3168	10 % (89 %)	0.3334	11 % (100 %)
GroEL	-0.7464	56 % (56 %)	-0.5135	26 % (82 %)	-0.0083	0 % (82 %)	-0.0354	0 % (82 %)	-0.3677	14 % (96 %)	0.2058	4 % (100 %)	0.0195	0 % (100 %)
Hbl1	-0.8722	76 % (76 %)	0.3994	16 % (92 %)	0.1352	2 % (94 %)	-0.0061	0 % (94 %)	-0.2255	5 % (99 %)	0.0356	0 % (99 %)	0.0962	1 % (100 %)
Hbl2	-0.7653	59 % (59 %)	0.3735	14 % (73 %)	0.3798	14 % (87 %)	-0.3104	10 % (97 %)	-0.047	0 % (97 %)	-0.179	3 % (100 %)	0.0006	0 % (100 %)
HblB	-0.8088	65 % (65 %)	0.4995	25 % (90 %)	0.2363	6 % (96 %)	-0.1457	2 % (98 %)	-0.0495	0 % (98 %)	-0.1287	2 % (100 %)	-0.0166	0 % (100 %)
InhA2	0.4928	24 % (24 %)	0.4871	24 % (48 %)	-0.316	10 % (58 %)	-0.5512	30 % (88 %)	0.0799	1 % (89 %)	0.2592	7 % (96 %)	0.2067	4 % (100 %)
KatE	-0.3634	13 % (13 %)	-0.3251	11 % (24 %)	0.1244	2 % (25 %)	-0.7698	59 % (85 %)	0.3023	9 % (94 %)	-0.0349	0 % (94 %)	0.2481	6 % (100 %)
NheA	-0.8652	75 % (75 %)	0.3938	16 % (90 %)	-0.0345	0 % (90 %)	-0.0459	0 % (91 %)	-0.2123	5 % (95 %)	-0.0433	0 % (95 %)	0.2145	5 % (100 %)
NheB	-0.7647	58 % (58 %)	0.5262	28 % (86 %)	0.091	1 % (87 %)	-0.0857	1 % (88 %)	-0.3382	11 % (99 %)	0.0742	1 % (100 %)	0.0529	0 % (100 %)
NheC	-0.9311	87 % (87 %)	0.2832	8 % (95 %)	-0.0691	0 % (95 %)	-0.0815	1 % (96 %)	-0.1588	3 % (98 %)	-0.0593	0 % (99 %)	-0.1125	1 % (100 %)
NprB	-0.1247	2 % (2 %)	0.7445	55 % (57 %)	0.1087	1 % (58 %)	-0.5527	31 % (89 %)	-0.2671	7 % (96 %)	0.1675	3 % (99 %)	0.1159	1 % (100 %)
PdhD	-0.6295	40 % (40 %)	-0.0602	0 % (40 %)	-0.6283	39 % (79 %)	0.3621	13 % (93 %)	-0.2434	6 % (99 %)	-0.1218	1 % (100 %)	0.0028	0 % (100 %)
Pgi	0.0872	1 % (1 %)	-0.6266	39 % (40 %)	0.5368	29 % (69 %)	-0.3652	13 % (82 %)	-0.144	2 % (84 %)	-0.1014	1 % (85 %)	0.3836	15 % (100 %)
PlcA	0.9378	88 % (88 %)	0.0725	1 % (88 %)	0.009	0 % (88 %)	-0.3011	9 % (98 %)	-0.0172	0 % (98 %)	-0.0821	1 % (98 %)	-0.1327	2 % (100 %)
RplL	-0.0269	0 % (0 %)	-0.9197	85 % (85 %)	-0.1804	3 % (88 %)	0.2616	7 % (95 %)	-0.1159	1 % (96 %)	0.1741	3 % (99 %)	-0.0926	1 % (100 %)
SipA	0.2771	8 % (8 %)	-0.1824	3 % (11 %)	0.0627	0 % (11 %)	-0.7667	59 % (70 %)	0.1404	2 % (72 %)	0.1584	3 % (75 %)	-0.5034	25 % (100 %)
Smc	-0.8459	72 % (72 %)	-0.169	3 % (74 %)	-0.2764	8 % (82 %)	0.0569	0 % (82 %)	-0.413	17 % (99 %)	-0.0118	0 % (99 %)	0.0741	1 % (100 %)
Sph	0.1963	4 % (4 %)	0.374	14 % (18 %)	0.7694	59 % (77 %)	0.3658	13 % (90 %)	-0.1752	3 % (93 %)	0.2537	6 % (100 %)	0.0261	0 % (100 %)
TgC	0.3042	9 % (9 %)	0.747	56 % (65 %)	0.1455	2 % (67 %)	-0.4311	19 % (86 %)	-0.3512	12 % (98 %)	-0.0144	0 % (98 %)	-0.1374	2 % (100 %)
YvgJ2	-0.6435	41 % (41 %)	-0.6338	40 % (82 %)	0.0511	0 % (82 %)	0.198	4 % (86 %)	-0.2463	6 % (92 %)	-0.2821	8 % (100 %)	-0.0472	0 % (100 %)
AdhEm	0	0 % (0 %)	0	0 % (0 %)	0	0 % (0 %)	0	0 % (0 %)	0	0 % (0 %)	0	0 % (0 %)	0	0 % (0 %)
AhpCm	-0.5128	26 % (26 %)	-0.2705	7 % (34 %)	0.4791	23 % (57 %)	-0.5361	29 % (85 %)	0.2826	8 % (93 %)	-0.0728	1 % (94 %)	0.2484	6 % (100 %)
BC1273m	0.1619	3 % (3 %)	0.1352	2 % (4 %)	0.6103	37 % (42 %)	-0.3665	13 % (55 %)	0.0764	1 % (56 %)	-0.6228	39 % (94 %)	-0.2346	6 % (100 %)
BC2077m	-0.8669	75 % (75 %)	-0.2126	5 % (80 %)	-0.1562	2 % (82 %)	-0.1556	2 % (85 %)	-0.0036	0 % (85 %)	-0.2216	5 % (89 %)	0.3249	11 % (100 %)
BC4548m	0	0 % (0 %)	0	0 % (0 %)	0	0 % (0 %)	0	0 % (0 %)	0	0 % (0 %)	0	0 % (0 %)	0	0 % (0 %)
BC5138m	0.4699	22 % (22 %)	-0.581	34 % (56 %)	0.2548	6 % (62 %)	0.1947	4 % (66 %)	-0.3157	10 % (76 %)	-0.4806	23 % (99 %)	-0.0903	1 % (100 %)
Bcp0010m	0.6819	46 % (46 %)	-0.5095	26 % (72 %)	-0.3916	15 % (88 %)	-0.243	6 % (94 %)	0.2137	5 % (98 %)	0.1195	1 % (100 %)	0.0555	0 % (100 %)
ColCm	-0.8358	70 % (70 %)	-0.1572	2 % (72 %)	0.0477	0 % (73 %)	0.4065	17 % (89 %)	0.2235	5 % (94 %)	-0.0562	0 % (94 %)	0.2369	6 % (100 %)
CwlDm	-0.9047	82 % (82 %)	-0.2566	7 % (88 %)	-0.2767	8 % (96 %)	-0.0265	0 % (96 %)	0.1549	2 % (99 %)	-0.1051	1 % (100 %)	0.0575	0 % (100 %)
CytKm	-0.6505	42 % (42 %)	-0.103	1 % (43 %)	-0.594	35 % (79 %)	0.3868	15 % (94 %)	-0.2123	5 % (98 %)	-0.0523	0 % (98 %)	-0.1269	2 % (100 %)
DpS2m	0.6759	46 % (46 %)	-0.6689	45 % (90 %)	-0.0142	0 % (90 %)	0.0173	0 % (90 %)	-0.1182	1 % (92 %)	-0.2828	8 % (100 %)	-0.0367	0 % (100 %)
Enom	0.2256	5 % (5 %)	-0.7345	54 % (59 %)	0.2568	7 % (66 %)	-0.5796	34 % (99 %)	-0.0766	1 % (100 %)	-0.0014	0 % (100 %)	0.0437	0 % (100 %)
EntAm	-0.7406	55 % (55 %)	0.213	5 % (59 %)	-0.5294	28 % (87 %)	-0.2779	8 % (95 %)	0.1545	2 % (98 %)	-0.0994	1 % (99 %)	-0.1221	1 % (100 %)
EntBm	-0.9045	82 % (82 %)	-0.0218	0 % (82 %)	0.1464	2 % (84 %)	0.1829	3 % (87 %)	0.2597	7 % (94 %)	0.0079	0 % (94 %)	0.243	6 % (100 %)
EntCm	-0.9215	85 % (85 %)	-0.0412	0 % (85 %)	0.0553	0 % (85 %)	0.105	1 % (87 %)	0.0949	1 % (87 %)	0.2177	5 % (92 %)	0.2803	8 % (100 %)
EntFMm	-0.9321	87 % (87 %)	-0.2769	8 % (95 %)	-0.204	4 % (99 %)	-0.0203	0 % (99 %)	0.0032	0 % (99 %)	-0.0965	1 % (100 %)	0.0562	0 % (100 %)
FlaAm	-0.7603	58 % (58 %)	-0.405	16 % (74 %)	0.219	5 % (79 %)	-0.147	2 % (81 %)	0.2301	5 % (86 %)	0.1672	3 % (89 %)	-0.3277	11 % (100 %)
FlaBm	0.6193	38 % (38 %)	-0.0195	0 % (38 %)	0.4351	19 % (57 %)	0.5802	34 % (91 %)	0.2583	7 % (98 %)	-0.0933	1 % (99 %)	0.1212	1 % (100 %)
FlaCm	-0.7295	53 % (53 %)	-0.4426	20 % (73 %)	0.3569	13 % (86 %)	-0.1982	4 % (89 %)	0.2206	5 % (94 %)	0.0653	0 % (95 %)	-0.2289	5 % (100 %)
FlgKm	-0.5775	33 % (33 %)	-0.2296	5 % (39 %)	-0.3402	12 % (50 %)	0.386	15 % (65 %)	-0.0558	0 % (65 %)	0.2026	4 % (70 %)	-0.5521	30 % (100 %)
FlgLm	0	0 % (0 %)	0	0 % (0 %)	0	0 % (0 %)	0	0 % (0 %)	0	0 % (0 %)	0	0 % (0 %)	0	0 % (0 %)
FliDm	-0.7603	58 % (58 %)	-0.405	16 % (74 %)	0.219	5 % (79 %)	-0.147	2 % (81 %)	0.2301	5 % (86 %)	0.1672	3 % (89 %)	-0.3277	11 % (100 %)
GapAm	0.4393	19 % (19 %)	-0.7422	55 % (74 %)	-0.235	6 % (80 %)	-0.2644	7 % (87 %)	-0.3231	10 % (97 %)	0.1454	2 % (99 %)	0.0743	1 % (100 %)
GroELm	-0.8552	73 % (73 %)	-0.2085	4 % (77 %)	-0.4154	17 % (95 %)	0.1839	3 % (98 %)	-0.1055	1 % (99 %)	-0.081	1 % (100 %)	-0.0324	0 % (100 %)
HblBm	-0.8694	76 % (76 %)	-0.0244	0 % (76 %)	0.1081	1 % (77 %)	-0.3914	15 % (92 %)	0.2619	7 % (99 %)	-0.0983	1 % (100 %)	0.0229	0 % (100 %)
HblL1m	-0.5395	29 % (29 %)	0.7377	54 % (84 %)	0.0242	0 % (84 %)	-0.0711	1 % (84 %)	0.2337	5 % (90 %)	-0.2119	4 % (94 %)	-0.2442	6 % (100 %)
HblL2m	-0.806	65 % (65 %)	0.0618	0 % (65 %)	0.3246	11 % (76 %)	-0.4622	21 % (97 %)	0.0778	1 % (98 %)	-0.0964	1 % (99 %)	0.1102	1 % (100 %)
InhA2m	0.2832	8 % (8 %)	-0.1741	3 % (11 %)	-0.7908	63 % (74 %)	-0.2582	7 % (80 %)	0.2228	5 % (85 %)	0.1767	3 % (88 %)	0.3414	12 % (100 %)
KatEm	0	0 % (0 %)	0	0 % (0 %)	0	0 % (0 %)	0	0 % (0 %)	0	0 % (0 %)	0	0 % (0 %)	0	0 % (0 %)
NheAm	-0.9644	93 % (93 %)	0.1332	2 % (95 %)	-0.1077	1 % (96 %)	-0.1009	1 % (97 %)	0.0393	0 % (97 %)	-0.1461	2 % (99 %)	0.0863	1 % (100 %)
NheBm	-0.9357	88 % (88 %)	-0.0743	1 % (88 %)	-0.132	2 % (90 %)	0.0655	0 % (90 %)	-0.2557	7 % (97 %)	0.1511	2 % (99 %)	0.095	1 % (100 %)
NheCm	-0.6505	42 % (42 %)	-0.103	1 % (43 %)	-0.594	35 % (79 %)	0.3868	15 % (94 %)	-0.2123	5 % (98 %)	-0.0523	0 % (98 %)	-0.1269	2 % (100 %)
NprBm	0.2088	4 % (4 %)	-0.7615	58 % (62 %)	-0.2554	7 % (69 %)	-0.3345	11 % (80 %)	0.3568	13 % (93 %)	0.2236	5 % (98 %)	-0.1484	2 % (100 %)
PdhDm	0	0 % (0 %)	0	0 % (0 %)	0	0 % (0 %)	0	0 % (0 %)	0	0 % (0 %)	0	0 % (0 %)	0	0 % (0 %)
Pgim	-0.6784	46 % (46 %)	-0.6253	39 % (85 %)	-0.3368	11 % (96 %)	-0.0832	1 % (97 %)	0.0291	0 % (97 %)	-0.1516	2 % (100 %)	0.0679	0 % (100 %)
PlcAm	0.9033	82 % (82 %)	-0.0918	1 % (82 %)	-0.0367	0 % (83 %)	-0.3742	14 % (97 %)	-0.0081	0 % (97 %)	-0.1082	1 % (98 %)	-0.1501	2 % (100 %)
RpILm	0	0 % (0 %)	0	0 % (0 %)	0	0 % (0 %)	0	0 % (0 %)	0	0 % (0 %)	0	0 % (0 %)	0	0 % (0 %)
SipAm	0	0 % (0 %)	0	0 % (0 %)	0	0 % (0 %)	0	0 % (0 %)	0	0 % (0 %)	0	0 % (0 %)	0	0 % (0 %)
Smcm	-0.9321	87 % (87 %)	-0.2769	8 % (95 %)	-0.204	4 % (99 %)	-0.0203	0 % (99 %)	0.0032	0 % (99 %)	-0.0965	1 % (100 %)	0.0562	0 % (100 %)
SpHm	0	0 % (0 %)	0	0 % (0 %)	0	0 % (0 %)	0	0 % (0 %)	0	0 % (0 %)	0	0 % (0 %)	0	0 % (0 %)
Tgcm	0.2706	7 % (7 %)	0.6971	49 % (56 %)	0.0249	0 % (56 %)	-0.4112	17 % (73 %)	-0.3707	14 % (87 %)	0.0911	1 % (87 %)	-0.3541	13 % (100 %)
Yvgl2m	-0.3619	13 % (13 %)	-0.7288	53 % (66 %)	0.0074	0 % (66 %)	0.2805	8 % (74 %)	-0.2426	6 % (80 %)	-0.3233	10 % (90 %)	-0.3095	10 % (100 %)
Var. Expl.	34.1428	45 % (45 %)	12.1874	16 % (61 %)	9.6815	13 % (74 %)	8.4868	11 % (85 %)	5.3206	7 % (92 %)	3.1364	4 % (96 %)	3.0443	4 % (100 %)
Correlations
	AdhE	AhpC	BC1273	BC2077	BC4548	BC5138	BCp0010	ColC	CwlC	CytK	Dps2	Eno	EntA	EntB	EntC	EntFM	FlaA	FlaB	FlaC	FlgK	FlgL	FliD	GapA	GroEL	Hbl1	Hbl2	HblB	InhA2	KatE	NheA	NheB	NheC	NprB	PdhD	Pgi	PlcA	RplL	SipA	Smc	Sph	TgC	YvgJ2	AdhEm	AhpCm	BC1273m	BC2077m	BC4548m	BC5138m	Bcp0010m
AdhE	1	-0.445	0.21508	-0.54197	-0.17624	0.92177	0.73674	-0.17831	-0.53106	-0.57016	-0.08047	0.4356	-0.57192	-0.0242	-0.53944	-0.2588	-0.12888	0.54145	-0.29237	-0.18773	-0.22876	-0.36619	0.57669	-0.07266	-0.56984	-0.51507	-0.62201	-0.32214	-0.30595	-0.61569	-0.57836	-0.64613	-0.49939	-0.32118	0.55692	0.43528	0.46908	-0.04724	-0.30391	0.29677	-0.14387	0.19989	0	-0.2131	0.24808	-0.4112	0	0.94617	0.3335
AhpC	-0.445	1	0.1816	0.64024	-0.2309	-0.4856	-0.68133	0.47952	0.5185	0.64511	0.66931	0.18148	0.66525	0.29849	0.75869	0.53843	0.42603	-0.59886	0.72829	0.54492	0.502	0.64908	-0.18138	0.82291	0.54531	0.46524	0.47184	-0.53672	0.47744	0.54706	0.40805	0.71253	-0.20263	0.6049	0.02202	-0.82069	0.40711	-0.01998	0.77792	-0.46844	-0.58077	0.74117	0	0.51081	-0.27029	0.80824	0	-0.30649	-0.29128
BC1273	0.21508	0.1816	1	0.23403	-0.75994	0.19767	-0.14853	0.48254	0.23664	0.23071	0.47514	0.56867	0.36295	0.27237	0.15265	0.25141	0.74657	-0.10842	0.66025	0.24274	0.48207	0.46564	0.31559	0.31178	0.4327	0.69941	0.54409	-0.45569	0.32243	0.31605	0.39378	0.36109	0.21826	-0.24149	0.52348	-0.20999	-0.16866	0.11175	0.1819	0.37989	0.18478	0.42181	0	0.6137	0.72786	0.26951	0	0.27511	-0.57319
BC2077	-0.54197	0.64024	0.23403	1	-0.17003	-0.56917	-0.55182	0.1374	0.7912	0.36002	0.43436	0.16499	0.77705	-0.34077	0.75161	0.60637	0.09194	-0.80017	0.45319	-0.16224	0.05321	0.18374	-0.0748	0.55752	0.59737	0.63205	0.59694	0.03513	0.66079	0.69895	0.58475	0.73117	0.3852	0.48271	0.08323	-0.47303	-0.09936	0.12065	0.71213	-0.61955	0.02451	0.40955	0	0.52663	0	0.83037	0	-0.37616	-0.25025
BC4548	-0.17624	-0.2309	-0.75994	-0.17003	1	-0.14497	0.19351	-0.67862	-0.37251	-0.52536	-0.04162	-0.28428	-0.60168	-0.5275	-0.44671	-0.40949	-0.65121	-0.07176	-0.46392	-0.37859	-0.36879	-0.4996	-0.29043	-0.4613	-0.67714	-0.62617	-0.6251	0.6422	0.16995	-0.58155	-0.64582	-0.5749	-0.14786	-0.27034	-0.13144	0.51924	0.08986	0.428	-0.52331	-0.45559	-0.08979	-0.55884	0	-0.17937	-0.28475	-0.34612	0	-0.17937	0.83532
BC5138	0.92177	-0.4856	0.19767	-0.56917	-0.14497	1	0.88575	-0.09244	-0.35528	-0.66299	-0.10657	0.53824	-0.54398	0.06036	-0.61439	-0.06393	-0.21231	0.39606	-0.18714	-0.11724	-0.1938	-0.34743	0.75139	-0.02855	-0.52226	-0.49873	-0.60643	-0.14977	-0.30899	-0.60913	-0.47851	-0.6355	-0.28147	-0.4381	0.53371	0.49635	0.42023	0.12031	-0.32842	0.43434	0.04459	0.04042	0	-0.2366	0.15023	-0.5442	0	0.7855	0.32829
BCp0010	0.73674	-0.68133	-0.14853	-0.55182	0.19351	0.88575	1	-0.32248	-0.30387	-0.85091	-0.32586	0.36701	-0.64514	-0.19813	-0.70339	-0.11191	-0.5808	0.32523	-0.45905	-0.37871	-0.43617	-0.61195	0.70841	-0.24091	-0.63554	-0.66106	-0.73215	0.29192	-0.31662	-0.66573	-0.5253	-0.75952	-0.06619	-0.48523	0.36804	0.70104	0.25475	0.19989	-0.46467	0.31995	0.24215	-0.31916	0	-0.40301	-0.04265	-0.67812	0	0.55132	0.54082
ColC	-0.17831	0.47952	0.48254	0.1374	-0.67862	-0.09244	-0.32248	1	0.44237	0.69933	0.30874	0.39155	0.54965	0.81882	0.57796	0.32386	0.70076	0.01013	0.60839	0.79477	0.83977	0.88923	0.29494	0.61187	0.75582	0.61011	0.62926	-0.52369	0.09272	0.64652	0.66118	0.58523	0.13832	0.20372	0.1545	-0.78045	0.01666	-0.43871	0.52492	0.48861	-0.20747	0.43679	0	0.43651	-0.15354	0.46448	0	-0.30026	-0.74458
CwlC	-0.53106	0.5185	0.23664	0.7912	-0.37251	-0.35528	-0.30387	0.44237	1	0.37771	0.1817	0.2419	0.86618	0.02615	0.70724	0.86829	0.06446	-0.75538	0.52392	0.08071	0.14232	0.29491	0.23229	0.64728	0.7757	0.64505	0.66597	0.08388	0.3482	0.79446	0.83015	0.79212	0.62632	0.45041	-0.05465	-0.51541	-0.1559	0.03719	0.75966	-0.19118	0.26049	0.26359	0	0.30428	-0.22642	0.60182	0	-0.53249	-0.46992
CytK	-0.57016	0.64511	0.23071	0.36002	-0.52536	-0.66299	-0.85091	0.69933	0.37771	1	0.1575	-0.24003	0.731	0.5907	0.8017	0.20714	0.69303	-0.08285	0.46799	0.64621	0.60745	0.80405	-0.41686	0.41659	0.82632	0.67812	0.79615	-0.51341	0.02567	0.80456	0.71059	0.82404	0.05381	0.58766	-0.35733	-0.90401	-0.17206	-0.55191	0.61909	0.05262	-0.28118	0.43651	0	0.27243	-0.14959	0.65263	0	-0.50887	-0.80359
Dps2	-0.08047	0.66931	0.47514	0.43436	-0.04162	-0.10657	-0.32586	0.30874	0.1817	0.1575	1	0.63657	0.17507	0.08899	0.25394	0.17941	0.48396	-0.46336	0.73825	0.35786	0.61496	0.52692	0.11493	0.5577	0.13575	0.37627	0.19754	-0.35663	0.84507	0.09793	-0.00424	0.22328	-0.19412	-0.12385	0.63105	-0.34297	0.36186	0.40614	0.24444	-0.27902	-0.46066	0.53072	0	0.88718	0.23215	0.53803	0	0.02925	0.04169
Eno	0.4356	0.18148	0.56867	0.16499	-0.28428	0.53824	0.36701	0.39155	0.2419	-0.24003	0.63657	1	0.011	0.09907	0.01745	0.27927	0.19804	-0.18247	0.4554	0.13608	0.39815	0.23389	0.8324	0.54949	0.04361	0.16923	-0.03319	-0.22867	0.53003	-0.02065	-0.00071	-0.06206	-0.00089	-0.31749	0.91318	-0.06384	0.38524	0.24428	0.16999	0.16514	-0.13956	0.40792	0	0.62241	0.17683	0.2273	0	0.35506	0.06153
EntA	-0.57192	0.66525	0.36295	0.77705	-0.60168	-0.54398	-0.64514	0.54965	0.86618	0.731	0.17507	0.011	1	0.21395	0.87826	0.74285	0.39222	-0.58746	0.58813	0.26589	0.27229	0.50713	-0.08808	0.64035	0.92921	0.80261	0.86689	-0.25937	0.21652	0.93931	0.91832	0.98215	0.43234	0.65304	-0.22293	-0.7576	-0.19678	-0.22336	0.86118	-0.17416	0.08592	0.47682	0	0.30161	-0.09863	0.7494	0	-0.48461	-0.74238
EntB	-0.0242	0.29849	0.27237	-0.34077	-0.5275	0.06036	-0.19813	0.81882	0.02615	0.5907	0.08899	0.09907	0.21395	1	0.20835	0.10295	0.6524	0.28255	0.45781	0.93877	0.73542	0.78965	0.07982	0.33768	0.43044	0.25943	0.33165	-0.61008	-0.30947	0.26418	0.33886	0.30053	-0.16354	0.09985	-0.11615	-0.57596	0.13294	-0.39589	0.20841	0.63814	-0.28312	0.27691	0	0.06002	-0.18766	0.03158	0	-0.15822	-0.5989
EntC	-0.53944	0.75869	0.15265	0.75161	-0.44671	-0.61439	-0.70339	0.57796	0.70724	0.8017	0.25394	0.01745	0.87826	0.20835	1	0.49877	0.34635	-0.4051	0.41281	0.30454	0.36072	0.55777	-0.12358	0.69857	0.83884	0.63611	0.71532	-0.35517	0.28783	0.90677	0.75165	0.87606	0.14831	0.78198	-0.1248	-0.90293	0.0142	-0.47684	0.91012	-0.32101	-0.29354	0.59889	0	0.35933	-0.32999	0.92258	0	-0.4603	-0.58845
EntFM	-0.2588	0.53843	0.25141	0.60637	-0.40949	-0.06393	-0.11191	0.32386	0.86829	0.20714	0.17941	0.27927	0.74285	0.10295	0.49877	1	0.00148	-0.76912	0.59322	0.14887	0.00274	0.18068	0.29777	0.72618	0.55925	0.41713	0.42969	-0.12519	0.14913	0.52796	0.62049	0.6585	0.35481	0.46573	-0.06295	-0.39753	0.15913	0.20176	0.73468	-0.2014	0.16419	0.41248	0	0.09983	-0.22011	0.39812	0	-0.23295	-0.33208
FlaA	-0.12888	0.42603	0.74657	0.09194	-0.65121	-0.21231	-0.5808	0.70076	0.06446	0.69303	0.48396	0.19804	0.39222	0.6524	0.34635	0.00148	1	0.07622	0.68982	0.69286	0.82213	0.85684	-0.14751	0.27602	0.56359	0.72025	0.67082	-0.64302	0.21129	0.43719	0.43215	0.50225	-0.01516	-0.03978	0.16371	-0.57225	-0.16685	-0.18567	0.20747	0.39986	-0.17642	0.42582	0	0.59255	0.45515	0.37621	0	-0.07009	-0.72967
FlaB	0.54145	-0.59886	-0.10842	-0.80017	-0.07176	0.39606	0.32523	0.01013	-0.75538	-0.08285	-0.46336	-0.18247	-0.58746	0.28255	-0.4051	-0.76912	0.07622	1	-0.59068	0.06259	0.01956	-0.08432	0.03482	-0.50677	-0.35398	-0.41668	-0.3681	-0.18988	-0.59977	-0.38291	-0.39646	-0.55126	-0.38737	-0.2576	0.01364	0.2167	-0.03148	-0.57725	-0.497	0.57938	-0.13723	-0.20272	0	-0.38161	0.06341	-0.46316	0	0.41479	0.00964
FlaC	-0.29237	0.72829	0.66025	0.45319	-0.46392	-0.18714	-0.45905	0.60839	0.52392	0.46799	0.73825	0.4554	0.58813	0.45781	0.41281	0.59322	0.68982	-0.59068	1	0.625	0.67925	0.7414	0.07506	0.65989	0.57114	0.70121	0.61133	-0.44834	0.5084	0.44756	0.49835	0.63751	0.14254	0.0574	0.2306	-0.54704	0.10117	0.32289	0.46489	0.03637	-0.11575	0.51077	0	0.67816	0.22273	0.4747	0	-0.21982	-0.48227
FlgK	-0.18773	0.54492	0.24274	-0.16224	-0.37859	-0.11724	-0.37871	0.79477	0.08071	0.64621	0.35786	0.13608	0.26589	0.93877	0.30454	0.14887	0.69286	0.06259	0.625	1	0.83554	0.88661	-0.04655	0.45886	0.43101	0.31148	0.35808	-0.62495	-0.04616	0.28045	0.30151	0.37848	-0.23718	0.14113	-0.07063	-0.67115	0.23881	-0.23076	0.28053	0.3967	-0.45048	0.37329	0	0.26219	-0.21678	0.20237	0	-0.26219	-0.49836
FlgL	-0.22876	0.502	0.48207	0.05321	-0.36879	-0.1938	-0.43617	0.83977	0.14232	0.60745	0.61496	0.39815	0.27229	0.73542	0.36072	0.00274	0.82213	0.01956	0.67925	0.83554	1	0.94922	0.06841	0.41604	0.50214	0.55613	0.50477	-0.46939	0.37756	0.3834	0.35516	0.37883	-0.02023	-0.10877	0.29118	-0.63132	0.01873	-0.15395	0.20574	0.39071	-0.352	0.32371	0	0.69316	0.06217	0.39446	0	-0.29371	-0.50803
FliD	-0.36619	0.64908	0.46564	0.18374	-0.4996	-0.34743	-0.61195	0.88923	0.29491	0.80405	0.52692	0.23389	0.50713	0.78965	0.55777	0.18068	0.85684	-0.08432	0.7414	0.88661	0.94922	1	-0.06919	0.52318	0.68691	0.6628	0.66746	-0.56698	0.27006	0.57672	0.54419	0.61359	0.00469	0.1588	0.07228	-0.80548	0.00062	-0.26029	0.42214	0.30413	-0.35136	0.43899	0	0.59058	-0.0216	0.5178	0	-0.38918	-0.67896
GapA	0.57669	-0.18138	0.31559	-0.0748	-0.29043	0.75139	0.70841	0.29494	0.23229	-0.41686	0.11493	0.8324	-0.08808	0.07982	-0.12358	0.29777	-0.14751	0.03482	0.07506	-0.04655	0.06841	-0.06919	1	0.3762	-0.03641	-0.08962	-0.20959	-0.03158	0.08053	-0.08843	0.00653	-0.21984	0.11739	-0.25775	0.69141	0.12337	0.30956	0.03572	0.10059	0.35841	0.10076	0.16483	0	0.14203	-0.05368	-0.07047	0	0.38551	0.08678
GroEL	-0.07266	0.82291	0.31178	0.55752	-0.4613	-0.02855	-0.24091	0.61187	0.64728	0.41659	0.5577	0.54949	0.64035	0.33768	0.69857	0.72618	0.27602	-0.50677	0.65989	0.45886	0.41604	0.52318	0.3762	1	0.53719	0.36773	0.34175	-0.56776	0.35092	0.51885	0.44349	0.59698	-0.13562	0.55768	0.30471	-0.73973	0.56122	-0.11539	0.86932	-0.2408	-0.47306	0.82985	0	0.42262	-0.3432	0.72507	0	-0.04603	-0.28832
Hbl1	-0.56984	0.54531	0.4327	0.59737	-0.67714	-0.52226	-0.63554	0.75582	0.7757	0.82632	0.13575	0.04361	0.92921	0.43044	0.83884	0.55925	0.56359	-0.35398	0.57114	0.43101	0.50214	0.68691	-0.03641	0.53719	1	0.87421	0.94278	-0.26361	0.16316	0.97455	0.97399	0.93929	0.50153	0.48871	-0.18574	-0.79778	-0.34642	-0.37585	0.73245	0.13102	0.1208	0.3548	0	0.36489	-0.06436	0.67521	0	-0.56324	-0.8883
Hbl2	-0.51507	0.46524	0.69941	0.63205	-0.62617	-0.49873	-0.66106	0.61011	0.64505	0.67812	0.37627	0.16923	0.80261	0.25943	0.63611	0.41713	0.72025	-0.41668	0.70121	0.31148	0.55613	0.6628	-0.08962	0.36773	0.87421	1	0.96583	-0.19418	0.43515	0.82823	0.84557	0.83541	0.56897	0.14148	0.04158	-0.5783	-0.49843	-0.05362	0.48315	0.13097	0.2543	0.2757	0	0.63969	0.37994	0.61298	0	-0.43951	-0.8168
HblB	-0.62201	0.47184	0.54409	0.59694	-0.6251	-0.60643	-0.73215	0.62926	0.66597	0.79615	0.19754	-0.03319	0.86689	0.33165	0.71532	0.42969	0.67082	-0.3681	0.61133	0.35808	0.50477	0.66746	-0.20959	0.34175	0.94278	0.96583	1	-0.19037	0.2585	0.90757	0.92167	0.90743	0.56874	0.30551	-0.1897	-0.66262	-0.53358	-0.20774	0.54684	0.13224	0.2459	0.23631	0	0.46216	0.21452	0.60392	0	-0.55946	-0.89002
InhA2	-0.32214	-0.53672	-0.45569	0.03513	0.6422	-0.14977	0.29192	-0.52369	0.08388	-0.51341	-0.35663	-0.22867	-0.25937	-0.61008	-0.35517	-0.12519	-0.64302	-0.18988	-0.44834	-0.62495	-0.46939	-0.56698	-0.03158	-0.56776	-0.26361	-0.19418	-0.19037	1	0.11389	-0.18221	-0.09892	-0.30538	0.61748	-0.39101	-0.18904	0.61046	-0.53169	0.39868	-0.46397	-0.10873	0.64519	-0.85359	0	-0.18531	-0.04903	-0.38619	0	-0.40769	0.40507
KatE	-0.30595	0.47744	0.32243	0.66079	0.16995	-0.30899	-0.31662	0.09272	0.3482	0.02567	0.84507	0.53003	0.21652	-0.30947	0.28783	0.14913	0.21129	-0.59977	0.5084	-0.04616	0.37756	0.27006	0.08053	0.35092	0.16316	0.43515	0.2585	0.11389	1	0.20804	0.09245	0.22666	0.1844	-0.17722	0.5751	-0.16671	0.02083	0.46863	0.17809	-0.43417	-0.14315	0.21752	0	0.89626	0.24197	0.57177	0	-0.2012	0.13038
NheA	-0.61569	0.54706	0.31605	0.69895	-0.58155	-0.60913	-0.66573	0.64652	0.79446	0.80456	0.09793	-0.02065	0.93931	0.26418	0.90677	0.52796	0.43719	-0.38291	0.44756	0.28045	0.3834	0.57672	-0.08843	0.51885	0.97455	0.82823	0.90757	-0.18221	0.20804	1	0.94961	0.93547	0.49704	0.58362	-0.20673	-0.79058	-0.34752	-0.42322	0.77639	-0.03411	0.09152	0.3507	0	0.34167	-0.13058	0.75893	0	-0.58464	-0.80459
NheB	-0.57836	0.40805	0.39378	0.58475	-0.64582	-0.47851	-0.5253	0.66118	0.83015	0.71059	-0.00424	-0.00071	0.91832	0.33886	0.75165	0.62049	0.43215	-0.39646	0.49835	0.30151	0.35516	0.54419	0.00653	0.44349	0.97399	0.84557	0.92167	-0.09892	0.09245	0.94961	1	0.90513	0.65331	0.43494	-0.25482	-0.65965	-0.45506	-0.29882	0.6706	0.16483	0.32115	0.2061	0	0.25149	-0.05008	0.55208	0	-0.59223	-0.86482
NheC	-0.64613	0.71253	0.36109	0.73117	-0.5749	-0.6355	-0.75952	0.58523	0.79212	0.82404	0.22328	-0.06206	0.98215	0.30053	0.87606	0.6585	0.50225	-0.55126	0.63751	0.37848	0.37883	0.61359	-0.21984	0.59698	0.93929	0.83541	0.90743	-0.30538	0.22666	0.93547	0.90513	1	0.38398	0.6286	-0.28032	-0.80618	-0.22582	-0.22659	0.81219	-0.15003	0.02555	0.46108	0	0.34293	-0.07357	0.74757	0	-0.54684	-0.77955
NprB	-0.49939	-0.20263	0.21826	0.3852	-0.14786	-0.28147	-0.06619	0.13832	0.62632	0.05381	-0.19412	-0.00089	0.43234	-0.16354	0.14831	0.35481	-0.01516	-0.38737	0.14254	-0.23718	-0.02023	0.00469	0.11739	-0.13562	0.50153	0.56897	0.56874	0.61748	0.1844	0.49704	0.65331	0.38398	1	-0.18986	-0.15126	0.07985	-0.79627	0.19085	0.035	0.22781	0.8478	-0.48247	0	0.15204	0.19747	0.02027	0	-0.57774	-0.40327
PdhD	-0.32118	0.6049	-0.24149	0.48271	-0.27034	-0.4381	-0.48523	0.20372	0.45041	0.58766	-0.12385	-0.31749	0.65304	0.09985	0.78198	0.46573	-0.03978	-0.2576	0.0574	0.14113	-0.10877	0.1588	-0.25775	0.55768	0.48871	0.14148	0.30551	-0.39101	-0.17722	0.58362	0.43494	0.6286	-0.18986	1	-0.43825	-0.69558	0.28716	-0.5354	0.83921	-0.48526	-0.39712	0.57702	0	-0.21531	-0.56965	0.62913	0	-0.21531	-0.30694
Pgi	0.55692	0.02202	0.52348	0.08323	-0.13144	0.53371	0.36804	0.1545	-0.05465	-0.35733	0.63105	0.91318	-0.22293	-0.11615	-0.1248	-0.06295	0.16371	0.01364	0.2306	-0.07063	0.29118	0.07228	0.69141	0.30471	-0.18574	0.04158	-0.1897	-0.18904	0.5751	-0.20673	-0.25482	-0.28032	-0.15126	-0.43825	1	0.11109	0.34509	0.2228	-0.04795	0.07166	-0.20665	0.34209	0	0.63972	0.35299	0.17823	0	0.53025	0.23571
PlcA	0.43528	-0.82069	-0.20999	-0.47303	0.51924	0.49635	0.70104	-0.78045	-0.51541	-0.90401	-0.34297	-0.06384	-0.7576	-0.57596	-0.90293	-0.39753	-0.57225	0.2167	-0.54704	-0.67115	-0.63132	-0.80548	0.12337	-0.73973	-0.79778	-0.5783	-0.66262	0.61046	-0.16671	-0.79058	-0.65965	-0.80618	0.07985	-0.69558	0.11109	1	-0.1723	0.52942	-0.82691	0.08666	0.49591	-0.67483	0	-0.36659	0.35834	-0.80772	0	0.39909	0.65131
RplL	0.46908	0.40711	-0.16866	-0.09936	0.08986	0.42023	0.25475	0.01666	-0.1559	-0.17206	0.36186	0.38524	-0.19678	0.13294	0.0142	0.15913	-0.16685	-0.03148	0.10117	0.23881	0.01873	0.00062	0.30956	0.56122	-0.34642	-0.49843	-0.53358	-0.53169	0.02083	-0.34752	-0.45506	-0.22582	-0.79627	0.28716	0.34509	-0.1723	1	0.00636	0.28193	-0.33035	-0.78339	0.62661	0	-0.03253	-0.43033	0.13809	0	0.48795	0.44828
SipA	-0.04724	-0.01998	0.11175	0.12065	0.428	0.12031	0.19989	-0.43871	0.03719	-0.55191	0.40614	0.24428	-0.22336	-0.39589	-0.47684	0.20176	-0.18567	-0.57725	0.32289	-0.23076	-0.15395	-0.26029	0.03572	-0.11539	-0.37585	-0.05362	-0.20774	0.39868	0.46863	-0.42322	-0.29882	-0.22659	0.19085	-0.5354	0.2228	0.52942	0.00636	1	-0.36173	-0.24362	0.30524	-0.26676	0	0.25146	0.36961	-0.29113	0	0.02794	0.46469
Smc	-0.30391	0.77792	0.1819	0.71213	-0.52331	-0.32842	-0.46467	0.52492	0.75966	0.61909	0.24444	0.16999	0.86118	0.20841	0.91012	0.73468	0.20747	-0.497	0.46489	0.28053	0.20574	0.42214	0.10059	0.86932	0.73245	0.48315	0.54684	-0.46397	0.17809	0.77639	0.6706	0.81219	0.035	0.83921	-0.04795	-0.82691	0.28193	-0.36173	1	-0.34986	-0.31329	0.75016	0	0.21909	-0.39093	0.83175	0	-0.22928	-0.48181
Sph	0.29677	-0.46844	0.37989	-0.61955	-0.45559	0.43434	0.31995	0.48861	-0.19118	0.05262	-0.27902	0.16514	-0.17416	0.63814	-0.32101	-0.2014	0.39986	0.57938	0.03637	0.3967	0.39071	0.30413	0.35841	-0.2408	0.13102	0.13097	0.13224	-0.10873	-0.43417	-0.03411	0.16483	-0.15003	0.22781	-0.48526	0.07166	0.08666	-0.33035	-0.24362	-0.34986	1	0.34759	-0.28129	0	-0.09086	0.24038	-0.47392	0	0.07327	-0.45263
TgC	-0.14387	-0.58077	0.18478	0.02451	-0.08979	0.04459	0.24215	-0.20747	0.26049	-0.28118	-0.46066	-0.13956	0.08592	-0.28312	-0.29354	0.16419	-0.17642	-0.13723	-0.11575	-0.45048	-0.352	-0.35136	0.10076	-0.47306	0.1208	0.2543	0.2459	0.64519	-0.14315	0.09152	0.32115	0.02555	0.8478	-0.39712	-0.20665	0.49591	-0.78339	0.30524	-0.31329	0.34759	1	-0.65002	0	-0.18955	0.41142	-0.41833	0	-0.20771	-0.20981
YvgJ2	0.19989	0.74117	0.42181	0.40955	-0.55884	0.04042	-0.31916	0.43679	0.26359	0.43651	0.53072	0.40792	0.47682	0.27691	0.59889	0.41248	0.42582	-0.20272	0.51077	0.37329	0.32371	0.43899	0.16483	0.82985	0.3548	0.2757	0.23631	-0.85359	0.21752	0.3507	0.2061	0.46108	-0.48247	0.57702	0.34209	-0.67483	0.62661	-0.26676	0.75016	-0.28129	-0.65002	1	0	0.35893	-0.06331	0.70183	0	0.335	-0.27289
AdhEm	0	0	0	0	0	0	0	0	0	0	0	0	0	0	0	0	0	0	0	0	0	0	0	0	0	0	0	0	0	0	0	0	0	0	0	0	0	0	0	0	0	0	0	0	0	0	0	0	0
AhpCm	-0.2131	0.51081	0.6137	0.52663	-0.17937	-0.2366	-0.40301	0.43651	0.30428	0.27243	0.88718	0.62241	0.30161	0.06002	0.35933	0.09983	0.59255	-0.38161	0.67816	0.26219	0.69316	0.59058	0.14203	0.42262	0.36489	0.63969	0.46216	-0.18531	0.89626	0.34167	0.25149	0.34293	0.15204	-0.21531	0.63972	-0.36659	-0.03253	0.25146	0.21909	-0.09086	-0.18955	0.35893	0	1	0.37796	0.60645	0	-0.14286	-0.20365
BC1273m	0.24808	-0.27029	0.72786	0	-0.28475	0.15023	-0.04265	-0.15354	-0.22642	-0.14959	0.23215	0.17683	-0.09863	-0.18766	-0.32999	-0.22011	0.45515	0.06341	0.22273	-0.21678	0.06217	-0.0216	-0.05368	-0.3432	-0.06436	0.37994	0.21452	-0.04903	0.24197	-0.13058	-0.05008	-0.07357	0.19747	-0.56965	0.35299	0.35834	-0.43033	0.36961	-0.39093	0.24038	0.41142	-0.06331	0	0.37796	1	-0.14586	0	0.37796	-0.17961
BC2077m	-0.4112	0.80824	0.26951	0.83037	-0.34612	-0.5442	-0.67812	0.46448	0.60182	0.65263	0.53803	0.2273	0.7494	0.03158	0.92258	0.39812	0.37621	-0.46316	0.4747	0.20237	0.39446	0.5178	-0.07047	0.72507	0.67521	0.61298	0.60392	-0.38619	0.57177	0.75893	0.55208	0.74757	0.02027	0.62913	0.17823	-0.80772	0.13809	-0.29113	0.83175	-0.47392	-0.41833	0.70183	0	0.60645	-0.14586	1	0	-0.27566	-0.39297
BC4548m	0	0	0	0	0	0	0	0	0	0	0	0	0	0	0	0	0	0	0	0	0	0	0	0	0	0	0	0	0	0	0	0	0	0	0	0	0	0	0	0	0	0	0	0	0	0	0	0	0
BC5138m	0.94617	-0.30649	0.27511	-0.37616	-0.17937	0.7855	0.55132	-0.30026	-0.53249	-0.50887	0.02925	0.35506	-0.48461	-0.15822	-0.4603	-0.23295	-0.07009	0.41479	-0.21982	-0.26219	-0.29371	-0.38918	0.38551	-0.04603	-0.56324	-0.43951	-0.55946	-0.40769	-0.2012	-0.58464	-0.59223	-0.54684	-0.57774	-0.21531	0.53025	0.39909	0.48795	0.02794	-0.22928	0.07327	-0.20771	0.335	0	-0.14286	0.37796	-0.27566	0	1	0.33942
Bcp0010m	0.3335	-0.29128	-0.57319	-0.25025	0.83532	0.32829	0.54082	-0.74458	-0.46992	-0.80359	0.04169	0.06153	-0.74238	-0.5989	-0.58845	-0.33208	-0.72967	0.00964	-0.48227	-0.49836	-0.50803	-0.67896	0.08678	-0.28832	-0.8883	-0.8168	-0.89002	0.40507	0.13038	-0.80459	-0.86482	-0.77955	-0.40327	-0.30694	0.23571	0.65131	0.44828	0.46469	-0.48181	-0.45263	-0.20981	-0.27289	0	-0.20365	-0.17961	-0.39297	0	0.33942	1
ColCm	-0.32957	0.74911	0.17868	0.33656	-0.43046	-0.48366	-0.71879	0.70904	0.24791	0.88401	0.37982	0.02537	0.56074	0.55525	0.80987	0.10352	0.62765	0.00027	0.42054	0.66026	0.67351	0.79865	-0.21941	0.60063	0.64059	0.47251	0.54169	-0.67529	0.17612	0.64673	0.45867	0.63843	-0.27395	0.60599	-0.03294	-0.94777	0.20721	-0.60841	0.66947	-0.08466	-0.65019	0.66993	0	0.40208	-0.27995	0.77585	0	-0.27511	-0.55308
CwlDm	-0.51674	0.94168	0.11456	0.73749	-0.2362	-0.63833	-0.7873	0.42713	0.5231	0.73175	0.54061	0.03973	0.72639	0.16205	0.89027	0.42359	0.38501	-0.51221	0.54401	0.38361	0.41082	0.58017	-0.28796	0.73283	0.61628	0.51126	0.54689	-0.47177	0.46298	0.67654	0.47677	0.76618	-0.14601	0.72454	-0.04655	-0.86318	0.26177	-0.22483	0.82523	-0.54845	-0.55649	0.7142	0	0.48073	-0.2765	0.92763	0	-0.35533	-0.34763
CytKm	-0.32552	0.66323	-0.22628	0.4367	-0.274	-0.41923	-0.49742	0.23511	0.43574	0.60458	-0.07446	-0.31266	0.64708	0.19169	0.74848	0.50833	0.00973	-0.29005	0.15003	0.25031	-0.05384	0.22033	-0.27894	0.59443	0.47734	0.13294	0.29725	-0.45291	-0.19558	0.54511	0.41721	0.6371	-0.24069	0.98667	-0.46508	-0.71444	0.34783	-0.46947	0.83277	-0.46112	-0.43518	0.6031	0	-0.21822	-0.57735	0.58951	0	-0.21822	-0.31109
DpS2m	0.84117	-0.3641	-0.0905	-0.39325	0.28981	0.72404	0.66339	-0.58631	-0.61451	-0.76451	0.04169	0.28385	-0.71662	-0.41223	-0.62232	-0.33208	-0.41479	0.30047	-0.39782	-0.43607	-0.46337	-0.61689	0.31818	-0.17697	-0.84562	-0.72168	-0.84379	-0.08806	-0.07823	-0.81902	-0.85454	-0.77955	-0.61344	-0.30694	0.49581	0.61012	0.57194	0.25226	-0.40433	-0.17409	-0.25296	0.10234	0	-0.20365	0.17961	-0.39297	0	0.8825	0.74194
Enom	0.47139	0.07082	0.30316	0.12748	0.19342	0.50587	0.42662	-0.19084	-0.05859	-0.5978	0.66529	0.7934	-0.32105	-0.34711	-0.30695	0.07689	-0.11287	-0.28483	0.24855	-0.21204	0.02715	-0.17398	0.54697	0.25589	-0.43035	-0.16557	-0.40093	-0.00571	0.62268	-0.44094	-0.4578	-0.3812	-0.20141	-0.45012	0.85738	0.33075	0.47604	0.62407	-0.13578	-0.2307	-0.17187	0.2359	0	0.50614	0.29111	0.02548	0	0.50614	0.55422
EntAm	-0.83189	0.69811	-0.0823	0.82087	-0.01993	-0.87173	-0.81283	0.09896	0.64659	0.60596	0.21123	-0.33928	0.77455	-0.13883	0.76056	0.49177	0.11681	-0.71098	0.37779	0.05826	0.05613	0.27609	-0.54333	0.37799	0.61106	0.54202	0.62793	0.02059	0.36785	0.70107	0.58802	0.80429	0.2749	0.65959	-0.43978	-0.57847	-0.17711	0.0031	0.64934	-0.63013	-0.0594	0.25524	0	0.2381	-0.20998	0.70446	0	-0.65079	-0.32434
EntBm	-0.4943	0.76528	0.29338	0.4643	-0.43318	-0.5883	-0.7887	0.7707	0.39973	0.908	0.47524	0.09154	0.65927	0.52948	0.83801	0.17859	0.70381	-0.15582	0.56264	0.65956	0.77235	0.87998	-0.2087	0.58947	0.76403	0.66946	0.71071	-0.53039	0.35174	0.75722	0.60348	0.74195	-0.02843	0.48144	0.00153	-0.94085	0.01455	-0.46232	0.6494	-0.04325	-0.4736	0.56181	0	0.57499	-0.16903	0.81364	0	-0.44721	-0.63754
EntCm	-0.53157	0.79636	0.21115	0.53484	-0.40269	-0.53706	-0.67154	0.81349	0.58704	0.83982	0.4499	0.18756	0.72699	0.51717	0.88521	0.37354	0.54832	-0.29546	0.58186	0.6438	0.72532	0.83841	-0.03796	0.7202	0.8075	0.63501	0.68513	-0.42758	0.36501	0.80494	0.67793	0.7745	0.07585	0.53707	0.00853	-0.95497	0.08114	-0.41817	0.75621	-0.06945	-0.42328	0.54465	0	0.53452	-0.35355	0.82514	0	-0.53452	-0.59267
EntFMm	-0.43673	0.94216	0.21685	0.75035	-0.36761	-0.5366	-0.72021	0.50848	0.5976	0.72685	0.53946	0.14553	0.7848	0.21245	0.91493	0.52286	0.41349	-0.52011	0.59746	0.403	0.42536	0.60052	-0.15247	0.82039	0.67622	0.5559	0.58159	-0.53169	0.43733	0.72097	0.54497	0.8041	-0.11141	0.73542	0.02103	-0.88944	0.28889	-0.24813	0.89452	-0.47451	-0.51873	0.78462	0	0.48795	-0.2582	0.94155	0	-0.29277	-0.41737
FlaAm	-0.32552	0.89732	0.42023	0.4367	-0.274	-0.30358	-0.57621	0.55115	0.37765	0.54176	0.81907	0.35095	0.50213	0.45838	0.49445	0.4575	0.63262	-0.53786	0.91445	0.70088	0.6999	0.76909	-0.09298	0.72227	0.45448	0.51848	0.45826	-0.56614	0.53086	0.37114	0.31807	0.58047	-0.17313	0.23492	0.1829	-0.67031	0.34783	0.21339	0.52145	-0.19251	-0.4768	0.63965	0	0.65465	0	0.58951	0	-0.21822	-0.31109
FlaBm	0.59633	-0.63245	-0.06592	-0.90583	0.07239	0.49299	0.40973	-0.09545	-0.88223	-0.25446	-0.31342	-0.10107	-0.76608	0.26412	-0.63989	-0.81818	0.09	0.93991	-0.48936	0.09246	0.05501	-0.10722	0.0314	-0.58817	-0.54258	-0.49147	-0.49512	-0.14013	-0.49987	-0.61001	-0.58185	-0.70868	-0.43568	-0.50315	0.10663	0.3957	0.01721	-0.28189	-0.7044	0.59559	-0.11907	-0.29205	0	-0.30505	0.19992	-0.63184	0	0.47857	0.17156
FlaCm	-0.2224	0.84181	0.55569	0.43795	-0.33504	-0.22869	-0.53673	0.57221	0.33292	0.50093	0.8905	0.47462	0.4597	0.42432	0.46452	0.38048	0.70526	-0.47274	0.91883	0.65471	0.74936	0.77814	-0.00595	0.7036	0.43956	0.56788	0.46657	-0.59138	0.61359	0.35487	0.29253	0.53217	-0.16474	0.12753	0.35144	-0.63203	0.31743	0.20945	0.47307	-0.13465	-0.46209	0.66692	0	0.77179	0.14246	0.61187	0	-0.11367	-0.32126
FlgKm	-0.26757	0.71835	-0.12223	0.17759	-0.22523	-0.25905	-0.42831	0.2921	0.28654	0.52794	0.11507	-0.22554	0.48083	0.46996	0.46311	0.5432	0.1808	-0.33842	0.44043	0.57612	0.15047	0.38615	-0.29043	0.5895	0.33035	0.07322	0.20158	-0.56774	-0.21588	0.28792	0.26145	0.52369	-0.36445	0.71834	-0.45445	-0.61992	0.48197	-0.13331	0.62311	-0.27306	-0.47059	0.55884	0	-0.17937	-0.47458	0.31843	0	-0.17937	-0.25571
FlgLm	0	0	0	0	0	0	0	0	0	0	0	0	0	0	0	0	0	0	0	0	0	0	0	0	0	0	0	0	0	0	0	0	0	0	0	0	0	0	0	0	0	0	0	0	0	0	0	0	0
FliDm	-0.32552	0.89732	0.42023	0.4367	-0.274	-0.30358	-0.57621	0.55115	0.37765	0.54176	0.81907	0.35095	0.50213	0.45838	0.49445	0.4575	0.63262	-0.53786	0.91445	0.70088	0.6999	0.76909	-0.09298	0.72227	0.45448	0.51848	0.45826	-0.56614	0.53086	0.37114	0.31807	0.58047	-0.17313	0.23492	0.1829	-0.67031	0.34783	0.21339	0.52145	-0.19251	-0.4768	0.63965	0	0.65465	0	0.58951	0	-0.21822	-0.31109
GapAm	0.57214	-0.08454	-0.22182	-0.0415	0.37603	0.6213	0.68835	-0.42177	-0.10491	-0.75713	0.18825	0.50929	-0.43187	-0.44848	-0.34568	0.12851	-0.62919	-0.15764	-0.19867	-0.39777	-0.42129	-0.55102	0.57088	0.21468	-0.62455	-0.63138	-0.747	0.10223	0.17154	-0.57386	-0.60122	-0.54711	-0.36753	-0.11878	0.53409	0.41942	0.6999	0.38535	-0.05903	-0.3735	-0.23983	0.15841	0	-0.07881	-0.20851	-0.15207	0	0.55168	0.78646
GroELm	-0.4112	0.86738	0.00817	0.64455	-0.34612	-0.51498	-0.65821	0.40606	0.55778	0.71611	0.26713	-0.07577	0.77032	0.21688	0.89507	0.55224	0.23851	-0.44039	0.41333	0.35415	0.2131	0.45058	-0.22708	0.76382	0.62321	0.38122	0.47875	-0.52922	0.14824	0.68274	0.51868	0.77618	-0.18456	0.91401	-0.22312	-0.86348	0.33896	-0.37739	0.92613	-0.50107	-0.51294	0.748	0	0.1654	-0.43759	0.82979	0	-0.27566	-0.39297
HblBm	-0.6262	0.80503	0.45083	0.78169	-0.28157	-0.66616	-0.81097	0.49321	0.58758	0.67303	0.71054	0.20348	0.72745	0.14206	0.73735	0.38557	0.61518	-0.61437	0.76621	0.37156	0.61035	0.69813	-0.24014	0.55832	0.7052	0.82405	0.77276	-0.25857	0.72692	0.7104	0.6007	0.78865	0.23453	0.2874	0.12147	-0.69766	-0.12563	0.08006	0.58208	-0.31	-0.19189	0.46505	0	0.80089	0.14126	0.83109	0	-0.48054	-0.48207
HblL1m	-0.74675	0.23753	0.24054	0.37834	-0.30892	-0.76606	-0.78293	0.24943	0.36683	0.69581	-0.08395	-0.51366	0.63151	0.17853	0.44291	0.16047	0.50257	-0.25209	0.3383	0.2032	0.23876	0.42091	-0.63599	-0.1081	0.68515	0.74645	0.84064	0.0383	0.0315	0.6669	0.70139	0.71831	0.53226	0.22249	-0.57621	-0.38503	-0.72832	-0.10586	0.20884	0.06158	0.37571	-0.11951	0	0.14762	0.26038	0.28485	0	-0.63969	-0.72486
HblL2m	-0.50307	0.64838	0.64489	0.74804	-0.44272	-0.49624	-0.65431	0.58831	0.64946	0.59368	0.67326	0.37894	0.73213	0.16572	0.67387	0.41738	0.66401	-0.55483	0.78377	0.32356	0.64326	0.69324	-0.0092	0.53725	0.76412	0.92038	0.83356	-0.21095	0.72324	0.7431	0.69046	0.76423	0.41312	0.12549	0.27484	-0.61735	-0.2507	0.08022	0.53253	-0.08961	0.00646	0.40739	0	0.85629	0.28557	0.76367	0	-0.41016	-0.58471
InhA2m	-0.21738	-0.04855	-0.81453	0.17875	0.83532	-0.22936	0.13635	-0.5911	-0.03615	-0.39325	-0.10655	-0.2243	-0.27859	-0.66113	-0.04092	-0.14232	-0.80233	-0.21462	-0.53116	-0.52951	-0.50803	-0.55481	-0.14463	-0.14515	-0.43304	-0.54384	-0.50473	0.58119	0.19991	-0.25617	-0.40221	-0.32151	-0.09852	0.16078	-0.11542	0.26001	0.20095	0.14604	-0.07506	-0.69775	-0.17529	-0.28427	0	-0.20365	-0.53882	0.0262	0	-0.20365	0.74194
KatEm	0	0	0	0	0	0	0	0	0	0	0	0	0	0	0	0	0	0	0	0	0	0	0	0	0	0	0	0	0	0	0	0	0	0	0	0	0	0	0	0	0	0	0	0	0	0	0	0	0
NheAm	-0.65652	0.79662	0.30745	0.79412	-0.45053	-0.72787	-0.85346	0.55939	0.69307	0.85098	0.38331	-0.01886	0.90932	0.21451	0.94405	0.48347	0.5235	-0.50646	0.5885	0.35509	0.45805	0.65162	-0.28146	0.61307	0.8747	0.80259	0.8512	-0.33767	0.40987	0.91177	0.78687	0.9441	0.23847	0.63874	-0.14629	-0.86548	-0.14151	-0.28208	0.80923	-0.30095	-0.18959	0.53816	0	0.50421	-0.09307	0.90053	0	-0.52766	-0.66307
NheBm	-0.45106	0.82855	0.21946	0.66817	-0.52467	-0.43033	-0.5684	0.70515	0.77876	0.75311	0.32405	0.18105	0.88582	0.39607	0.93732	0.69021	0.37104	-0.48187	0.58948	0.48803	0.44673	0.64191	0.05935	0.86231	0.8404	0.60286	0.67052	-0.45334	0.23832	0.84999	0.7615	0.87491	0.1154	0.74428	-0.07186	-0.92436	0.18165	-0.36404	0.95515	-0.20341	-0.31298	0.67127	0	0.34188	-0.40202	0.83562	0	-0.41786	-0.59568
NheCm	-0.32552	0.66323	-0.22628	0.4367	-0.274	-0.41923	-0.49742	0.23511	0.43574	0.60458	-0.07446	-0.31266	0.64708	0.19169	0.74848	0.50833	0.00973	-0.29005	0.15003	0.25031	-0.05384	0.22033	-0.27894	0.59443	0.47734	0.13294	0.29725	-0.45291	-0.19558	0.54511	0.41721	0.6371	-0.24069	0.98667	-0.46508	-0.71444	0.34783	-0.46947	0.83277	-0.46112	-0.43518	0.6031	0	-0.21822	-0.57735	0.58951	0	-0.21822	-0.31109
NprBm	0.13097	0.26701	-0.31173	0.02145	0.66485	0.13941	0.18232	-0.40166	-0.23496	-0.46652	0.5513	0.27988	-0.42997	-0.31371	-0.28082	-0.04744	-0.33607	-0.325	0.08668	-0.0623	-0.07258	-0.20046	0.02893	0.16106	-0.60554	-0.49422	-0.60491	0.05284	0.46066	-0.57367	-0.66693	-0.4184	-0.51098	-0.16078	0.3495	0.23427	0.66469	0.59746	-0.15737	-0.5724	-0.50646	0.12508	0	0.20365	-0.17961	-0.0262	0	0.20365	0.80645
PdhDm	0	0	0	0	0	0	0	0	0	0	0	0	0	0	0	0	0	0	0	0	0	0	0	0	0	0	0	0	0	0	0	0	0	0	0	0	0	0	0	0	0	0	0	0	0	0	0	0	0
Pgim	-0.17361	0.87781	0.06465	0.66653	-0.1096	-0.31804	-0.48264	0.21198	0.37765	0.39258	0.62547	0.25523	0.4866	-0.03334	0.69858	0.40666	0.15572	-0.49843	0.43222	0.20025	0.21535	0.32427	-0.06199	0.79258	0.29155	0.20939	0.18578	-0.50952	0.50292	0.37114	0.14871	0.48136	-0.39692	0.65778	0.21947	-0.65651	0.59628	-0.08536	0.76272	-0.6984	-0.70392	0.83154	0	0.43644	-0.28868	0.84215	0	0	0
PlcAm	0.46685	-0.71256	-0.19953	-0.38839	0.56005	0.51052	0.69319	-0.81939	-0.49824	-0.94306	-0.20645	0.02389	-0.75481	-0.64176	-0.87487	-0.3472	-0.59385	0.11911	-0.48579	-0.68894	-0.63739	-0.81735	0.1474	-0.63577	-0.84368	-0.60367	-0.71372	0.55854	-0.05089	-0.82503	-0.72353	-0.80941	-0.01154	-0.66083	0.2078	0.98167	-0.0352	0.60892	-0.76627	-0.0521	0.38719	-0.5594	0	-0.28705	0.35052	-0.72433	0	0.4637	0.74498
RpILm	0	0	0	0	0	0	0	0	0	0	0	0	0	0	0	0	0	0	0	0	0	0	0	0	0	0	0	0	0	0	0	0	0	0	0	0	0	0	0	0	0	0	0	0	0	0	0	0	0
SipAm	0	0	0	0	0	0	0	0	0	0	0	0	0	0	0	0	0	0	0	0	0	0	0	0	0	0	0	0	0	0	0	0	0	0	0	0	0	0	0	0	0	0	0	0	0	0	0	0	0
Smcm	-0.43673	0.94216	0.21685	0.75035	-0.36761	-0.5366	-0.72021	0.50848	0.5976	0.72685	0.53946	0.14553	0.7848	0.21245	0.91493	0.52286	0.41349	-0.52011	0.59746	0.403	0.42536	0.60052	-0.15247	0.82039	0.67622	0.5559	0.58159	-0.53169	0.43733	0.72097	0.54497	0.8041	-0.11141	0.73542	0.02103	-0.88944	0.28889	-0.24813	0.89452	-0.47451	-0.51873	0.78462	0	0.48795	-0.2582	0.94155	0	-0.29277	-0.41737
SpHm	0	0	0	0	0	0	0	0	0	0	0	0	0	0	0	0	0	0	0	0	0	0	0	0	0	0	0	0	0	0	0	0	0	0	0	0	0	0	0	0	0	0	0	0	0	0	0	0	0
Tgcm	-0.19917	-0.47469	0.09699	0.02721	-0.04375	0.02825	0.226	-0.24689	0.30867	-0.27903	-0.46447	-0.21131	0.12668	-0.23974	-0.29907	0.31205	-0.23657	-0.26813	-0.03796	-0.3776	-0.40756	-0.36243	0.03669	-0.39747	0.10095	0.19122	0.20763	0.61247	-0.20843	0.05715	0.31077	0.07054	0.78844	-0.29877	-0.34135	0.47421	-0.66888	0.40532	-0.25131	0.26139	0.96147	-0.61376	0	-0.29434	0.30197	-0.45669	0	-0.24629	-0.16841
Yvgl2m	0.41479	0.57048	0.32075	0.15604	-0.42927	0.24914	-0.12088	0.17109	0	0.19272	0.41219	0.30324	0.21357	0.21327	0.28191	0.31856	0.27955	-0.10147	0.38055	0.28759	0.10309	0.20625	0.1133	0.65091	0.03732	-0.01041	-0.05174	-0.8574	0.01459	0.01211	-0.08845	0.19963	-0.67699	0.4662	0.27563	-0.4048	0.75255	-0.11144	0.52432	-0.2829	-0.64196	0.91624	0	0.11396	0	0.39582	0	0.5698	-0.05415
[truncated: 35 more columns]

## Sheet: Aerobiosis-ACP data
	Table S5 : PCA of Met(O) content dynamic under aerobiosis
Axis	Eigen value	% explained	% cumulated		Eigenvalue table - Test for significance
1	32.6255	0.4469	0.4469
2	17.455	0.2391	0.686		Eigenvalues - Significance
3	8.1807	0.1121	0.7981		Axis	Eigenvalue	Broken-stick
4	5.57104	0.0763	0.8744				critical values
5	4.00367	0.0548	0.9293		1	32.6255	5.01397
6	2.4238	0.0332	0.9625		2	17.455	4.01397
7	1.79167	0.0245	0.987		3	8.1807	3.51397
8	0.948586	0.013	1		4	5.57104	3.18064
					5	4.00367	2.93064
					6	2.4238	2.73064
					7	1.79167	2.56397
					8	0.948586	2.42112
Factor Loadings [Communality Estimates]
Attribute	Axis_1		Axis_2		Axis_3		Axis_4		Axis_5		Axis_6		Axis_7
-	Corr.	% (Tot. %)	Corr.	% (Tot. %)	Corr.	% (Tot. %)	Corr.	% (Tot. %)	Corr.	% (Tot. %)	Corr.	% (Tot. %)	Corr.	% (Tot. %)
std_AdhE _1	0	0 % (0 %)	0	0 % (0 %)	0	0 % (0 %)	0	0 % (0 %)	0	0 % (0 %)	0	0 % (0 %)	0	0 % (0 %)
std_AhpC_1	0.7033	49 % (49 %)	-0.6375	41 % (90 %)	0.1636	3 % (93 %)	0.1939	4 % (97 %)	-0.1794	3 % (100 %)	0.0047	0 % (100 %)	-0.0496	0 % (100 %)
std_BC1273_1	0.3074	9 % (9 %)	0.3186	10 % (20 %)	0.3944	16 % (35 %)	0.6862	47 % (82 %)	-0.0878	1 % (83 %)	-0.0622	0 % (83 %)	0.2975	9 % (92 %)
std_BC2077_1	0.4166	17 % (17 %)	-0.5402	29 % (47 %)	0.6099	37 % (84 %)	0.2633	7 % (91 %)	-0.0985	1 % (92 %)	-0.0498	0 % (92 %)	-0.2645	7 % (99 %)
std_BC4548_1	0.644	41 % (41 %)	0.7117	51 % (92 %)	0.0946	1 % (93 %)	0.0685	0 % (93 %)	-0.0122	0 % (93 %)	-0.1224	1 % (95 %)	0.1686	3 % (98 %)
std_BC5138_1	0.5125	26 % (26 %)	-0.6161	38 % (64 %)	0.3628	13 % (77 %)	0.313	10 % (87 %)	-0.3016	9 % (96 %)	-0.0364	0 % (96 %)	-0.0657	0 % (97 %)
std_BCp0010_1	0.3087	10 % (10 %)	-0.839	70 % (80 %)	0.2642	7 % (87 %)	-0.0099	0 % (87 %)	0.3335	11 % (98 %)	0.0151	0 % (98 %)	-0.036	0 % (98 %)
std_ColC_1	-0.9134	83 % (83 %)	0.3144	10 % (93 %)	0.2009	4 % (97 %)	0.0141	0 % (97 %)	0.0976	1 % (98 %)	0.0993	1 % (99 %)	-0.0072	0 % (99 %)
std_CwlC_1	-0.2397	6 % (6 %)	0.6679	45 % (50 %)	0.2879	8 % (59 %)	0.3042	9 % (68 %)	-0.3258	11 % (79 %)	-0.0441	0 % (79 %)	0.1182	1 % (80 %)
std_CytK_1	-0.8879	79 % (79 %)	-0.0485	0 % (79 %)	-0.0936	1 % (80 %)	0.1047	1 % (81 %)	-0.2206	5 % (86 %)	0.3722	14 % (100 %)	0.0272	0 % (100 %)
std_Dps2_1	0.6179	38 % (38 %)	-0.6945	48 % (86 %)	0.171	3 % (89 %)	0.268	7 % (97 %)	-0.0291	0 % (97 %)	0.0132	0 % (97 %)	0.1839	3 % (100 %)
std_Eno_1	0.5438	30 % (30 %)	-0.6464	42 % (71 %)	0.3345	11 % (83 %)	0.3801	14 % (97 %)	-0.1593	3 % (100 %)	-0.0165	0 % (100 %)	-0.0619	0 % (100 %)
std_EntA_1	-0.6807	46 % (46 %)	-0.2071	4 % (51 %)	0.0508	0 % (51 %)	0.6844	47 % (98 %)	0.1256	2 % (99 %)	-0.0614	0 % (100 %)	0.0349	0 % (100 %)
std_EntB_1	-0.7889	62 % (62 %)	0.5342	29 % (91 %)	-0.0955	1 % (92 %)	0.1432	2 % (94 %)	-0.0154	0 % (94 %)	-0.2487	6 % (100 %)	0.0093	0 % (100 %)
std_EntC_1	-0.3968	16 % (16 %)	0.3255	11 % (26 %)	0.0105	0 % (26 %)	0.7928	63 % (89 %)	-0.052	0 % (89 %)	-0.1715	3 % (92 %)	-0.2219	5 % (97 %)
std_EntFM_1	0.1851	3 % (3 %)	0.5173	27 % (30 %)	-0.0611	0 % (31 %)	0.557	31 % (62 %)	0.0076	0 % (62 %)	0.589	35 % (96 %)	0.1332	2 % (98 %)
std_FlaA_1	-0.6348	40 % (40 %)	0.4668	22 % (62 %)	-0.1434	2 % (64 %)	0.248	6 % (70 %)	-0.1443	2 % (72 %)	-0.4582	21 % (93 %)	0.2302	5 % (99 %)
std_FlaB_1	0.282	8 % (8 %)	0.7517	57 % (64 %)	0.3579	13 % (77 %)	0.1894	4 % (81 %)	0.3669	13 % (94 %)	-0.221	5 % (99 %)	-0.0756	1 % (100 %)
std_FlaC_1	-0.8827	78 % (78 %)	0.106	1 % (79 %)	-0.1771	3 % (82 %)	0.1233	2 % (84 %)	-0.3827	15 % (98 %)	-0.094	1 % (99 %)	0.0704	0 % (100 %)
std_FlgK_1	-0.809	65 % (65 %)	0.4702	22 % (88 %)	-0.1815	3 % (91 %)	0.2205	5 % (96 %)	-0.1484	2 % (98 %)	0.1262	2 % (100 %)	-0.0678	0 % (100 %)
std_FlgL_1	-0.7426	55 % (55 %)	0.6213	39 % (94 %)	-0.0687	0 % (94 %)	0.1377	2 % (96 %)	-0.0308	0 % (96 %)	-0.0324	0 % (96 %)	-0.1121	1 % (98 %)
std_FliD_1	-0.9263	86 % (86 %)	0.3368	11 % (97 %)	-0.1002	1 % (98 %)	0.0859	1 % (99 %)	-0.0355	0 % (99 %)	-0.033	0 % (99 %)	-0.0721	1 % (100 %)
std_GapA_1	0.5982	36 % (36 %)	-0.6836	47 % (83 %)	0.1589	3 % (85 %)	0.236	6 % (91 %)	0.0179	0 % (91 %)	-0.2882	8 % (99 %)	0.079	1 % (100 %)
std_GroEL_1	0.2476	6 % (6 %)	-0.8692	76 % (82 %)	0.1603	3 % (84 %)	0.1403	2 % (86 %)	0.3359	11 % (97 %)	-0.1154	1 % (99 %)	0.0053	0 % (99 %)
std_Hbl1_1	-0.9569	92 % (92 %)	0.0494	0 % (92 %)	0.2237	5 % (97 %)	0.1597	3 % (99 %)	0.0647	0 % (100 %)	-0.0235	0 % (100 %)	-0.0373	0 % (100 %)
std_Hbl2_1	-0.9365	88 % (88 %)	0.1827	3 % (91 %)	0.0784	1 % (92 %)	0.1306	2 % (93 %)	0.1951	4 % (97 %)	-0.0423	0 % (97 %)	-0.1628	3 % (100 %)
std_HblB_1	-0.8945	80 % (80 %)	0.1455	2 % (82 %)	0.0921	1 % (83 %)	0.0724	1 % (84 %)	0.343	12 % (95 %)	0.0096	0 % (95 %)	-0.2158	5 % (100 %)
std_InhA2_1	0.3871	15 % (15 %)	0.8163	67 % (82 %)	0.3487	12 % (94 %)	0.0516	0 % (94 %)	0.0508	0 % (94 %)	-0.0096	0 % (94 %)	-0.1851	3 % (98 %)
std_KatE_1	0.615	38 % (38 %)	-0.5995	36 % (74 %)	0.2338	5 % (79 %)	0.3578	13 % (92 %)	-0.2455	6 % (98 %)	-0.0189	0 % (98 %)	0.0184	0 % (98 %)
std_NheA_1	-0.9308	87 % (87 %)	0.302	9 % (96 %)	0.0262	0 % (96 %)	-0.0058	0 % (96 %)	0.1157	1 % (97 %)	-0.1481	2 % (99 %)	-0.0735	1 % (100 %)
std_NheB_1	-0.8476	72 % (72 %)	0.3391	12 % (83 %)	0.2486	6 % (90 %)	0.0908	1 % (90 %)	0.2846	8 % (98 %)	0.0676	0 % (99 %)	-0.0843	1 % (100 %)
std_NheC_1	-0.8197	67 % (67 %)	0.4841	23 % (91 %)	0.1949	4 % (94 %)	0.0427	0 % (95 %)	0.1056	1 % (96 %)	0.1734	3 % (99 %)	-0.056	0 % (99 %)
std_NprB_1	0.1531	2 % (2 %)	0.6379	41 % (43 %)	0.5004	25 % (68 %)	0.5412	29 % (97 %)	0.0142	0 % (97 %)	0.003	0 % (97 %)	-0.1613	3 % (100 %)
std_PdhD_1	0.6302	40 % (40 %)	-0.7013	49 % (89 %)	0.2153	5 % (94 %)	0.2304	5 % (99 %)	-0.0369	0 % (99 %)	0.0731	1 % (100 %)	0.0692	0 % (100 %)
std_Pgi_1	0.6171	38 % (38 %)	-0.6947	48 % (86 %)	0.2144	5 % (91 %)	0.2549	6 % (97 %)	-0.1412	2 % (99 %)	-0.0068	0 % (99 %)	-0.0152	0 % (99 %)
std_PlcA_1	0.7218	52 % (52 %)	0.6641	44 % (96 %)	-0.0297	0 % (96 %)	0.15	2 % (99 %)	0.0013	0 % (99 %)	0.0978	1 % (100 %)	-0.0314	0 % (100 %)
std_RplL_1	0.5504	30 % (30 %)	-0.5904	35 % (65 %)	0.256	7 % (72 %)	0.2467	6 % (78 %)	-0.4415	19 % (97 %)	0.0519	0 % (98 %)	-0.0809	1 % (98 %)
std_SipA_1	0.689	47 % (47 %)	0.5389	29 % (77 %)	-0.0136	0 % (77 %)	0.4024	16 % (93 %)	-0.213	5 % (97 %)	-0.0312	0 % (97 %)	-0.1625	3 % (100 %)
std_Smc_1	-0.8038	65 % (65 %)	-0.2679	7 % (72 %)	0.1438	2 % (74 %)	0.4565	21 % (95 %)	0.0701	0 % (95 %)	0.0573	0 % (96 %)	-0.1911	4 % (99 %)
std_Sph_1	-0.2544	6 % (6 %)	0.8552	73 % (80 %)	0.3223	10 % (90 %)	0.2666	7 % (97 %)	0.0046	0 % (97 %)	0.1034	1 % (98 %)	0.0801	1 % (99 %)
std_TgC_1	0.4426	20 % (20 %)	0.7681	59 % (79 %)	0.3147	10 % (88 %)	0.0535	0 % (89 %)	0.1832	3 % (92 %)	-0.0571	0 % (92 %)	-0.1561	2 % (95 %)
std_YvgJ2_1	-0.8991	81 % (81 %)	-0.3736	14 % (95 %)	-0.1242	2 % (96 %)	0.1195	1 % (98 %)	-0.1116	1 % (99 %)	0.0901	1 % (100 %)	0.0348	0 % (100 %)
std_AdhEm_1	0	0 % (0 %)	0	0 % (0 %)	0	0 % (0 %)	0	0 % (0 %)	0	0 % (0 %)	0	0 % (0 %)	0	0 % (0 %)
std_AhpCm_1	0.4422	20 % (20 %)	0.1319	2 % (21 %)	-0.7843	62 % (83 %)	0.3082	9 % (92 %)	0.2319	5 % (98 %)	0.0278	0 % (98 %)	-0.147	2 % (100 %)
std_BC1273m_1	0.5988	36 % (36 %)	0.5733	33 % (69 %)	-0.171	3 % (72 %)	0.4839	23 % (95 %)	0.1451	2 % (97 %)	-0.1059	1 % (98 %)	0.1309	2 % (100 %)
std_BC2077m_1	-0.1066	1 % (1 %)	-0.7012	49 % (50 %)	0.2877	8 % (59 %)	0.1324	2 % (60 %)	0.6243	39 % (99 %)	-0.0585	0 % (100 %)	-0.0397	0 % (100 %)
std_BC4548m_1	0.8345	70 % (70 %)	0.5187	27 % (97 %)	0.0324	0 % (97 %)	-0.1439	2 % (99 %)	-0.0669	0 % (99 %)	-0.0835	1 % (100 %)	-0.0188	0 % (100 %)
std_BC5138m_1	0	0 % (0 %)	0	0 % (0 %)	0	0 % (0 %)	0	0 % (0 %)	0	0 % (0 %)	0	0 % (0 %)	0	0 % (0 %)
std_Bcp0010m_1	0	0 % (0 %)	0	0 % (0 %)	0	0 % (0 %)	0	0 % (0 %)	0	0 % (0 %)	0	0 % (0 %)	0	0 % (0 %)
std_ColCm_1	0	0 % (0 %)	0	0 % (0 %)	0	0 % (0 %)	0	0 % (0 %)	0	0 % (0 %)	0	0 % (0 %)	0	0 % (0 %)
std_CwlDm_1	-0.8452	71 % (71 %)	-0.438	19 % (91 %)	-0.1987	4 % (95 %)	0.1965	4 % (98 %)	-0.0861	1 % (99 %)	0.034	0 % (99 %)	-0.0841	1 % (100 %)
std_CytKm_1	0	0 % (0 %)	0	0 % (0 %)	0	0 % (0 %)	0	0 % (0 %)	0	0 % (0 %)	0	0 % (0 %)	0	0 % (0 %)
std_DpS2m_1	0.4836	23 % (23 %)	0.1134	1 % (25 %)	-0.7786	61 % (85 %)	0.3127	10 % (95 %)	0.2115	4 % (100 %)	0.0511	0 % (100 %)	0.044	0 % (100 %)
std_Enom_1	0	0 % (0 %)	0	0 % (0 %)	0	0 % (0 %)	0	0 % (0 %)	0	0 % (0 %)	0	0 % (0 %)	0	0 % (0 %)
std_EntAm_1	-0.7546	57 % (57 %)	-0.6075	37 % (94 %)	-0.0458	0 % (94 %)	0.2024	4 % (98 %)	-0.023	0 % (98 %)	-0.1234	2 % (100 %)	-0.0518	0 % (100 %)
std_EntBm_1	-0.7303	53 % (53 %)	-0.4171	17 % (71 %)	-0.3789	14 % (85 %)	0.1852	3 % (89 %)	-0.079	1 % (89 %)	-0.2095	4 % (94 %)	0.2427	6 % (99 %)
std_EntCm_1	-0.9047	82 % (82 %)	-0.1306	2 % (84 %)	0.1305	2 % (85 %)	0.0023	0 % (85 %)	-0.3148	10 % (95 %)	-0.1539	2 % (98 %)	0.1036	1 % (99 %)
std_EntFMm_1	0	0 % (0 %)	0	0 % (0 %)	0	0 % (0 %)	0	0 % (0 %)	0	0 % (0 %)	0	0 % (0 %)	0	0 % (0 %)
std_FlaAm_1	-0.7826	61 % (61 %)	0.1018	1 % (62 %)	0.2007	4 % (66 %)	0.2261	5 % (71 %)	-0.002	0 % (71 %)	-0.3928	15 % (87 %)	0.3626	13 % (100 %)
std_FlaBm_1	0.3878	15 % (15 %)	0.7512	56 % (71 %)	0.4565	21 % (92 %)	0.0743	1 % (93 %)	0.005	0 % (93 %)	-0.216	5 % (98 %)	-0.0409	0 % (98 %)
std_FlaCm_1	-0.8721	76 % (76 %)	-0.0426	0 % (76 %)	-0.2602	7 % (83 %)	0.0459	0 % (83 %)	-0.4013	16 % (99 %)	-0.0394	0 % (99 %)	0.0721	1 % (100 %)
std_FlgKm_1	-0.8342	70 % (70 %)	-0.0343	0 % (70 %)	-0.211	4 % (74 %)	0.0805	1 % (75 %)	-0.3604	13 % (88 %)	0.3478	12 % (100 %)	0.028	0 % (100 %)
std_FlgLm_1	-0.8656	75 % (75 %)	-0.0582	0 % (75 %)	-0.2541	6 % (82 %)	0.0631	0 % (82 %)	-0.396	16 % (98 %)	0.139	2 % (100 %)	0.0514	0 % (100 %)
std_FliDm_1	-0.8451	71 % (71 %)	-0.0836	1 % (72 %)	-0.29	8 % (81 %)	0.0373	0 % (81 %)	-0.4128	17 % (98 %)	-0.1281	2 % (99 %)	0.0768	1 % (100 %)
std_GapAm_1	0.6619	44 % (44 %)	-0.0038	0 % (44 %)	-0.609	37 % (81 %)	0.4057	16 % (97 %)	-0.0568	0 % (98 %)	0.0499	0 % (98 %)	0.1154	1 % (99 %)
std_GroELm_1	0.1752	3 % (3 %)	-0.4338	19 % (22 %)	-0.5851	34 % (56 %)	0.3619	13 % (69 %)	0.48	23 % (92 %)	-0.1935	4 % (96 %)	0.1879	4 % (100 %)
std_HblBm_1	-0.8193	67 % (67 %)	-0.3582	13 % (80 %)	0.3497	12 % (92 %)	-0.1543	2 % (95 %)	0.1706	3 % (97 %)	0.0292	0 % (98 %)	0.1445	2 % (100 %)
std_HblL1m_1	-0.957	92 % (92 %)	-0.1645	3 % (94 %)	0.1068	1 % (95 %)	0.1322	2 % (97 %)	0.0729	1 % (98 %)	0.1331	2 % (99 %)	0.0472	0 % (100 %)
std_HblL2m_1	-0.9202	85 % (85 %)	-0.1457	2 % (87 %)	0.2238	5 % (92 %)	0.1068	1 % (93 %)	0.1601	3 % (96 %)	-0.2011	4 % (100 %)	-0.0645	0 % (100 %)
std_InhA2m_1	-0.1357	2 % (2 %)	0.1796	3 % (5 %)	0.4021	16 % (21 %)	-0.0495	0 % (21 %)	0.5569	31 % (52 %)	0.4485	20 % (73 %)	0.5218	27 % (100 %)
std_KatEm_1	0.4422	20 % (20 %)	0.1319	2 % (21 %)	-0.7843	62 % (83 %)	0.3082	9 % (92 %)	0.2319	5 % (98 %)	0.0278	0 % (98 %)	-0.147	2 % (100 %)
std_NheAm_1	-0.8145	66 % (66 %)	-0.1885	4 % (70 %)	0.415	17 % (87 %)	-0.2769	8 % (95 %)	0.1209	1 % (96 %)	0.0165	0 % (96 %)	0.1929	4 % (100 %)
std_NheBm_1	-0.7694	59 % (59 %)	-0.5424	29 % (89 %)	0.0361	0 % (89 %)	0.1638	3 % (91 %)	0.1589	3 % (94 %)	0.2453	6 % (100 %)	-0.0059	0 % (100 %)
std_NheCm_1	0	0 % (0 %)	0	0 % (0 %)	0	0 % (0 %)	0	0 % (0 %)	0	0 % (0 %)	0	0 % (0 %)	0	0 % (0 %)
std_NprBm_1	-0.0506	0 % (0 %)	-0.0981	1 % (1 %)	0.7377	54 % (56 %)	0.5139	26 % (82 %)	0.0578	0 % (82 %)	0.3966	16 % (98 %)	0.1084	1 % (99 %)
std_PdhDm_1	0.4985	25 % (25 %)	0.0465	0 % (25 %)	-0.6215	39 % (64 %)	0.2667	7 % (71 %)	0.1218	1 % (72 %)	0.1001	1 % (73 %)	0.5133	26 % (100 %)
std_Pgim_1	0	0 % (0 %)	0	0 % (0 %)	0	0 % (0 %)	0	0 % (0 %)	0	0 % (0 %)	0	0 % (0 %)	0	0 % (0 %)
std_PlcAm_1	0.6869	47 % (47 %)	0.1743	3 % (50 %)	0.4617	21 % (72 %)	-0.0796	1 % (72 %)	-0.4559	21 % (93 %)	-0.0321	0 % (93 %)	0.2101	4 % (97 %)
std_RpILm_1	0.4422	20 % (20 %)	0.1319	2 % (21 %)	-0.7843	62 % (83 %)	0.3082	9 % (92 %)	0.2319	5 % (98 %)	0.0278	0 % (98 %)	-0.147	2 % (100 %)
std_SipAm_1	0.8079	65 % (65 %)	0.2538	6 % (72 %)	-0.094	1 % (73 %)	0.1085	1 % (74 %)	-0.2283	5 % (79 %)	-0.0008	0 % (79 %)	-0.1045	1 % (80 %)
std_Smcm_1	-0.616	38 % (38 %)	-0.6441	41 % (79 %)	-0.0102	0 % (79 %)	0.2623	7 % (86 %)	0.2647	7 % (93 %)	0.1977	4 % (97 %)	-0.1647	3 % (100 %)
std_SpHm_1	0	0 % (0 %)	0	0 % (0 %)	0	0 % (0 %)	0	0 % (0 %)	0	0 % (0 %)	0	0 % (0 %)	0	0 % (0 %)
std_Tgcm_1	0.301	9 % (9 %)	0.7338	54 % (63 %)	0.445	20 % (83 %)	-0.1249	2 % (84 %)	0.2727	7 % (92 %)	-0.1252	2 % (93 %)	0.259	7 % (100 %)
std_Yvgl2m_1	-0.539	29 % (29 %)	-0.6166	38 % (67 %)	-0.0042	0 % (67 %)	0.083	1 % (68 %)	0.2078	4 % (72 %)	-0.5189	27 % (99 %)	0.0525	0 % (99 %)
Var. Expl.	32.6255	45 % (45 %)	17.455	24 % (69 %)	8.1807	11 % (80 %)	5.571	8 % (87 %)	4.0037	5 % (93 %)	2.4238	3 % (96 %)	1.7917	2 % (99 %)
Correlations
	std_AdhE _1	std_AhpC_1	std_BC1273_1	std_BC2077_1	std_BC4548_1	std_BC5138_1	std_BCp0010_1	std_ColC_1	std_CwlC_1	std_CytK_1	std_Dps2_1	std_Eno_1	std_EntA_1	std_EntB_1	std_EntC_1	std_EntFM_1	std_FlaA_1	std_FlaB_1	std_FlaC_1	std_FlgK_1	std_FlgL_1	std_FliD_1	std_GapA_1	std_GroEL_1	std_Hbl1_1	std_Hbl2_1	std_HblB_1	std_InhA2_1	std_KatE_1	std_NheA_1	std_NheB_1	std_NheC_1	std_NprB_1	std_PdhD_1	std_Pgi_1	std_PlcA_1	std_RplL_1	std_SipA_1	std_Smc_1	std_Sph_1	std_TgC_1	std_YvgJ2_1	std_AdhEm_1	std_AhpCm_1	std_BC1273m_1	std_BC2077m_1	std_BC4548m_1	std_BC5138m_1	std_Bcp0010m_1
std_AdhE _1	0	0	0	0	0	0	0	0	0	0	0	0	0	0	0	0	0	0	0	0	0	0	0	0	0	0	0	0	0	0	0	0	0	0	0	0	0	0	0	0	0	0	0	0	0	0	0	0	0
std_AhpC_1	0	1	0.21265	0.81821	0.02192	0.93123	0.73464	-0.82344	-0.438	-0.54831	0.95339	0.9546	-0.23003	-0.88201	-0.31233	-0.10744	-0.70659	-0.24854	-0.62891	-0.82491	-0.89119	-0.85579	0.91943	0.72003	-0.64684	-0.76393	-0.74365	-0.18039	0.96599	-0.8616	-0.80084	-0.85979	-0.10671	0.97368	0.98769	0.10999	0.93722	0.26292	-0.28571	-0.62446	-0.14295	-0.37264	0	0.12438	0.08846	0.33421	0.24626	0	0
std_BC1273_1	0	0.21265	1	0.28066	0.60876	0.37774	-0.15343	-0.08538	0.40381	-0.23764	0.27723	0.35735	0.23027	0.01376	0.43378	0.54341	0.20887	0.56969	-0.1772	-0.02855	0.05191	-0.15752	0.21238	-0.09226	-0.10083	-0.16867	-0.24458	0.5349	0.40206	-0.19747	-0.06369	-0.00102	0.76707	0.23062	0.25676	0.4915	0.30013	0.62456	-0.05439	0.49093	0.41971	-0.35437	0	0.0225	0.66282	-0.12726	0.34996	0	0
std_BC2077_1	0	0.81821	0.28066	1	-0.09334	0.88006	0.73053	-0.44558	-0.15461	-0.38157	0.76069	0.91012	0.01603	-0.62864	-0.03638	-0.14349	-0.57491	-0.03076	-0.47113	-0.61947	-0.63288	-0.5885	0.77615	0.6901	-0.24033	-0.38197	-0.35056	-0.025	0.82258	-0.52442	-0.36333	-0.48754	0.20898	0.81579	0.84057	-0.02667	0.81741	0.15991	0.06821	-0.31641	0.02558	-0.21717	0	-0.27264	-0.08033	0.50125	0.06169	0	0
std_BC4548_1	0	0.02192	0.60876	-0.09334	1	-0.02953	-0.40575	-0.34684	0.33277	-0.64019	-0.03162	-0.05503	-0.51551	-0.0918	-0.00836	0.44957	0.04036	0.78026	-0.48108	-0.21052	-0.0247	-0.35924	-0.03127	-0.43939	-0.55575	-0.47959	-0.5043	0.85821	0.04456	-0.37339	-0.30987	-0.17959	0.60789	-0.055	-0.04833	0.91836	-0.01953	0.83144	-0.71693	0.47829	0.81026	-0.85573	0	0.29893	0.84319	-0.54512	0.91224	0	0
std_BC5138_1	0	0.93123	0.37774	0.88006	-0.02953	1	0.64524	-0.60224	-0.32185	-0.36781	0.8872	0.97432	-0.01848	-0.70647	-0.14438	-0.12897	-0.5219	-0.21865	-0.43854	-0.653	-0.69968	-0.66438	0.84755	0.64779	-0.40907	-0.56758	-0.58612	-0.13804	0.97917	-0.67438	-0.61849	-0.65134	0.04098	0.90802	0.95883	-0.01626	0.9763	0.21688	-0.07865	-0.48671	-0.19852	-0.21431	0	-0.09877	-0.00627	0.33175	0.10476	0	0
std_BCp0010_1	0	0.73464	-0.15343	0.73053	-0.40575	0.64524	1	-0.46968	-0.61492	-0.33368	0.79942	0.74038	0.00379	-0.73046	-0.39069	-0.37322	-0.70679	-0.33568	-0.53389	-0.74219	-0.79777	-0.61372	0.80541	0.9713	-0.2544	-0.35428	-0.24892	-0.47053	0.64983	-0.49903	-0.37409	-0.58147	-0.34923	0.8248	0.77078	-0.33213	0.56887	-0.3117	0.05348	-0.69863	-0.32887	-0.03202	0	-0.1053	-0.30346	0.8448	-0.19473	0	0
std_ColC_1	0	-0.82344	-0.08538	-0.44558	-0.34684	-0.60224	-0.46968	1	0.41695	0.79703	-0.74719	-0.64204	0.58622	0.84685	0.44401	0.03584	0.64964	0.07174	0.75409	0.85353	0.86927	0.93175	-0.75891	-0.45288	0.93948	0.94734	0.91615	-0.00834	-0.71276	0.95004	0.96192	0.97671	0.17089	-0.74697	-0.7435	-0.44959	-0.65955	-0.48024	0.69162	0.57074	-0.1043	0.67633	0	-0.48679	-0.39189	-0.01167	-0.60675	0	0
std_CwlC_1	0	-0.438	0.40381	-0.15461	0.33277	-0.32185	-0.61492	0.41695	1	0.2256	-0.45189	-0.31568	0.19327	0.5696	0.62764	0.50241	0.54126	0.45509	0.42966	0.54875	0.5439	0.42205	-0.437	-0.60646	0.35889	0.32249	0.23383	0.46352	-0.34974	0.37653	0.45097	0.49656	0.67839	-0.4674	-0.46129	0.32737	-0.30533	0.36806	0.18674	0.85813	0.539	0.01359	0	-0.25725	0.31218	-0.50528	0.12127	0	0
std_CytK_1	0	-0.54831	-0.23764	-0.38157	-0.64019	-0.36781	-0.33368	0.79703	0.2256	1	-0.48646	-0.41468	0.63363	0.61046	0.35351	0.09003	0.45273	-0.46374	0.85721	0.81419	0.64815	0.8205	-0.5999	-0.29932	0.81816	0.76622	0.7071	-0.42416	-0.44813	0.72736	0.67987	0.73431	-0.16388	-0.48458	-0.47631	-0.62195	-0.33811	-0.56374	0.75793	0.21722	-0.52931	0.89866	0	-0.33689	-0.56078	-0.04679	-0.79972	0	0
std_Dps2_1	0	0.95339	0.27723	0.76069	-0.03162	0.8872	0.79942	-0.74719	-0.45189	-0.48646	1	0.93709	-0.08266	-0.8375	-0.29899	-0.07447	-0.63371	-0.26322	-0.59358	-0.80478	-0.88488	-0.81287	0.94482	0.81095	-0.55366	-0.69323	-0.66827	-0.28947	0.9429	-0.8007	-0.71549	-0.80873	-0.14782	0.98976	0.97011	0.01523	0.85904	0.1329	-0.20039	-0.60891	-0.22719	-0.27452	0	0.09684	0.09071	0.47935	0.11984	0	0
std_Eno_1	0	0.9546	0.35735	0.91012	-0.05503	0.97432	0.74038	-0.64204	-0.31568	-0.41468	0.93709	1	0.02076	-0.74535	-0.10039	-0.06505	-0.58159	-0.18981	-0.50402	-0.6945	-0.75989	-0.71016	0.90547	0.74883	-0.42482	-0.57144	-0.56423	-0.17372	0.97777	-0.70546	-0.6052	-0.69108	0.05154	0.95585	0.97854	0.0089	0.93808	0.21913	-0.0448	-0.49202	-0.15421	-0.22996	0	-0.01754	0.05218	0.44469	0.08858	0	0
std_EntA_1	0	-0.23003	0.23027	0.01603	-0.51551	-0.01848	0.00379	0.58622	0.19327	0.63363	-0.08266	0.02076	1	0.53417	0.73469	0.10805	0.52119	-0.14062	0.61202	0.56717	0.46888	0.61228	-0.07636	0.16011	0.7692	0.71498	0.66678	-0.37221	-0.06056	0.5909	0.60736	0.50198	0.15502	-0.12217	-0.10536	-0.53756	-0.12587	-0.33669	0.91683	0.1869	-0.39694	0.7455	0	-0.13363	-0.1748	0.40159	-0.77483	0	0
std_EntB_1	0	-0.88201	0.01376	-0.62864	-0.0918	-0.70647	-0.73046	0.84685	0.5696	0.61046	-0.8375	-0.74535	0.53417	1	0.63739	0.06764	0.92016	0.2217	0.81633	0.909	0.95481	0.94192	-0.74775	-0.63356	0.78691	0.85385	0.77481	0.10781	-0.76503	0.92733	0.81582	0.84958	0.24697	-0.87653	-0.83661	-0.21635	-0.74277	-0.18738	0.52363	0.63754	0.04388	0.51782	0	-0.17058	-0.05528	-0.2953	-0.38264	0	0
std_EntC_1	0	-0.31233	0.43378	-0.03638	-0.00836	-0.14438	-0.39069	0.44401	0.62764	0.35351	-0.29899	-0.10039	0.73469	0.63739	1	0.42757	0.61524	0.31447	0.50969	0.6449	0.61202	0.55803	-0.22944	-0.24943	0.5366	0.56674	0.49325	0.17217	-0.16341	0.4938	0.5238	0.47994	0.61724	-0.31829	-0.26685	0.04871	-0.20209	0.27456	0.63901	0.57601	0.19181	0.31516	0	0.11456	0.31309	-0.08425	-0.25922	0	0
std_EntFM_1	0	-0.10744	0.54341	-0.14349	0.44957	-0.12897	-0.37322	0.03584	0.50241	0.09003	-0.07447	-0.06505	0.10805	0.06764	0.42757	1	0.01457	0.3806	-0.07064	0.28885	0.20898	0.01911	-0.27113	-0.38511	-0.09208	-0.05767	-0.07255	0.45054	-0.04089	-0.12147	0.09341	0.19242	0.6109	-0.07807	-0.13378	0.62479	-0.08403	0.5906	-0.02043	0.61093	0.46828	-0.22539	0	0.3641	0.64418	-0.35511	0.28409	0	0
std_FlaA_1	0	-0.70659	0.20887	-0.57491	0.04036	-0.5219	-0.70679	0.64964	0.54126	0.45273	-0.63371	-0.58159	0.52119	0.92016	0.61524	0.01457	1	0.20401	0.77422	0.76406	0.81689	0.79153	-0.52299	-0.55797	0.62885	0.65609	0.53408	0.06983	-0.55106	0.76457	0.58469	0.63269	0.22139	-0.71426	-0.65504	-0.16629	-0.56384	-0.07729	0.387	0.53842	-0.0165	0.42393	0	-0.1069	0.08921	-0.34555	-0.28076	0	0
std_FlaB_1	0	-0.24854	0.56969	-0.03076	0.78026	-0.21865	-0.33568	0.07174	0.45509	-0.46374	-0.26322	-0.18981	-0.14062	0.2217	0.31447	0.3806	0.20401	1	-0.33675	0.02596	0.27102	-0.02497	-0.18245	-0.35649	-0.09143	0.01985	0.04265	0.8993	-0.20653	0.05513	0.21496	0.21991	0.82058	-0.26411	-0.2688	0.69872	-0.31119	0.61139	-0.267	0.70454	0.90573	-0.62078	0	0.09299	0.69677	-0.1863	0.60639	0	0
std_FlaC_1	0	-0.62891	-0.1772	-0.47113	-0.48108	-0.43854	-0.53389	0.75409	0.42966	0.85721	-0.59358	-0.50402	0.61202	0.81633	0.50969	-0.07064	0.77422	-0.33675	1	0.8623	0.74912	0.89008	-0.57023	-0.43331	0.80565	0.76539	0.65159	-0.35014	-0.51393	0.81099	0.63334	0.67973	-0.10608	-0.62782	-0.57517	-0.55157	-0.41202	-0.42561	0.67111	0.29083	-0.42217	0.82867	0	-0.30272	-0.41397	-0.24865	-0.6746	0	0
std_FlgK_1	0	-0.82491	-0.02855	-0.61947	-0.21052	-0.653	-0.74219	0.85353	0.54875	0.81419	-0.80478	-0.6945	0.56717	0.909	0.6449	0.28885	0.76406	0.02596	0.8623	1	0.94687	0.95201	-0.82781	-0.67401	0.78153	0.83502	0.75576	0.02555	-0.70744	0.85868	0.79085	0.87672	0.21362	-0.81797	-0.78593	-0.22016	-0.6347	-0.1742	0.60682	0.61295	-0.07047	0.62564	0	-0.10578	-0.1209	-0.36463	-0.46747	0	0
std_FlgL_1	0	-0.89119	0.05191	-0.63288	-0.0247	-0.69968	-0.79777	0.86927	0.5439	0.64815	-0.88488	-0.75989	0.46888	0.95481	0.61202	0.20898	0.81689	0.27102	0.74912	0.94687	1	0.93541	-0.85763	-0.73967	0.74805	0.83696	0.76765	0.24583	-0.76853	0.89065	0.82436	0.91463	0.33892	-0.89685	-0.85161	-0.11021	-0.71725	-0.09574	0.4866	0.70537	0.11283	0.45341	0	-0.13713	-0.02642	-0.37784	-0.30763	0	0
std_FliD_1	0	-0.85579	-0.15752	-0.5885	-0.35924	-0.66438	-0.61372	0.93175	0.42205	0.8205	-0.81287	-0.71016	0.61228	0.94192	0.55803	0.01911	0.79153	-0.02497	0.89008	0.95201	0.93541	1	-0.78073	-0.54109	0.89434	0.93922	0.87609	-0.09326	-0.74805	0.96873	0.87221	0.90688	0.07983	-0.82824	-0.79434	-0.43385	-0.68526	-0.40081	0.68305	0.49835	-0.18513	0.72672	0	-0.25688	-0.31415	-0.17491	-0.60546	0	0
std_GapA_1	0	0.91943	0.21238	0.77615	-0.03127	0.84755	0.80541	-0.75891	-0.437	-0.5999	0.94482	0.90547	-0.07636	-0.74775	-0.22944	-0.27113	-0.52299	-0.18245	-0.57023	-0.82781	-0.85763	-0.78073	1	0.84756	-0.52683	-0.63975	-0.6149	-0.27964	0.89287	-0.7236	-0.69492	-0.83915	-0.1499	0.92918	0.93159	-0.01798	0.79371	0.12945	-0.1915	-0.63885	-0.17541	-0.29764	0	0.10511	0.09708	0.52027	0.13514	0	0
std_GroEL_1	0	0.72003	-0.09226	0.6901	-0.43939	0.64779	0.9713	-0.45288	-0.60646	-0.29932	0.81095	0.74883	0.16011	-0.63356	-0.24943	-0.38511	-0.55797	-0.35649	-0.43331	-0.67401	-0.73967	-0.54109	0.84756	1	-0.19541	-0.29146	-0.20731	-0.54963	0.666	-0.43743	-0.35791	-0.58188	-0.35578	0.8127	0.77188	-0.3864	0.55585	-0.31156	0.14677	-0.71534	-0.40824	0.05389	0	-0.01695	-0.24751	0.86878	-0.27561	0	0
std_Hbl1_1	0	-0.64684	-0.10083	-0.24033	-0.55575	-0.40907	-0.2544	0.93948	0.35889	0.81816	-0.55366	-0.42482	0.7692	0.78691	0.5366	-0.09208	0.62885	-0.09143	0.80565	0.78153	0.74805	0.89434	-0.52683	-0.19541	1	0.96294	0.92574	-0.23607	-0.52726	0.92362	0.91898	0.86179	0.0904	-0.55929	-0.54589	-0.64046	-0.4883	-0.57821	0.8729	0.39716	-0.28352	0.82291	0	-0.52353	-0.49852	0.19691	-0.7908	0	0
std_Hbl2_1	0	-0.76393	-0.16867	-0.38197	-0.47959	-0.56758	-0.35428	0.94734	0.32249	0.76622	-0.69323	-0.57144	0.71498	0.85385	0.56674	-0.05767	0.65609	0.01985	0.76539	0.83502	0.83696	0.93922	-0.63975	-0.29146	0.96294	1	0.98225	-0.13709	-0.66881	0.96927	0.95265	0.90043	0.11181	-0.69292	-0.67854	-0.53692	-0.64446	-0.50909	0.81596	0.43665	-0.18167	0.74806	0	-0.34287	-0.39478	0.14181	-0.70904	0	0
std_HblB_1	0	-0.74365	-0.24458	-0.35056	-0.5043	-0.58612	-0.24892	0.91615	0.23383	0.7071	-0.66827	-0.56423	0.66678	0.77481	0.49325	-0.07255	0.53408	0.04265	0.65159	0.75576	0.76765	0.87609	-0.6149	-0.20731	0.92574	0.98225	1	-0.13818	-0.68178	0.93185	0.95503	0.87219	0.08106	-0.65599	-0.66199	-0.53114	-0.67364	-0.54807	0.79446	0.38902	-0.14954	0.70277	0	-0.31552	-0.4123	0.25267	-0.69888	0	0
std_InhA2_1	0	-0.18039	0.5349	-0.025	0.85821	-0.13804	-0.47053	-0.00834	0.46352	-0.42416	-0.28947	-0.17372	-0.37221	0.10781	0.17217	0.45054	0.06983	0.8993	-0.35014	0.02555	0.24583	-0.09326	-0.27964	-0.54963	-0.23607	-0.13709	-0.13818	1	-0.14648	-0.07923	0.06014	0.17676	0.81155	-0.25803	-0.23342	0.81433	-0.15472	0.74109	-0.43153	0.69379	0.9156	-0.70671	0	0.0644	0.6486	-0.47361	0.75595	0	0
std_KatE_1	0	0.96599	0.40206	0.82258	0.04456	0.97917	0.64983	-0.71276	-0.34974	-0.44813	0.9429	0.97777	-0.06056	-0.76503	-0.16341	-0.04089	-0.55106	-0.20653	-0.51393	-0.70744	-0.76853	-0.74805	0.89287	0.666	-0.52726	-0.66881	-0.68178	-0.14648	1	-0.77203	-0.71518	-0.75033	0.01463	0.94882	0.98196	0.0811	0.9648	0.29041	-0.17105	-0.51495	-0.17321	-0.29212	0	0.06373	0.1259	0.31043	0.18025	0	0
std_NheA_1	0	-0.8616	-0.19747	-0.52442	-0.37339	-0.67438	-0.49903	0.95004	0.37653	0.72736	-0.8007	-0.70546	0.5909	0.92733	0.4938	-0.12147	0.76457	0.05513	0.81099	0.85868	0.89065	0.96873	-0.7236	-0.43743	0.92362	0.96927	0.93185	-0.07923	-0.77203	1	0.92445	0.9078	0.07284	-0.81447	-0.79185	-0.48699	-0.73382	-0.48952	0.67914	0.47777	-0.13813	0.69048	0	-0.35969	-0.3688	-0.02333	-0.61135	0	0
std_NheB_1	0	-0.80084	-0.06369	-0.36333	-0.30987	-0.61849	-0.37409	0.96192	0.45097	0.67987	-0.71549	-0.6052	0.60736	0.81582	0.5238	0.09341	0.58469	0.21496	0.63334	0.79085	0.82436	0.87221	-0.69492	-0.35791	0.91898	0.95265	0.95503	0.06014	-0.71518	0.92445	1	0.95166	0.27849	-0.70851	-0.72616	-0.36679	-0.70429	-0.41661	0.71327	0.61827	0.04391	0.58822	0	-0.4186	-0.28828	0.11596	-0.56148	0	0
std_NheC_1	0	-0.85979	-0.00102	-0.48754	-0.17959	-0.65134	-0.58147	0.97671	0.49656	0.73431	-0.80873	-0.69108	0.50198	0.84958	0.47994	0.19242	0.63269	0.21991	0.67973	0.87672	0.91463	0.90688	-0.83915	-0.58188	0.86179	0.90043	0.87219	0.17676	-0.75033	0.9078	0.95166	1	0.31399	-0.80004	-0.7974	-0.25696	-0.69645	-0.30888	0.59581	0.69989	0.06863	0.53662	0	-0.39793	-0.2368	-0.13667	-0.45021	0	0
std_NprB_1	0	-0.10671	0.76707	0.20898	0.60789	0.04098	-0.34923	0.17089	0.67839	-0.16388	-0.14782	0.05154	0.15502	0.24697	0.61724	0.6109	0.22139	0.82058	-0.10608	0.21362	0.33892	0.07983	-0.1499	-0.35578	0.0904	0.11181	0.08106	0.81155	0.01463	0.07284	0.27849	0.31399	1	-0.12984	-0.10365	0.60641	-0.02498	0.68344	0.05787	0.80056	0.77388	-0.38016	0	-0.04697	0.61437	-0.23247	0.39853	0	0
std_PdhD_1	0	0.97368	0.23062	0.81579	-0.055	0.90802	0.8248	-0.74697	-0.4674	-0.48458	0.98976	0.95585	-0.12217	-0.87653	-0.31829	-0.07807	-0.71426	-0.26411	-0.62782	-0.81797	-0.89685	-0.82824	0.92918	0.8127	-0.55929	-0.69292	-0.65599	-0.25803	0.94882	-0.81447	-0.70851	-0.80004	-0.12984	1	0.9841	0.02263	0.88645	0.14042	-0.19351	-0.6156	-0.19986	-0.29047	0	0.07143	0.04589	0.48723	0.13072	0	0
std_Pgi_1	0	0.98769	0.25676	0.84057	-0.04833	0.95883	0.77078	-0.7435	-0.46129	-0.47631	0.97011	0.97854	-0.10536	-0.83661	-0.26685	-0.13378	-0.65504	-0.2688	-0.57517	-0.78593	-0.85161	-0.79434	0.93159	0.77188	-0.54589	-0.67854	-0.66199	-0.23342	0.98196	-0.79185	-0.72616	-0.7974	-0.10365	0.9841	1	0.01086	0.9407	0.18272	-0.17687	-0.62469	-0.21921	-0.27856	0	0.06319	0.03581	0.42622	0.13749	0	0
std_PlcA_1	0	0.10999	0.4915	-0.02667	0.91836	-0.01626	-0.33213	-0.44959	0.32737	-0.62195	0.01523	0.0089	-0.53756	-0.21635	0.04871	0.62479	-0.16629	0.69872	-0.55157	-0.22016	-0.11021	-0.43385	-0.01798	-0.3864	-0.64046	-0.53692	-0.53114	0.81433	0.0811	-0.48699	-0.36679	-0.25696	0.60641	0.02263	0.01086	1	0.0331	0.91814	-0.67651	0.42924	0.84207	-0.86641	0	0.48212	0.87662	-0.53215	0.91464	0	0
std_RplL_1	0	0.93722	0.30013	0.81741	-0.01953	0.9763	0.56887	-0.65955	-0.30533	-0.33811	0.85904	0.93808	-0.12587	-0.74277	-0.20209	-0.08403	-0.56384	-0.31119	-0.41202	-0.6347	-0.71725	-0.68526	0.79371	0.55585	-0.4883	-0.64446	-0.67364	-0.15472	0.9648	-0.73382	-0.70429	-0.69645	-0.02498	0.88645	0.9407	0.0331	1	0.26146	-0.15947	-0.5144	-0.21761	-0.22857	0	-0.04432	-0.01407	0.18022	0.15671	0	0
std_SipA_1	0	0.26292	0.62456	0.15991	0.83144	0.21688	-0.3117	-0.48024	0.36806	-0.56374	0.1329	0.21913	-0.33669	-0.18738	0.27456	0.5906	-0.07729	0.61139	-0.42561	-0.1742	-0.09574	-0.40081	0.12945	-0.31156	-0.57821	-0.50909	-0.54807	0.74109	0.29041	-0.48952	-0.41661	-0.30888	0.68344	0.14042	0.18272	0.91814	0.26146	1	-0.50142	0.37205	0.72583	-0.75549	0	0.48381	0.86967	-0.52632	0.81579	0	0
std_Smc_1	0	-0.28571	-0.05439	0.06821	-0.71693	-0.07865	0.05348	0.69162	0.18674	0.75793	-0.20039	-0.0448	0.91683	0.52363	0.63901	-0.02043	0.387	-0.267	0.67111	0.60682	0.4866	0.68305	-0.1915	0.14677	0.8729	0.81596	0.79446	-0.43153	-0.17105	0.67914	0.71327	0.59581	0.05787	-0.19351	-0.17687	-0.67651	-0.15947	-0.50142	1	0.14426	-0.43184	0.85237	0	-0.31968	-0.45914	0.42744	-0.87953	0	0
std_Sph_1	0	-0.62446	0.49093	-0.31641	0.47829	-0.48671	-0.69863	0.57074	0.85813	0.21722	-0.60891	-0.49202	0.1869	0.63754	0.57601	0.61093	0.53842	0.70454	0.29083	0.61295	0.70537	0.49835	-0.63885	-0.71534	0.39716	0.43665	0.38902	0.69379	-0.51495	0.47777	0.61827	0.69989	0.80056	-0.6156	-0.62469	0.42924	-0.5144	0.37205	0.14426	1	0.66705	-0.08483	0	-0.18133	0.41253	-0.44599	0.18955	0	0
std_TgC_1	0	-0.14295	0.41971	0.02558	0.81026	-0.19852	-0.32887	-0.1043	0.539	-0.52931	-0.22719	-0.15421	-0.39694	0.04388	0.19181	0.46828	-0.0165	0.90573	-0.42217	-0.07047	0.11283	-0.18513	-0.17541	-0.40824	-0.28352	-0.18167	-0.14954	0.9156	-0.17321	-0.13813	0.04391	0.06863	0.77388	-0.19986	-0.21921	0.84207	-0.21761	0.72583	-0.43184	0.66705	1	-0.74326	0	0.12389	0.69062	-0.35414	0.7586	0	0
													0	0	0	0	0	0	0	0	0	0	0	0	0	0	0	0	0	0	0	0	0	0	0	0	0	0	0	0	0	0	0	0	0	0	0	0	0
													0.71302	0.78605	0.51235	-0.16139	0.83521	0.02913	0.75719	0.62052	0.63366	0.74531	-0.31055	-0.1716	0.83047	0.75392	0.66705	-0.20189	-0.40015	0.79434	0.71068	0.65077	0.10822	-0.47283	-0.45567	-0.51906	-0.4327	-0.44229	0.64212	0.39964	-0.22711	0.64517	0	-0.48507	-0.24642	0.10719	-0.60025	0	0
													-0.32613	0.11884	0.17539	0.32011	0.16373	0.91141	-0.32693	-0.04917	0.19278	-0.12653	-0.14225	-0.46338	-0.21574	-0.16188	-0.18555	0.95907	-0.05564	-0.08213	0.02707	0.11809	0.81181	-0.18691	-0.15304	0.7469	-0.08461	0.70693	-0.43147	0.66852	0.88152	-0.70217	0	-0.05888	0.63832	-0.41631	0.7406	0	0
													0.57478	0.71312	0.3789	-0.15748	0.67402	-0.5067	0.97982	0.79229	0.64953	0.83329	-0.51265	-0.3431	0.75388	0.70602	0.59988	-0.49534	-0.45581	0.74557	0.54179	0.59141	-0.28343	-0.54817	-0.49743	-0.64924	-0.34196	-0.52669	0.65256	0.11456	-0.57868	0.8817	0	-0.27807	-0.52447	-0.19663	-0.73631	0	0
													0.55449	0.59116	0.33155	0.08901	0.4649	-0.5316	0.88625	0.81056	0.62316	0.78955	-0.59575	-0.3622	0.72931	0.67953	0.60083	-0.44449	-0.42818	0.66537	0.5678	0.65194	-0.22035	-0.48798	-0.46625	-0.57498	-0.29575	-0.49665	0.67385	0.17097	-0.55183	0.87074	0	-0.26064	-0.52963	-0.1843	-0.73721	0	0
													0.575	0.6571	0.35761	-0.05369	0.57956	-0.54675	0.95288	0.8057	0.63444	0.81875	-0.54652	-0.34422	0.74783	0.69678	0.60146	-0.49915	-0.43905	0.71084	0.549	0.6138	-0.27615	-0.51654	-0.47809	-0.63483	-0.31392	-0.52716	0.67419	0.12221	-0.59247	0.89762	0	-0.26726	-0.54308	-0.18898	-0.75593	0	0
													0.56093	0.69345	0.36526	-0.22598	0.68128	-0.52802	0.96983	0.74456	0.60492	0.79872	-0.4484	-0.29849	0.71948	0.67037	0.56106	-0.5324	-0.42241	0.71826	0.48824	0.52476	-0.32607	-0.5164	-0.45997	-0.66519	-0.31484	-0.52871	0.62845	0.05372	-0.60203	0.86932	0	-0.25713	-0.52249	-0.18182	-0.72727	0	0
													-0.20536	-0.41658	0.00612	0.41608	-0.21223	0.00621	-0.40616	-0.32864	-0.39558	-0.52125	0.38563	0.09285	-0.71568	-0.64621	-0.66546	0.04992	0.43905	-0.65528	-0.7047	-0.64115	-0.00628	0.39526	0.39624	0.54998	0.34058	0.61668	-0.46447	-0.25496	0.06939	-0.45675	0	0.8686	0.69582	-0.23623	0.47246	0	0
													0.26414	-0.22112	0.04779	-0.03045	-0.08519	-0.21613	-0.20098	-0.26937	-0.3498	-0.2469	0.47741	0.56926	-0.23234	-0.17142	-0.12355	-0.49046	0.24043	-0.24331	-0.2962	-0.45223	-0.37021	0.3536	0.30182	-0.1098	0.04569	-0.08575	0.04934	-0.5029	-0.33532	0.05767	0	0.66697	0.24642	0.47162	-0.1715	0	0
													0.566	0.38972	0.05356	-0.39828	0.25296	-0.36192	0.5495	0.36425	0.30895	0.56892	-0.21622	0.20402	0.82585	0.71686	0.7309	-0.52278	-0.3105	0.66739	0.68791	0.56898	-0.28271	-0.21913	-0.25203	-0.8605	-0.28141	-0.88463	0.72579	-0.0045	-0.5155	0.79856	0	-0.71398	-0.78958	0.5204	-0.85438	0	0
													0.7865	0.64322	0.3862	-0.11743	0.49385	-0.33387	0.78469	0.71045	0.61593	0.82455	-0.44878	-0.0548	0.95142	0.89332	0.86621	-0.45883	-0.4298	0.83008	0.8163	0.76476	-0.13319	-0.42434	-0.42758	-0.77517	-0.39143	-0.72396	0.88777	0.18436	-0.52313	0.92864	0	-0.47264	-0.61921	0.29903	-0.91468	0	0
													0.77186	0.68929	0.44313	-0.32757	0.56629	-0.16002	0.72278	0.61436	0.60298	0.79644	-0.33525	0.02493	0.95771	0.91703	0.89687	-0.3677	-0.42296	0.87124	0.83249	0.71888	-0.05215	-0.43009	-0.41071	-0.76995	-0.41091	-0.69003	0.87054	0.18338	-0.39516	0.82827	0	-0.52737	-0.58516	0.39253	-0.84395	0	0
													0.10047	0.04137	-0.13781	0.35932	-0.07037	0.29507	-0.155	0.0481	0.08143	0.06692	-0.22712	0.01028	0.22747	0.18907	0.26461	0.15307	-0.25589	0.14966	0.41866	0.37778	0.19365	-0.08764	-0.22754	0.0328	-0.36013	-0.2392	0.06485	0.39964	0.20586	-0.0036	0	-0.30317	0.0308	0.30012	-0.08575	0	0
													-0.13363	-0.17058	0.11456	0.3641	-0.1069	0.09299	-0.30272	-0.10578	-0.13713	-0.25688	0.10511	-0.01695	-0.52353	-0.34287	-0.31552	0.0644	0.06373	-0.35969	-0.4186	-0.39793	-0.04697	0.07143	0.06319	0.48212	-0.04432	0.48381	-0.31968	-0.18133	0.12389	-0.3418	0	1	0.635	-0.17678	0.35355	0	0
													0.4459	0.4584	-0.00503	-0.39138	0.32016	-0.24922	0.55715	0.40492	0.395	0.60673	-0.34507	0.02976	0.81894	0.71613	0.71936	-0.36865	-0.4166	0.71102	0.72379	0.65019	-0.21652	-0.34542	-0.3735	-0.7712	-0.36732	-0.83743	0.6112	0.12375	-0.39812	0.71284	0	-0.79579	-0.75973	0.36867	-0.73734	0	0
													0.75382	0.27337	0.21297	-0.18655	0.13192	-0.57704	0.55208	0.40435	0.23938	0.526	-0.11226	0.33671	0.74864	0.667	0.68306	-0.71547	-0.12723	0.53422	0.55547	0.44001	-0.35299	-0.04718	-0.07391	-0.8665	-0.11296	-0.79732	0.87167	-0.18525	-0.71683	0.91406	0	-0.34555	-0.70215	0.5803	-0.97736	0	0
													0	0	0	0	0	0	0	0	0	0	0	0	0	0	0	0	0	0	0	0	0	0	0	0	0	0	0	0	0	0	0	0	0	0	0	0	0
													0.43446	-0.10608	0.29447	0.41776	-0.1474	0.20273	-0.08932	0.01008	-0.01682	-0.03383	0.16504	0.22814	0.27954	0.13228	0.13421	0.17585	0.3759	-0.02347	0.26855	0.2368	0.56069	0.3479	0.31979	-0.01643	0.34338	0.06617	0.406	0.34444	0.11382	0.08304	0	-0.4445	0.01613	0.35921	-0.17961	0	0
													-0.17372	-0.2941	-0.10539	0.43943	-0.09163	-0.0155	-0.30884	-0.25122	-0.33574	-0.4091	0.24844	0.05931	-0.58368	-0.53695	-0.5436	-0.07084	0.19827	-0.50819	-0.53512	-0.50026	-0.1409	0.24789	0.17986	0.44684	0.05541	0.37216	-0.45918	-0.15768	0.02504	-0.3418	0	0.75	0.635	-0.17678	0.35355	0	0
													0	0	0	0	0	0	0	0	0	0	0	0	0	0	0	0	0	0	0	0	0	0	0	0	0	0	0	0	0	0	0	0	0	0	0	0	0
													-0.58989	-0.49078	-0.2657	0.17248	-0.33012	0.29119	-0.47877	-0.52891	-0.47768	-0.63814	0.37452	-0.04964	-0.59186	-0.70937	-0.75034	0.47946	0.49212	-0.64268	-0.55537	-0.47318	0.36532	0.42187	0.43113	0.5856	0.53505	0.59398	-0.62824	0.13061	0.50032	-0.69054	0	-0.20203	0.35921	-0.35714	0.71429	0	0
													-0.13363	-0.17058	0.11456	0.3641	-0.1069	0.09299	-0.30272	-0.10578	-0.13713	-0.25688	0.10511	-0.01695	-0.52353	-0.34287	-0.31552	0.0644	0.06373	-0.35969	-0.4186	-0.39793	-0.04697	0.07143	0.06319	0.48212	-0.04432	0.48381	-0.31968	-0.18133	0.12389	-0.3418	0	1	0.635	-0.17678	0.35355	0	0
													-0.58566	-0.48401	-0.04508	0.39304	-0.39611	0.30843	-0.55246	-0.46122	-0.47159	-0.65523	0.33759	-0.04926	-0.76715	-0.73631	-0.73102	0.43346	0.35467	-0.71132	-0.64074	-0.61524	0.31506	0.3401	0.33043	0.80197	0.34689	0.80721	-0.63685	0.04936	0.60415	-0.76429	0	0.44721	0.65316	-0.39528	0.79057	0	0
													0.74805	0.12616	0.22789	-0.20715	-0.0072	-0.5449	0.37694	0.25244	0.10143	0.37449	0.06532	0.50529	0.61541	0.56304	0.60301	-0.7089	0.03004	0.39123	0.42619	0.27602	-0.33764	0.11488	0.09739	-0.80931	0.01306	-0.70175	0.84528	-0.32148	-0.69865	0.80914	0	-0.17678	-0.61365	0.70833	-0.91667	0	0
													0	0	0	0	0	0	0	0	0	0	0	0	0	0	0	0	0	0	0	0	0	0	0	0	0	0	0	0	0	0	0	0	0	0	0	0	0
													-0.36815	0.12377	-0.02734	0.29959	0.13582	0.88085	-0.3572	-0.08031	0.15336	-0.11042	-0.21973	-0.40347	-0.16141	-0.1128	-0.09442	0.83336	-0.25345	-0.01467	0.13949	0.18375	0.63084	-0.2593	-0.30106	0.65175	-0.33053	0.45009	-0.47031	0.66872	0.84385	-0.64798	0	-0.13558	0.551	-0.26844	0.65192	0	0
													0.60714	0.23266	0.15921	-0.65767	0.2857	-0.41835	0.39881	0.06361	0.02022	0.30004	0.28092	0.55256	0.52276	0.45559	0.45516	-0.71603	0.01514	0.40922	0.27911	0.06685	-0.43933	0.06962	0.08315	-0.83282	-0.04738	-0.7062	0.61826	-0.40878	-0.63051	0.65931	0	-0.26726	-0.54308	0.66144	-0.75593	0	0
[truncated: 35 more columns]
